# Supplementary material for: Efficient and reversible chirality induction between protein and achiral plasmonic assemblies
Source: Nat Mater. 2026 Apr 15;25(7):1230–8. doi: 10.1038/s41563-026-02586-7 (PMC13323087; doi:10.1038/s41563-026-02586-7)
Supplement: Supplementary file 4 — Statistical source data. [file 41563_2026_2586_MOESM4_ESM.xlsx]

## Sheet: Fig 1d-0%-line profile
position	height
nm	nm
0	46.8837
9.767	46.8837
19.534	42.4022
29.301	49.0476
39.068	55.1844
48.835	58.1093
58.602	59.3348
68.369	60.4517
78.136	60.9312
87.903	55.3171
97.67	49.2902
107.437	54.4014
117.204	60.0211
126.971	62.0977
136.738	61.3939
146.505	58.3552
156.272	58.7899
166.039	55.4636
175.806	49.8439
185.573	52.7668
195.34	56.6728
205.107	57.7312
214.874	58.5402
224.641	55.7715
234.408	50.7737
244.175	40.229
253.942	42.244
263.709	49.9735
273.476	53.7006
283.243	57.6357
293.01	56.1493
302.777	53.6064
312.544	48.2169
322.311	41.6812
332.078	45.297
341.845	50.6261
351.612	56.6975
361.379	59.3634
371.146	59.179
380.913	57.0898
390.68	48.5017
400.447	41.2259
410.214	41.627
419.981	49.7506
429.748	54.9404
439.515	58.09
449.282	58.1185
459.049	57.2161
468.816	50.9608
478.583	50.2111
488.35	53.4869
498.117	56.2087
507.884	58.8092
517.651	57.3876
527.418	55.0597
537.185	48.5622
546.952	42.9047
556.719	42.2252
566.486	48.0945
576.253	53.029
586.02	54.0761
595.787	55.0782
605.554	54.6357
615.321	49.7678
625.088	48.2352
634.855	53.4795
644.622	57.8415
654.389	59.6488
664.156	60.4297
673.923	58.0311
683.69	54.1668
693.457	48.9361
703.224	49.737
712.991	55.4101
722.758	58.0053
732.525	57.0397
742.292	55.9029
752.059	49.0542
761.826	42.4967
771.593	45.5002
781.36	54.0371
791.127	60.2637
800.894	63.4363
810.661	64.7931
820.428	65.2552
830.195	56.2244
839.962	49.1444
849.729	45.7895
859.496	49.6058
869.263	53.1484
879.03	54.6443
888.797	55.6692
898.564	55.5106
908.331	53.0755
918.098	47.6645
927.865	33.0264

## Sheet: Fig 1d-20%-line profile
nm	nm
position	height
595.939	37.0997
605.709	44.1531
615.478	47.606
625.248	48.7332
635.017	48.5981
644.787	48.0875
654.557	40.1195
664.326	38.998
674.095	45.8212
683.865	51.6211
693.634	52.6136
703.404	49.6743
713.173	47.8775
722.943	40.7735
732.712	32.8893
742.482	37.0337
752.251	43.9055
762.021	48.7809
771.79	49.6377
781.56	49.4978
791.329	45.2284
801.099	36.8472
810.868	34.4246
820.638	39.3513
830.407	46.8325
840.177	49.7157
849.946	49.2612
859.716	48.8304
869.485	47.1893
879.255	42.8167
889.024	31.5012
898.794	12.3238
908.563	-6.97172
918.333	-10.4781
928.102	-7.04465
937.872	-9.20431
947.641	-11.7282
957.411	0.235921
967.18	27.7375
976.95	39.778
986.719	45.1285
996.489	47.0173
1006.26	47.9873
1016.03	47.0331
1025.8	44.2802
1035.57	35.0236
1045.34	3.7004
1055.11	-15.9806
1064.88	-20.9596
1074.64	4.01935
1084.41	25.7468
1094.18	36.144
1103.95	40.8292
1113.72	44.0758
1123.49	45.3378
1133.26	44.3106
1143.03	39.8628
1152.8	35.2315
1162.57	35.395
1172.34	43.1576
1182.11	45.5669
1191.88	48.7069
1201.65	50.9071
1211.42	48.8001
1221.19	42.2923
1230.96	36.5204
1240.73	39.1408
1250.5	48.021
1260.27	50.3231
1270.04	51.6554
1279.8	51.0433
1289.57	48.6741
1299.34	39.2176
1309.11	11.8728
1318.88	-5.41276
1328.65	-7.09997
1338.42	13.2008
1348.19	33.8119
1357.96	39.8794
1367.73	42.6441
1377.5	44.2958
1387.27	40.9887
1397.04	31.3175
1406.81	27.2094
1416.58	28.7356
1426.35	37.7109
1436.12	43.4016
1445.89	46.7022
1455.65	45.1044
1465.42	43.8828
1475.19	33.7837
1484.96	16.9174
1494.73	-2.70406

## Sheet: Fig 1d-40%-line profile
position	height
nm	nm
0	-0.919041
9.83011	-0.919041
19.6602	27.8703
29.4903	46.0971
39.3204	54.6939
49.1505	60.9425
58.9806	60.9185
68.8108	60.5123
78.6409	57.7396
88.471	49.1964
98.3011	42.0872
108.131	42.1824
117.961	48.2527
127.791	53.0875
137.621	53.898
147.452	54.0046
157.282	51.8043
167.112	45.5386
176.942	22.075
186.772	-12.2618
196.602	-25.4754
206.432	-30.1535
216.262	-12.4923
226.093	24.2156
235.923	46.56
245.753	54.6284
255.583	58.0966
265.413	57.4672
275.243	56.489
285.073	56.5874
294.903	51.5997
304.733	46.2121
314.563	45.6714
324.394	52.6215
334.224	57.0121
344.054	59.278
353.884	57.0932
363.714	51.5569
373.544	38.9142
383.374	13.251
393.204	-17.7249
403.034	-29.6971
412.865	-29.9017
422.695	-19.912
432.525	25.5744
442.355	46.7222
452.185	53.3281
462.015	54.8146
471.845	56.1236
481.675	53.9431
491.505	49.7404
501.336	40.1654
511.166	41.0785
520.996	43.8534
530.826	51.3746
540.656	55.8178
550.486	57.5238
560.316	55.3975
570.146	52.7952
579.976	40.1731
589.807	20.1111
599.637	-16.8081
609.467	-23.8519
619.297	-23.3405
629.127	-19.9073
638.957	22.1774
648.787	46.8836
658.617	55.3906
668.447	56.5248
678.277	58.2957
688.108	54.2492
697.938	54.2359
707.768	46.2467
717.598	41.9394
727.428	45.5344
737.258	51.4516
747.088	57.6441
756.918	59.5268
766.748	61.1193
776.578	56.246
786.409	44.3507
796.239	41.4062
806.069	47.6011
815.899	51.4286
825.729	54.4634
835.559	54.702
845.389	49.9425
855.219	40.9678
865.049	28.751
874.88	2.93453
884.71	-30.372
894.54	-34.7885
904.37	-24.8049
914.2	13.1069
924.03	34.8248
933.86	44.6482
943.69	49.2198
953.52	51.5433
963.351	53.0746
973.181	53.6262
983.011	54.7171
992.841	50.8503
1002.67	28.817
1012.5	-15.7447
1022.33	-23.5266
1032.16	-27.1091
1041.99	29.5194
1051.82	44.595
1061.65	53.2149
1071.48	56.2557
1081.31	57.186
1091.14	55.8392
1100.97	50.9722
1110.8	41.4561
1120.63	40.3996
1130.46	46.2512
1140.29	49.6644
1150.12	49.8938
1159.95	49.5162
1169.78	46.8069
1179.61	44.4588
1189.44	35.2131
1199.27	9.34087

## Sheet: Figure 1f
particles per oligomer	0% strain	40% strain	20% strain
1	0.02434	0.125	0.06009
2	0.12982	0.51271	0.23176
3	0.20081	0.31144	0.30901
4	0.10548	0.05085	0.16309
5	0.08114	0	0.08584
6	0.07302	0	0.0515
7	0.07099	0	0.04506
8	0.06491	0	0.03433
9	0.05477	0	0.01931
10	0.04057	0	0
11	0.04462	0	0
12	0.02434	0	0
13	0.02637	0	0
14	0.0284	0	0
15	0.03043	0	0
