# Supplementary material for: Efficient and reversible chirality induction between protein and achiral plasmonic assemblies
Source: Nat Mater. 2026 Apr 15;25(7):1230–8. doi: 10.1038/s41563-026-02586-7 (PMC13323087; doi:10.1038/s41563-026-02586-7)
Supplement: Supplementary file 5 — Statistical source data. [file 41563_2026_2586_MOESM5_ESM.xlsx]

## Sheet: Figure 2a
Spectroscopic Ellipsometric (SE) Data	CTAC@Au	0	0.05	0.1	0.2	0.3	0.4	0.5	0.55
nm	deg	deg	deg	deg	deg	deg	deg	deg	deg
193	-0.077412	-2.22213	-1.78546	-3.59005	-2.65821	-3.78744	-4.58763	-3.89696	-5.1509
194	-0.032245	-0.924069	-0.185526	-5.22622	-2.25761	-3.02259	-2.80397	-3.85019	-4.54191
195	-0.056634	-1.62418	-1.00919	-2.06769	-2.4117	-2.73842	-2.51732	-3.16067	-4.07976
196	-0.091245	-2.62126	-0.731079	-1.18558	-2.83996	-1.55412	-2.62371	-1.80439	-2.00086
197	-0.04189	-1.20076	-0.705193	-1.51651	-1.96171	-2.55798	-3.47758	-1.24731	-1.70958
198	-0.023514	-0.673749	-1.72729	-1.46285	-2.64449	-3.3915	-3.4159	-1.89725	-2.43377
199	-0.044902	-1.28721	-0.999297	-1.78109	-2.24888	-1.92812	-2.64512	-1.3386	-2.68468
200	-0.057636	-1.65298	-2.38308	-2.08344	-2.25187	-1.55949	-2.3166	-2.84039	-2.31005
201	-0.05866	-1.68241	-1.63636	-1.46259	-1.62317	-2.20429	-2.15583	-3.14066	-1.28506
202	-0.03605	-1.0332	-0.799854	-1.24613	-1.45013	-2.58787	-2.23764	-2.49192	-1.15949
203	-0.026301	-0.75364	-1.29462	-1.26783	-2.05386	-1.48801	-2.22556	-1.65421	-2.06288
204	-0.024076	-0.689858	-1.02052	-1.88511	-1.7873	-1.59271	-2.54348	-1.54156	-1.95218
205	-0.021627	-0.619663	-1.13826	-1.12977	-1.90461	-2.29275	-1.83643	-1.94522	-1.81362
206	-0.014632	-0.419205	-0.92166	-0.498837	-1.28847	-1.66666	-1.84727	-1.56814	-2.08056
207	-0.022717	-0.650904	-1.01504	-0.796557	-1.52504	-1.49505	-2.22922	-1.14167	-1.69512
208	-0.020178	-0.578134	-0.444134	-1.05245	-1.54297	-1.53737	-1.6284	-1.57949	-1.22421
209	-0.002865	-0.0820762	-0.426053	-0.720272	-1.27228	-1.21798	-0.971275	-1.59452	-1.17952
210	0.001907	0.0546314	-0.556382	-0.558674	-1.37997	-1.27151	-1.37067	-1.36676	-1.30116
211	-0.004839	-0.138628	-0.349979	-0.410465	-0.945979	-1.30811	-1.64545	-1.03268	-1.30087
212	-0.004428	-0.126853	-0.499984	-0.461871	-0.656952	-1.1285	-1.25816	-0.788931	-0.964678
213	-0.008237	-0.235977	-0.199392	-0.487289	-0.904482	-1.18828	-0.998321	-0.735923	-0.735981
214	-0.008022	-0.229818	-0.347085	-0.411697	-1.07574	-0.893098	-0.883463	-0.842287	-0.672287
215	-0.0014	-0.0401069	-0.25119	-0.541995	-0.808627	-1.00509	-0.893901	-0.828898	-0.844524
216	-0.001318	-0.0377578	-0.361898	-0.596877	-0.564865	-1.01123	-0.965481	-0.91862	-0.783942
217	-0.008932	-0.255889	-0.481787	-0.562801	-0.677446	-0.840452	-1.08386	-1.2139	-0.790221
218	-0.016561	-0.47448	-0.306973	-0.487002	-0.814619	-1.03928	-1.10696	-1.03765	-0.805129
219	-0.011803	-0.338146	-0.408717	-0.40207	-0.693613	-0.989946	-0.865484	-0.955185	-0.865255
220	-0.009666	-0.276918	-0.216782	-0.25566	-0.671513	-0.888567	-0.895392	-0.813157	-0.845011
221	-0.002612	-0.0748282	-0.189737	-0.398603	-0.543371	-0.666411	-0.674523	-0.727667	-0.657812
222	-0.001697	-0.0486154	-0.24758	-0.449234	-0.425394	-0.578592	-0.622557	-0.611179	-0.478835
223	-0.007171	-0.205437	-0.111269	-0.304624	-0.480153	-0.431297	-0.416568	-0.518725	-0.405623
224	-0.003573	-0.102359	-0.155043	-0.286831	-0.318347	-0.333017	-0.32425	-0.321528	-0.25248
225	-0.001702	-0.0487586	-0.129031	-0.252308	-0.194178	-0.261017	-0.283537	-0.209276	-0.192745
226	-0.001409	-0.0403648	-0.0815032	-0.159599	-0.136307	-0.175928	-0.189393	-0.175957	-0.13264
227	-0.001366	-0.0391329	-0.0344347	-0.099351	-0.0797557	-0.125134	-0.123186	-0.0872615	-0.0792973
228	-0.000713	-0.0204259	-0.0185065	-0.0517953	-0.0634263	-0.0829356	-0.0674657	-0.0661192	-0.0460944
229	-4e-05	-0.00114591	-0.0173319	-0.0280462	-0.0367265	-0.0503056	-0.0347498	-0.0387319	-0.0419404
230	-7.8e-05	-0.00223453	-0.0137223	-0.0303953	-0.0281321	-0.0375573	-0.0313694	-0.0317418	-0.0487586
231	-0.000125	-0.00358098	-0.00744843	-0.0173033	-0.032458	-0.032372	-0.0312548	-0.0307391	-0.0308537
232	-2.5e-05	-0.000716195	-0.00426852	-0.00905271	-0.0273014	-0.0220015	-0.0315412	-0.0255538	-0.0234912
233	-0.000114	-0.00326585	-0.00744843	-0.0103705	-0.0229182	-0.019194	-0.0313694	-0.0240355	-0.0291348
234	-0.000386	-0.0110581	-0.0130348	-0.0065317	-0.0146677	-0.0262987	-0.0266998	-0.0261841	-0.0252674
235	-9.6e-05	-0.00275019	-0.00656035	-0.00931054	-0.0191654	-0.0238063	-0.0250095	-0.0286478	-0.0235199
236	0.000192	0.00550038	-0.00667494	-0.0112586	-0.0216004	-0.0254106	-0.0249809	-0.0263846	-0.0274446
237	0.000148	0.00423987	-0.00744843	-0.0114591	-0.0203686	-0.0275878	-0.0299656	-0.0259836	-0.0293354
238	-5.3e-05	-0.00151833	-0.00128915	-0.0138369	-0.0205118	-0.0265279	-0.0361535	-0.0269576	-0.025869
239	-6.8e-05	-0.00194805	-0.00375286	-0.0137223	-0.0203972	-0.0249809	-0.0369843	-0.0302807	-0.0293354
240	6.8e-05	0.00194805	-0.00676088	-0.0120321	-0.0224599	-0.0281321	-0.0355233	-0.0357525	-0.0305386
241	0.000112	0.00320855	-0.00570091	-0.012118	-0.0213999	-0.02733	-0.0357238	-0.034492	-0.0321428
242	9.9e-05	0.00283613	-0.0026356	-0.0124904	-0.0220588	-0.0288483	-0.0366119	-0.0334893	-0.0339477
243	5.8e-05	0.00166157	-0.00237777	-0.0130061	-0.0201967	-0.0318564	-0.0380443	-0.0326872	-0.0326012
244	-6e-06	-0.000171887	-0.00547173	-0.0146677	-0.0225458	-0.0336898	-0.0398778	-0.0353801	-0.0296218
245	7e-06	0.000200535	-0.00670359	-0.0156417	-0.0245798	-0.0342341	-0.0398205	-0.0368697	-0.0327445
246	1.9e-05	0.000544308	-0.00624522	-0.0184492	-0.0262414	-0.034406	-0.0394767	-0.037414	-0.0371562
247	1e-05	0.000286478	-0.00816462	-0.0196524	-0.0286478	-0.034893	-0.0387605	-0.0353514	-0.0338904
248	3.9e-05	0.00111726	-0.0101127	-0.0188216	-0.030338	-0.0366979	-0.0392762	-0.0352368	-0.0313407
249	1.2e-05	0.000343774	-0.00908135	-0.0202826	-0.0312261	-0.0373281	-0.0401356	-0.0381302	-0.0325153
250	4e-05	0.00114591	-0.00933918	-0.0184778	-0.0332315	-0.0364114	-0.0421409	-0.0397918	-0.0324866
251	9e-06	0.00025783	-0.0102273	-0.0195378	-0.0321142	-0.0414247	-0.0408231	-0.0398205	-0.0315126
252	-0.000128	-0.00366692	-0.0107716	-0.0206551	-0.0342914	-0.0417972	-0.0427998	-0.039448	-0.0330023
253	-8.7e-05	-0.00249236	-0.0134358	-0.020827	-0.0371562	-0.0406226	-0.0471257	-0.0397059	-0.0337185
254	0	0	-0.0145531	-0.0206264	-0.0358098	-0.0419404	-0.045636	-0.0394767	-0.0314267
255	3e-06	8.59434e-05	-0.0129488	-0.0216577	-0.0364687	-0.044576	-0.0447479	-0.0395913	-0.0326299
256	1.4e-05	0.000401069	-0.0139515	-0.0238063	-0.0387605	-0.0449771	-0.0452349	-0.0393335	-0.0312548
257	-4e-05	-0.00114591	-0.014639	-0.0256971	-0.0381875	-0.0447193	-0.0456646	-0.0375573	-0.0305959
258	-5.4e-05	-0.00154698	-0.0167876	-0.0269289	-0.0387605	-0.0446906	-0.0455787	-0.0389037	-0.0328877
259	-8.2e-05	-0.00234912	-0.0172173	-0.02733	-0.0404221	-0.0457792	-0.0479565	-0.0401642	-0.0321715
260	-0.000172	-0.00492742	-0.0182773	-0.027903	-0.0404507	-0.0487873	-0.0484435	-0.0397632	-0.0324007
261	-0.00022	-0.00630252	-0.0177616	-0.0320856	-0.040995	-0.0499905	-0.0470684	-0.0372135	-0.0304813
262	-0.000143	-0.00409664	-0.0177903	-0.0327731	-0.0440031	-0.048644	-0.0484721	-0.0355519	-0.0286478
263	-0.000146	-0.00418258	-0.0194805	-0.028304	-0.0473262	-0.0525974	-0.0500478	-0.036039	-0.0251528
264	-0.000156	-0.00446906	-0.0181914	-0.0297651	-0.0471543	-0.0517666	-0.0496753	-0.0369843	-0.0284186
265	-0.000128	-0.00366692	-0.0183919	-0.0330023	-0.0445187	-0.0518239	-0.0484148	-0.035466	-0.0278457
266	-0.00017	-0.00487013	-0.0231761	-0.0306818	-0.0460084	-0.0516234	-0.0470684	-0.0360676	-0.0254965
267	-0.000217	-0.00621657	-0.0211994	-0.0300802	-0.0477273	-0.0503915	-0.0480138	-0.0355806	-0.0259836
268	-0.000192	-0.00550038	-0.0175611	-0.0321428	-0.0473835	-0.0536001	-0.0487873	-0.0335179	-0.0227464
269	-0.000272	-0.0077922	-0.0224885	-0.0338617	-0.0481856	-0.051652	-0.0485867	-0.0344633	-0.0219156
270	-0.000207	-0.00593009	-0.0228896	-0.0350076	-0.0489305	-0.0477559	-0.049131	-0.0305099	-0.0205405
271	-0.000236	-0.00676088	-0.0226891	-0.0339763	-0.0483289	-0.0503056	-0.0470397	-0.0307678	-0.0207983
272	-0.000219	-0.00627387	-0.0241501	-0.0341768	-0.0481856	-0.0561211	-0.0460657	-0.032372	-0.0191081
273	-0.000249	-0.0071333	-0.0226891	-0.0360962	-0.0500764	-0.054259	-0.0445474	-0.0300229	-0.0172746
274	-0.000313	-0.00896676	-0.0224312	-0.0360962	-0.049704	-0.0496753	-0.0423415	-0.0270149	-0.0163006
275	-0.000299	-0.00856569	-0.0232334	-0.0348357	-0.0469251	-0.0537147	-0.0443468	-0.025296	-0.0133499
276	-0.000371	-0.0106283	-0.0218296	-0.0368411	-0.0496467	-0.0519385	-0.042628	-0.0276165	-0.0167017
277	-0.000335	-0.00959701	-0.0239496	-0.0367838	-0.0505061	-0.0500764	-0.0442036	-0.0280462	-0.012204
278	-0.000351	-0.0100554	-0.0266998	-0.0369557	-0.0503342	-0.0504775	-0.0414534	-0.0234912	-0.0103132
279	-0.000352	-0.010084	-0.0270149	-0.0374427	-0.0513369	-0.0519672	-0.0382735	-0.0212567	-0.0110294
280	-0.000286	-0.00819327	-0.0249522	-0.036039	-0.0525974	-0.0523969	-0.0368411	-0.0215145	-0.0121467
281	-0.000269	-0.00770626	-0.024322	-0.0387605	-0.0504202	-0.0506207	-0.0356665	-0.0201967	-0.0107143
282	-0.000235	-0.00673223	-0.0261554	-0.041482	-0.049131	-0.0483002	-0.0359817	-0.0199389	-0.0071333
283	-0.000306	-0.00876623	-0.024809	-0.0364687	-0.0527693	-0.0450917	-0.0331455	-0.0179049	-0.00564362
284	-0.000212	-0.00607333	-0.0254393	-0.037414	-0.0518526	-0.0450917	-0.0310829	-0.0193659	-0.00446906
285	-0.000258	-0.00739113	-0.0253533	-0.0375	-0.0516234	-0.0449198	-0.030424	-0.0154412	-0.00458365
286	-0.000411	-0.0117742	-0.0234626	-0.0362681	-0.0521964	-0.043029	-0.0297364	-0.0153839	-0.00091673
287	-0.000417	-0.0119461	-0.0275019	-0.0353228	-0.0478132	-0.0441463	-0.0287338	-0.0163579	0.00108862
288	-0.000431	-0.0123472	-0.0285332	-0.0359817	-0.0496753	-0.0464381	-0.0270722	-0.0127769	0.00051566
289	-0.000388	-0.0111153	-0.025783	-0.0371276	-0.0504775	-0.0460084	-0.0265279	-0.0130348	0.000229182
290	-0.000365	-0.0104564	-0.0251814	-0.0362681	-0.0505348	-0.0446333	-0.0258403	-0.00959701	-0.000830786
291	-0.0003	-0.00859434	-0.0239782	-0.0365546	-0.0513656	-0.0434015	-0.0269576	-0.00613063	0.00300802
292	-0.000294	-0.00842245	-0.0254106	-0.0343487	-0.0482716	-0.0403361	-0.0238923	-0.00736249	0.00381016
293	-0.000348	-0.00996944	-0.0224885	-0.0336039	-0.047097	-0.041081	-0.0198529	-0.00277884	0.00292208
294	-0.000321	-0.00919594	-0.0211994	-0.0338904	-0.0495607	-0.0417399	-0.0189362	0.000572956	0.0064744
295	-0.000322	-0.00922459	-0.02733	-0.0340623	-0.0476986	-0.038073	-0.0179049	-0.00472689	0.00696142
296	-0.000376	-0.0107716	-0.0295072	-0.034979	-0.0454068	-0.0345206	-0.0170741	-0.00358098	0.00701871
297	-0.000408	-0.0116883	-0.0264133	-0.0345779	-0.0466673	-0.0323147	-0.0160428	0.000687547	0.00870893
298	-0.000406	-0.011631	-0.0260122	-0.0355519	-0.0461516	-0.0333461	-0.0128342	-0.00051566	0.0106856
299	-0.000352	-0.010084	-0.0269576	-0.0310829	-0.0430577	-0.0320569	-0.0147536	-0.000544308	0.0116024
300	-0.000387	-0.0110867	-0.0260409	-0.0297078	-0.044576	-0.0338617	-0.0153839	0.000601604	0.0110581
301	-0.000409	-0.011717	-0.0229182	-0.0324293	-0.0441749	-0.034893	-0.0130348	0.00254965	0.0143812
302	-0.00034	-0.00974025	-0.0225458	-0.0338331	-0.0397059	-0.0332028	-0.010084	0.0044977	0.0148969
303	-0.000389	-0.011144	-0.0247231	-0.0362395	-0.0394767	-0.029851	-0.00762032	0.00578686	0.015212
304	-0.000392	-0.0112299	-0.0286478	-0.0344347	-0.0394194	-0.0276451	-0.00793544	0.00727654	0.0167017
305	-0.000379	-0.0108575	-0.0238636	-0.0328304	-0.0364973	-0.0274732	-0.0106283	0.00736249	0.0169595
306	-0.000412	-0.0118029	-0.023749	-0.0358671	-0.0375286	-0.0282754	-0.0121467	0.00836516	0.016272
307	-0.000346	-0.00991214	-0.0249236	-0.0362108	-0.0386173	-0.0301661	-0.00890947	0.00882352	0.0187643
308	-0.000351	-0.0100554	-0.0237777	-0.0328017	-0.0369557	-0.0272727	-0.00681818	0.00922459	0.0210561
309	-0.000471	-0.0134931	-0.0246658	-0.032945	-0.0350076	-0.0225172	-0.00381016	0.00830786	0.0210275
310	-0.000398	-0.0114018	-0.0245512	-0.0346066	-0.0347498	-0.0222593	-0.00254965	0.00996944	0.0189935
311	-0.000471	-0.0134931	-0.0248376	-0.0337185	-0.0367551	-0.0207983	-0.00186211	0.0116883	0.021228
312	-0.0004	-0.0114591	-0.0258976	-0.0315412	-0.0372422	-0.0198243	-0.00234912	0.0149828	0.0190221
313	-0.000411	-0.0117742	-0.0255825	-0.0317131	-0.0382448	-0.0190508	-0.00111726	0.014639	0.0173319
314	-0.000515	-0.0147536	-0.0237777	-0.0341768	-0.0351222	-0.0169309	0.00166157	0.0150974	0.0204259
315	-0.000422	-0.0120894	-0.0224312	-0.0319137	-0.0338904	-0.0155271	0.00203399	0.0165584	0.0219442
316	-0.000362	-0.0103705	-0.0217723	-0.0313121	-0.0323434	-0.01822	0.00266425	0.0171887	0.0203686
317	-0.000392	-0.0112299	-0.0242074	-0.0330023	-0.0322288	-0.0174465	0.00426852	0.0189362	0.0233193
318	-0.000341	-0.0097689	-0.0223739	-0.0320569	-0.0312548	-0.0158709	0.00555767	0.0162433	0.0247804
319	-0.000356	-0.0101986	-0.0219729	-0.0326872	-0.0322001	-0.0128629	0.00650305	0.0136937	0.0265852
320	-0.000534	-0.0152979	-0.0251528	-0.0343201	-0.032859	-0.0116024	0.00601604	0.0165298	0.0238636
321	-0.000555	-0.0158995	-0.0242074	-0.0324007	-0.0305099	-0.012691	0.00690412	0.0183632	0.0241501
322	-0.000448	-0.0128342	-0.0227464	-0.0286765	-0.0283327	-0.0164725	0.00853705	0.01822	0.0289056
323	-0.000403	-0.0115451	-0.0227464	-0.0302521	-0.0260982	-0.0142093	0.00687547	0.0203972	0.0285619
324	-0.000456	-0.0130634	-0.0246085	-0.0313121	-0.0237777	-0.0111153	0.00793544	0.021801	0.0301375
325	-0.000561	-0.0160714	-0.0215432	-0.0282467	-0.0290775	-0.0142953	0.00893811	0.0236344	0.0282467
326	-0.000542	-0.0155271	-0.0235485	-0.0281035	-0.0317418	-0.0133785	0.00922459	0.0255825	0.02627
327	-0.00048	-0.0137509	-0.0232907	-0.0266425	-0.022861	-0.00945377	0.0124904	0.0219156	0.0301948
328	-0.000507	-0.0145244	-0.0215718	-0.025869	-0.0238923	-0.0121467	0.0132353	0.0223166	0.0338617
329	-0.000568	-0.016272	-0.0236058	-0.0304813	-0.0280749	-0.0122613	0.0130061	0.0234053	0.0324293
330	-0.000568	-0.016272	-0.0239782	-0.0309396	-0.0252101	-0.00699006	0.0103992	0.0213999	0.0326299
331	-0.000525	-0.0150401	-0.022775	-0.0296218	-0.022775	-0.00790679	0.014238	0.020741	0.0350649
332	-0.000471	-0.0134931	-0.0206551	-0.0273873	-0.0246085	-0.00922459	0.0146963	0.0189076	0.0346639
333	-0.000466	-0.0133499	-0.0218869	-0.0279889	-0.024322	-0.00847975	0.0145817	0.0221161	0.0356092
334	-0.000553	-0.0158422	-0.0244652	-0.0290775	-0.0235485	-0.0077922	0.01928	0.0264992	0.0363254
335	-0.000447	-0.0128056	-0.0236631	-0.0280749	-0.0228323	-0.00572956	0.0163006	0.0251814	0.0334034
336	-0.000375	-0.0107429	-0.0216004	-0.0282467	-0.0216577	-0.00444041	0.0107716	0.0248949	0.0275592
337	-0.000452	-0.0129488	-0.0221448	-0.0310829	-0.0209988	-0.00610198	0.0124045	0.0226031	0.0270149
338	-0.000552	-0.0158136	-0.0259549	-0.0321142	-0.0213426	-0.00753437	0.0141807	0.0220015	0.0259549
339	-0.000799	-0.0228896	-0.027903	-0.0295645	-0.0245798	-0.0122613	0.0124331	0.0206264	0.0289056
340	-0.000756	-0.0216577	-0.02839	-0.0275305	-0.0260409	-0.0102559	0.011144	0.0207983	0.0293067
341	-0.000648	-0.0185638	-0.0294786	-0.0263273	-0.0234626	-0.00693277	0.017647	0.023348	0.0286478
342	-0.000613	-0.0175611	-0.0273873	-0.0256684	-0.0232047	-0.011631	0.0170741	0.0266711	0.0309396
343	-0.00035	-0.0100267	-0.023835	-0.0266711	-0.0230042	-0.0102273	0.0122326	0.028877	0.0369843
344	-0.000489	-0.0140088	-0.0231188	-0.027903	-0.0193946	-0.00240642	0.0185351	0.0340909	0.0375859
345	-0.000584	-0.0167303	-0.0243793	-0.0257257	-0.0205118	-0.000744843	0.0215432	0.0324866	0.034005
346	-0.000566	-0.0162147	-0.0261268	-0.0249809	-0.0209702	-0.00266425	0.0166444	0.0254106	0.0329163
347	-0.000487	-0.0139515	-0.0271581	-0.0274446	-0.0211994	-0.00942513	0.0104851	0.0302521	0.0325726
348	-0.000624	-0.0178762	-0.0240069	-0.0289343	-0.0220302	-0.0097116	0.00913865	0.033919	0.0293354
349	-0.000543	-0.0155558	-0.0238923	-0.0285905	-0.0241215	-0.00710465	0.0142093	0.0297078	0.0286478
350	-0.000503	-0.0144098	-0.0228896	-0.0286192	-0.0244939	-0.0100554	0.0149542	0.0280749	0.0307964
351	-0.000617	-0.0176757	-0.021314	-0.0295072	-0.0217437	-0.00931054	0.011717	0.0248376	0.0317991
352	-0.000693	-0.0198529	-0.0236917	-0.0269576	-0.021715	-0.00776355	0.00902406	0.0250095	0.02839
353	-0.000679	-0.0194519	-0.0268143	-0.0296218	-0.0198816	-0.00885217	0.00979755	0.0262127	0.0291921
354	-0.000481	-0.0137796	-0.0262127	-0.0309683	-0.0240642	-0.00676088	0.0144385	0.0255252	0.0277311
355	-0.000592	-0.0169595	-0.0246944	-0.0305386	-0.0277884	-0.00489877	0.0134358	0.0266425	0.0234912
356	-0.000714	-0.0204545	-0.0224885	-0.0307964	-0.0259263	-0.00544308	0.0115737	0.0258117	0.02627
357	-0.00065	-0.0186211	-0.0242647	-0.0238636	-0.0232907	-0.0108575	0.0127483	0.0257257	0.0292781
358	-0.000671	-0.0192227	-0.0258976	-0.0248376	-0.0232334	-0.0126623	0.00902406	0.0246085	0.0301375
359	-0.000624	-0.0178762	-0.025296	-0.0279316	-0.0246658	-0.0146104	0.00931054	0.025296	0.0298224
360	-0.000659	-0.0188789	-0.0232907	-0.0305959	-0.0254393	-0.0117742	0.0077922	0.0252387	0.0303094
361	-0.000638	-0.0182773	-0.0276165	-0.0302521	-0.0279889	-0.0124331	0.0108002	0.0241501	0.0274446
362	-0.000658	-0.0188503	-0.0251814	-0.0323147	-0.0274446	-0.0128056	0.0117456	0.0252674	0.02733
363	-0.000757	-0.0216864	-0.0264992	-0.0301089	-0.0294786	-0.0158136	0.0085084	0.0241787	0.0294786
364	-0.000685	-0.0196237	-0.0256684	-0.0305099	-0.0314267	-0.0185065	0.0113732	0.0214859	0.0246085
365	-0.000674	-0.0193086	-0.0256971	-0.0304813	-0.0281321	-0.0169309	0.0123759	0.0254965	0.0247231
366	-0.000614	-0.0175898	-0.0266711	-0.0335466	-0.0252387	-0.00999808	0.0117742	0.0258403	0.028791
367	-0.000563	-0.0161287	-0.0242647	-0.0367838	-0.0255825	-0.0129775	0.00767761	0.0218869	0.0305386
368	-0.000599	-0.01716	-0.0224599	-0.0324293	-0.0308537	-0.0159855	0.00890947	0.0246371	0.0319996
369	-0.000676	-0.0193659	-0.0249236	-0.0312548	-0.0331742	-0.012691	0.011631	0.0246085	0.0309396
370	-0.000654	-0.0187357	-0.022288	-0.0287051	-0.0258117	-0.0134358	0.00759167	0.0246658	0.0306245
371	-0.000696	-0.0199389	-0.0239782	-0.0307391	-0.0289629	-0.00942513	0.0091673	0.0247231	0.0284186
372	-0.000578	-0.0165584	-0.0258403	-0.0291348	-0.0294786	-0.0124045	0.0116597	0.024809	0.0287624
373	-0.00058	-0.0166157	-0.0273587	-0.0304526	-0.0243793	-0.0205405	0.00876623	0.0179049	0.0304526
374	-0.000618	-0.0177043	-0.0272441	-0.0331169	-0.0254393	-0.0143525	0.00933918	0.0225458	0.0289056
375	-0.000632	-0.0181054	-0.0223453	-0.0296505	-0.0266998	-0.0132926	0.0123759	0.0287051	0.0287338
376	-0.000643	-0.0184205	-0.0218583	-0.0341768	-0.0300516	-0.0182487	0.0131493	0.0226031	0.0291921
377	-0.000535	-0.0153266	-0.0250668	-0.0357811	-0.0298797	-0.0122613	0.0125764	0.0225745	0.0287338
378	-0.000713	-0.0204259	-0.0294213	-0.0322861	-0.0291635	-0.0084511	0.0101413	0.0214286	0.0305672
379	-0.000659	-0.0188789	-0.029364	-0.029364	-0.0287051	-0.0109435	0.0102846	0.0210275	0.0303667
380	-0.00054	-0.0154698	-0.025296	-0.0298797	-0.031971	-0.0138942	0.0138942	0.0216004	0.0272727
381	-0.000497	-0.014238	-0.0256398	-0.0310542	-0.0331455	-0.00908135	0.0120321	0.0236344	0.0270149
382	-0.000455	-0.0130348	-0.0255252	-0.0264992	-0.0287051	-0.00383881	0.0108862	0.0239782	0.0252101
383	-0.000549	-0.0157276	-0.0256971	-0.028877	-0.0303953	-0.00802138	0.00890947	0.0258976	0.0231474
384	-0.000594	-0.0170168	-0.028304	-0.0297651	-0.0281608	-0.00793544	0.0119461	0.0257257	0.0311402
385	-0.000577	-0.0165298	-0.0240928	-0.0290489	-0.0246658	-0.00501337	0.0168449	0.0300802	0.0314553
386	-0.000489	-0.0140088	-0.0282181	-0.0331169	-0.0247231	-0.00641711	0.0169022	0.028877	0.0289916
387	-0.000564	-0.0161574	-0.0282467	-0.0314839	-0.0203972	-0.00899541	0.0185065	0.0245512	0.0284186
388	-0.000622	-0.0178189	-0.0245225	-0.027817	-0.0183632	-0.0084511	0.0183632	0.0289916	0.0269576
389	-0.000427	-0.0122326	-0.0213426	-0.0286478	-0.0219442	-0.0084511	0.0185065	0.0283327	0.0316845
390	-0.000559	-0.0160141	-0.0193373	-0.0288197	-0.0259263	-0.00736249	0.0162147	0.0268143	0.0305099
391	-0.000613	-0.0175611	-0.0203399	-0.0295645	-0.0256111	-0.00696142	0.0125191	0.0315985	0.0324007
392	-0.000399	-0.0114305	-0.0215718	-0.0280749	-0.0210561	-0.00484148	0.0122613	0.026843	0.0277884
393	-0.000321	-0.00919594	-0.0218869	-0.0290202	-0.0202826	-0.00656035	0.0155271	0.0248376	0.0294786
394	-0.000415	-0.0118888	-0.0235771	-0.0290775	-0.0223739	-0.00638846	0.0157849	0.0283613	0.0330309
395	-0.000373	-0.0106856	-0.0261268	-0.027416	-0.0215145	-0.00128915	0.015126	0.031398	0.0311688
396	-0.000365	-0.0104564	-0.0203972	-0.0299656	-0.0211421	-0.00246371	0.0166157	0.0281035	0.034005
397	-0.000476	-0.0136364	-0.0201681	-0.0264992	-0.0255252	-0.00458365	0.0209702	0.0267857	0.0315699
398	-0.000535	-0.0153266	-0.0205978	-0.0265852	-0.0201681	-0.00584415	0.0179622	0.0286478	0.0293067
399	-0.000284	-0.00813598	-0.022775	-0.0281608	-0.0216004	-0.0032945	0.0152406	0.0287338	0.0313407
400	-0.000335	-0.00959701	-0.0204259	-0.0266425	-0.0217723	-0.00446906	0.0179622	0.0297651	0.0322288
401	-0.000465	-0.0133212	-0.0163292	-0.026843	-0.0158136	-0.00203399	0.0174752	0.0309396	0.0327158
402	-0.0004	-0.0114591	-0.0179049	-0.0259836	-0.0175325	0.00103132	0.0196237	0.0338904	0.0329163
403	-0.000382	-0.0109435	-0.0206551	-0.0282467	-0.0167017	0.00105997	0.017246	0.0327158	0.0321715
404	-0.000374	-0.0107143	-0.0210275	-0.0264419	-0.0161574	0.00343774	0.0150687	0.0290489	0.0336612
405	-0.000459	-0.0131493	-0.0215432	-0.021715	-0.0111153	0.000658899	0.021314	0.030424	0.0305959
406	-0.000362	-0.0103705	-0.0198816	-0.0237204	-0.0104851	0.000315126	0.018707	0.0322861	0.0295359
407	-0.000265	-0.00759167	-0.0181054	-0.0250668	-0.0185351	0.0038961	0.0144671	0.0328304	0.0337185
408	-0.000362	-0.0103705	-0.0167876	-0.0213999	-0.0203972	-0.000343774	0.0193946	0.032859	0.0351509
409	-0.000452	-0.0129488	-0.0173892	-0.0221734	-0.0137223	-0.000487013	0.0242933	0.0291635	0.0328304
410	-0.000413	-0.0118315	-0.0179335	-0.0225745	-0.0128342	0.00166157	0.0211707	0.0311402	0.0340623
411	-0.000301	-0.00862299	-0.0164438	-0.0201681	-0.0135504	0.00681818	0.0206837	0.0300802	0.0338904
412	-0.000343	-0.0098262	-0.0155844	-0.0198243	-0.0128915	0.0078495	0.0245512	0.0320569	0.0360962
413	-0.000213	-0.00610198	-0.0156703	-0.0187643	-0.00933918	0.00595874	0.0266998	0.0355233	0.0348357
414	-0.000225	-0.00644576	-0.0172746	-0.0197383	-0.0128056	0.00309396	0.0261268	0.0336325	0.0369843
415	-0.000435	-0.0124618	-0.0140374	-0.0212853	-0.0113445	0.0065317	0.0207124	0.0312834	0.0388464
416	-0.000421	-0.0120607	-0.0148682	-0.0178189	-0.00988349	0.00782085	0.0246371	0.0317704	0.039534
417	-0.000348	-0.00996944	-0.0165584	-0.0145244	-0.0103419	0.00137509	0.0221448	0.0325153	0.0372135
418	-0.000361	-0.0103419	-0.0162147	-0.0167017	-0.00693277	0.00398204	0.0244652	0.0350363	0.0327731
419	-0.000291	-0.00833651	-0.0165584	-0.0219729	-0.00664629	0.00601604	0.02945	0.034979	0.0346639
420	-0.000284	-0.00813598	-0.0142953	-0.0230328	-0.00802138	0.00684682	0.0266711	0.0312261	0.037987
421	-0.000248	-0.00710465	-0.010657	-0.0148969	-0.00856569	0.00756302	0.0243793	0.0330309	0.0385027
422	-0.000273	-0.00782085	-0.0118602	-0.0150687	-0.00572956	0.00762032	0.0272441	0.0350076	0.0377865
423	-0.000318	-0.00911	-0.0149255	-0.0195665	-0.00475554	0.00750572	0.0280749	0.0352941	0.0366692
424	-0.000284	-0.00813598	-0.0154698	-0.0200821	-0.00572956	0.00641711	0.0275019	0.0362108	0.0355233
425	-0.000293	-0.00839381	-0.0130061	-0.0136937	-0.00793544	0.0058728	0.0264133	0.0351795	0.0351795
426	-0.000232	-0.00664629	-0.0111153	-0.0103132	-0.00747708	0.00822192	0.0236631	0.0343201	0.0367551
427	-0.00027	-0.00773491	-0.0117456	-0.0139228	-0.00701871	0.0046123	0.0263846	0.034005	0.0363541
428	-0.000419	-0.0120034	-0.014238	-0.0154985	-0.00658899	0.00194805	0.024809	0.0352941	0.0328017
429	-0.000279	-0.00799274	-0.0132066	-0.0123472	-0.0077922	0.00381016	0.0221161	0.0347784	0.0330882
430	-0.00025	-0.00716195	-0.01017	-0.0137509	-0.00813598	0.00790679	0.0269003	0.0298797	0.034893
431	-0.000199	-0.00570091	-0.00928189	-0.0120034	-0.00369557	0.0110867	0.0300802	0.0323147	0.0362395
432	-0.000186	-0.00532849	-0.0100554	-0.00862299	-0.0044977	0.00830786	0.027903	0.0344633	0.0379584
433	-0.000462	-0.0132353	-0.00999808	-0.0117742	-0.00744843	0.00656035	0.0275019	0.0339763	0.0363254
434	-0.000309	-0.00885217	-0.00991214	-0.0117456	-0.00747708	0.00773491	0.0259836	0.0346639	0.036039
435	-0.000123	-0.00352368	-0.0109435	-0.00928189	-0.00234912	0.0115451	0.0248376	0.0355233	0.0356092
436	-0.000119	-0.00340909	-0.00678953	-0.00876623	-0.000859434	0.0120894	0.0272727	0.037013	0.0369843
437	-0.000176	-0.00504201	-0.00776355	-0.0116024	-0.00326585	0.00759167	0.0243793	0.034005	0.0366406
438	-0.000209	-0.00598739	-0.00922459	-0.0121753	-0.00481283	0.00641711	0.0235485	0.0318277	0.0361249
439	-0.000106	-0.00303667	-0.00750572	-0.00931054	-0.00489877	0.0102273	0.0247804	0.0333461	0.0363827
440	-0.000154	-0.00441176	-0.0128629	-0.0104564	-0.00432582	0.00710465	0.024809	0.0331455	0.0346925
441	-0.000245	-0.00701871	-0.0105997	-0.00830786	-0.00312261	0.00707601	0.0256684	0.0284186	0.0362968
442	-0.000225	-0.00644576	-0.00254965	-0.00847975	-0.00386745	0.00833651	0.0219442	0.0272154	0.0360103
443	-0.000188	-0.00538579	-0.00564362	-0.0132926	-0.00558632	0.00813598	0.0197097	0.0280176	0.0313407
444	-0.000255	-0.00730519	-0.00676088	-0.0102846	-0.0046123	0.00756302	0.0213713	0.0270435	0.0309683
445	-0.000256	-0.00733384	-0.0058155	-0.0064744	-0.00171887	0.00538579	0.0197097	0.0256971	0.0360103
446	-0.000205	-0.0058728	-0.00710465	-0.00862299	-0.00358098	0.00638846	0.0198529	0.0279889	0.0366692
447	-8.3e-05	-0.00237777	-0.00624522	-0.0038961	-0.00444041	0.00911	0.0189076	0.0241787	0.032859
448	-0.000207	-0.00593009	-0.00736249	-0.00498472	-0.00684682	0.0102846	0.0208556	0.0257544	0.0318277
449	-0.000197	-0.00564362	-0.00638846	-0.00716195	-0.0044977	0.0058728	0.0171887	0.028791	0.0307391
450	-2e-06	-5.72956e-05	-0.00466959	-0.00418258	-0.00472689	0.00570091	0.0163865	0.0276738	0.029364
451	-0.000143	-0.00409664	-0.00326585	-0.00366692	-0.00458365	0.00793544	0.0177043	0.030338	0.0296505
452	-0.000224	-0.00641711	-0.00635981	-0.00836516	-0.00306531	0.00429717	0.0157276	0.0262127	0.030424
453	-0.000335	-0.00959701	-0.00403934	-0.00807868	-0.000687547	0.00432582	0.0130061	0.0258403	0.0256111
454	-0.000199	-0.00570091	-0.00716195	-0.00796409	-0.00320855	0.00412528	0.0134072	0.0249522	0.0235199
455	-3.5e-05	-0.00100267	-0.00796409	-0.00561497	-0.00300802	0.00532849	0.0145244	0.0244366	0.024322
456	1.7e-05	0.000487013	-0.00186211	-0.0052712	-0.00363827	0.00544308	0.0153839	0.0236631	0.0259549
457	-3.1e-05	-0.000888082	-0.0019194	-0.00664629	-0.00538579	0.00211994	0.014238	0.0203399	0.0269862
458	8e-06	0.000229182	-0.00644576	-0.00661764	-0.00452635	-0.000630252	0.0134931	0.0190794	0.025296
459	-5.3e-05	-0.00151833	-0.00764896	-0.0065317	-0.0097689	-0.00157563	0.00933918	0.0179908	0.0229755
460	-0.00014	-0.00401069	-0.00186211	-0.0046123	-0.00942513	0.00051566	0.00876623	0.0219729	0.023262
461	-9e-05	-0.0025783	0.00128915	-0.00641711	-0.00756302	0.00277884	0.0118315	0.0218869	0.0235485
462	-0.000133	-0.00381016	-0.00386745	-0.0071333	-0.00825057	-2.86478e-05	0.0130634	0.0173033	0.0240642
463	-0.000104	-0.00297937	-0.00570091	-0.00701871	-0.0110008	-0.00432582	0.0110581	0.017647	0.0204545
464	-0.000159	-0.004555	-0.00346638	-0.00919594	-0.0116024	-0.00280748	0.00859434	0.0175038	0.021715
465	-0.000202	-0.00578686	-0.00495607	-0.00681818	-0.0116883	-0.00630252	0.00939648	0.0135504	0.0211134
466	-0.000201	-0.00575821	-0.00590145	-0.00638846	-0.00933918	-0.0019194	0.00550038	0.0116024	0.0192227
467	-0.00014	-0.00401069	-0.00340909	-0.00624522	-0.00696142	-0.00252101	0.00501337	0.0130634	0.0173606
468	-4.5e-05	-0.00128915	-0.00421123	-0.00360962	-0.00979755	-0.00753437	0.00343774	0.0115737	0.0159282
469	-7.3e-05	-0.00209129	-0.00406799	-0.00466959	-0.0116597	-0.00759167	-0.000601604	0.010571	0.0127483
470	-8.2e-05	-0.00234912	-0.000888082	-0.00825057	-0.0108575	-0.00776355	0.00237777	0.00876623	0.0164438
471	-7.3e-05	-0.00209129	-0.00111726	-0.00922459	-0.0125764	-0.00598739	0.00232047	0.00873758	0.0145531
472	-4.6e-05	-0.0013178	-0.00128915	-0.00747708	-0.014725	-0.00716195	-0.00297937	0.00985484	0.01017
473	-7.3e-05	-0.00209129	-0.00360962	-0.00667494	-0.0147536	-0.00933918	-0.00381016	0.00475554	0.0101127
474	-6.3e-05	-0.00180481	-0.00730519	-0.0101127	-0.0187357	-0.0115737	-0.00507066	0.00151833	0.00570091
475	-5.5e-05	-0.00157563	-0.00727654	-0.0114591	-0.0174465	-0.0146677	-0.010084	0.00117456	0.00538579
476	-9.7e-05	-0.00277884	-0.00452635	-0.0116883	-0.0154125	-0.0128056	-0.00953972	0.000286478	0.00776355
477	-7.8e-05	-0.00223453	-0.00495607	-0.011144	-0.0172746	-0.0134645	-0.0127483	-0.000716195	0.00561497
478	-2.6e-05	-0.000744843	-0.00524255	-0.0119748	-0.0176184	-0.0170454	-0.0130348	-0.0019194	0.00332314
479	3.3e-05	0.000945377	-0.00567226	-0.0116597	-0.01928	-0.0204545	-0.0148396	-0.00375286	0.000744843
480	8.4e-05	0.00240642	-0.00805003	-0.012204	-0.0244652	-0.0235199	-0.0198816	-0.0078495	-0.00335179
481	-2e-06	-5.72956e-05	-0.00796409	-0.0176184	-0.0254393	-0.023262	-0.0208556	-0.0119461	-0.00710465
482	-4.1e-05	-0.00117456	-0.00524255	-0.0154125	-0.0241787	-0.0259549	-0.0240069	-0.0121467	-0.00868028
483	-0.000137	-0.00392475	-0.00312261	-0.0134358	-0.0236058	-0.0301661	-0.0274732	-0.0155558	-0.0106856
484	-7.2e-05	-0.00206264	-0.00690412	-0.0158136	-0.0273873	-0.0307678	-0.0280176	-0.0220875	-0.0145531
485	-0.000116	-0.00332314	-0.0119748	-0.0207124	-0.0320856	-0.0358384	-0.0336325	-0.0268716	-0.01822
486	-0.000312	-0.00893811	-0.0173033	-0.0264419	-0.0388751	-0.0439744	-0.0417972	-0.0331742	-0.023749
487	-0.000198	-0.00567226	-0.0163292	-0.0273587	-0.0379297	-0.0441463	-0.0435447	-0.0370416	-0.0274446
488	-6.2e-05	-0.00177616	-0.0128056	-0.0248949	-0.0360962	-0.0422269	-0.0451203	-0.0355806	-0.0275592
489	-0.000147	-0.00421123	-0.0135504	-0.0219156	-0.037013	-0.0442895	-0.0433728	-0.033432	-0.0275305
490	-9.1e-05	-0.00260695	-0.0123759	-0.0223739	-0.0382448	-0.0444614	-0.0474981	-0.0354087	-0.0290202
491	-5.5e-05	-0.00157563	-0.0101413	-0.0230901	-0.0396199	-0.0448911	-0.0503056	-0.0413102	-0.0323147
492	-0.000105	-0.00300802	-0.0138942	-0.0240355	-0.0413961	-0.0509931	-0.0532563	-0.0470397	-0.0373281
493	-0.000131	-0.00375286	-0.0157276	-0.0270435	-0.0433155	-0.0551471	-0.059874	-0.0511077	-0.0419977
494	-7.2e-05	-0.00206264	-0.0140661	-0.0280462	-0.0473835	-0.0574962	-0.0655463	-0.055806	-0.0468392
495	-7e-06	-0.000200535	-0.015126	-0.0285619	-0.0527407	-0.0626528	-0.0666922	-0.061421	-0.0518239
496	-3.8e-05	-0.00108862	-0.0163865	-0.0288483	-0.0525974	-0.0693278	-0.0696716	-0.0650879	-0.0573816
497	-1.8e-05	-0.00051566	-0.0173606	-0.0306245	-0.0545741	-0.0735964	-0.0756877	-0.0703018	-0.0608194
498	-7.2e-05	-0.00206264	-0.0188216	-0.0286765	-0.0582984	-0.0775784	-0.0832794	-0.0754871	-0.0646009
499	-0.000153	-0.00438311	-0.0177616	-0.0351222	-0.0623377	-0.0820475	-0.0883787	-0.0807011	-0.0697575
500	-0.000164	-0.00469824	-0.0174752	-0.0383881	-0.0641998	-0.0830216	-0.0933349	-0.0883787	-0.074112
501	-0.00011	-0.00315126	-0.0214572	-0.0382448	-0.0654603	-0.0871755	-0.100182	-0.0912436	-0.080873
502	-1e-05	-0.000286478	-0.0216004	-0.0400497	-0.0703591	-0.0944521	-0.104966	-0.0932776	-0.0870896
503	-4.7e-05	-0.00134645	-0.0193946	-0.0425707	-0.0736823	-0.0992364	-0.107859	-0.101614	-0.092103
504	-8.3e-05	-0.00237777	-0.020827	-0.0429144	-0.0776644	-0.103218	-0.115451	-0.111125	-0.100526
505	-0.000146	-0.00418258	-0.023348	-0.0470397	-0.0820762	-0.108031	-0.121124	-0.119491	-0.102044
506	-0.000174	-0.00498472	-0.0259836	-0.0488445	-0.0845686	-0.114563	-0.130721	-0.123272	-0.108175
507	-0.000124	-0.00355233	-0.0250955	-0.0490737	-0.0886652	-0.120321	-0.138542	-0.130807	-0.118316
508	-8.4e-05	-0.00240642	-0.0221448	-0.0502483	-0.0903841	-0.12333	-0.141836	-0.136966	-0.125507
509	-9.6e-05	-0.00275019	-0.0254679	-0.050678	-0.0924468	-0.127627	-0.148655	-0.141407	-0.129833
510	-5.8e-05	-0.00166157	-0.0247517	-0.0514515	-0.0949965	-0.134302	-0.15808	-0.150889	-0.136594
511	-5.5e-05	-0.00157563	-0.0284186	-0.0544595	-0.10044	-0.139315	-0.164755	-0.156419	-0.144128
512	-8.9e-05	-0.00254965	-0.0305099	-0.0571238	-0.105281	-0.146277	-0.169511	-0.16318	-0.152981
513	-3.7e-05	-0.00105997	-0.0303094	-0.0575535	-0.107802	-0.153267	-0.177389	-0.172806	-0.161518
514	-4.9e-05	-0.00140374	-0.0324866	-0.0599886	-0.112443	-0.156992	-0.185067	-0.180741	-0.166961
515	-4.9e-05	-0.00140374	-0.0292494	-0.0595875	-0.114305	-0.16318	-0.192659	-0.186614	-0.175183
516	-1.9e-05	-0.000544308	-0.0307964	-0.0613923	-0.119634	-0.168107	-0.197472	-0.193146	-0.181429
517	1e-06	2.86478e-05	-0.0315985	-0.0621658	-0.124447	-0.173207	-0.205981	-0.203603	-0.188878
518	8e-06	0.000229182	-0.031398	-0.063369	-0.126882	-0.181228	-0.213831	-0.211081	-0.195324
519	-4.1e-05	-0.00117456	-0.0318277	-0.0651452	-0.130348	-0.189164	-0.220478	-0.220105	-0.201541
520	-7.1e-05	-0.00203399	-0.0314553	-0.0678381	-0.133328	-0.193347	-0.230247	-0.227182	-0.212026
521	4.9e-05	0.00140374	-0.030911	-0.0691273	-0.134331	-0.197186	-0.237582	-0.229875	-0.216381
522	5.9e-05	0.00169022	-0.0355519	-0.0694138	-0.138742	-0.203202	-0.246205	-0.237811	-0.222483
523	0.000137	0.00392475	-0.0358671	-0.0693851	-0.143154	-0.210737	-0.25354	-0.246062	-0.229674
524	0.000123	0.00352368	-0.0324007	-0.0699581	-0.145733	-0.216467	-0.259184	-0.252623	-0.233714
525	6.4e-05	0.00183346	-0.0331169	-0.0709894	-0.149027	-0.218358	-0.266977	-0.25629	-0.238269
526	7.1e-05	0.00203399	-0.0353514	-0.073711	-0.151319	-0.224947	-0.270271	-0.263825	-0.244773
527	-1.4e-05	-0.000401069	-0.0351509	-0.077206	-0.155502	-0.232224	-0.276718	-0.270472	-0.249872
528	-2.3e-05	-0.000658899	-0.0355806	-0.0784952	-0.161518	-0.239272	-0.283279	-0.277663	-0.25354
529	9e-05	0.0025783	-0.036039	-0.0776071	-0.164755	-0.240876	-0.287576	-0.279268	-0.256577
530	0.000221	0.00633116	-0.0345206	-0.0778076	-0.164841	-0.243111	-0.289066	-0.280356	-0.259843
531	0.000227	0.00650305	-0.0332028	-0.076146	-0.167792	-0.248726	-0.293794	-0.283021	-0.261991
532	0.000105	0.00300802	-0.0360962	-0.0759741	-0.170055	-0.252336	-0.298693	-0.284769	-0.260186
533	3.2e-05	0.00091673	-0.0352655	-0.0789822	-0.172032	-0.255488	-0.297719	-0.286459	-0.259671
534	-2.1e-05	-0.000601604	-0.0342628	-0.0796697	-0.17441	-0.260473	-0.301243	-0.287061	-0.260244
535	-5.3e-05	-0.00151833	-0.0372708	-0.0791254	-0.178421	-0.261991	-0.303764	-0.288063	-0.259012
536	-5e-05	-0.00143239	-0.0377865	-0.0801568	-0.179223	-0.260502	-0.303907	-0.286975	-0.257407
537	-1.9e-05	-0.000544308	-0.0355233	-0.0792114	-0.178163	-0.261991	-0.300412	-0.285456	-0.254915
538	1.3e-05	0.000372421	-0.0366119	-0.0763752	-0.18014	-0.26139	-0.30024	-0.280414	-0.250274
539	-4.2e-05	-0.00120321	-0.0356952	-0.0770341	-0.181572	-0.258582	-0.296057	-0.274913	-0.245489
540	-4.4e-05	-0.0012605	-0.0325726	-0.0789249	-0.182002	-0.258553	-0.291702	-0.272621	-0.244372
541	-8.6e-05	-0.00246371	-0.0363541	-0.0799849	-0.182202	-0.25927	-0.287662	-0.26861	-0.238986
542	-0.000108	-0.00309396	-0.037013	-0.0809303	-0.182403	-0.256863	-0.283938	-0.264255	-0.230706
543	-4.8e-05	-0.00137509	-0.0379297	-0.0821621	-0.180541	-0.254542	-0.279812	-0.258181	-0.22638
544	-7.3e-05	-0.00209129	-0.0356379	-0.0786098	-0.180713	-0.250016	-0.272134	-0.248211	-0.219504
545	-3.5e-05	-0.00100267	-0.0346066	-0.0764898	-0.178048	-0.245088	-0.265229	-0.241593	-0.212313
546	-4.6e-05	-0.0013178	-0.0377578	-0.0766617	-0.176129	-0.24228	-0.260129	-0.234115	-0.203861
547	-0.000139	-0.00398204	-0.0366119	-0.0783233	-0.174897	-0.238556	-0.252021	-0.225835	-0.196011
548	-0.000184	-0.0052712	-0.0384454	-0.0800135	-0.173837	-0.232625	-0.245919	-0.220449	-0.191427
549	-0.000198	-0.00567226	-0.0382162	-0.0806724	-0.173092	-0.229359	-0.23847	-0.213888	-0.181945
550	-0.000251	-0.0071906	-0.0363254	-0.0782373	-0.169941	-0.224976	-0.231365	-0.203747	-0.171545
551	-0.000262	-0.00750572	-0.03856	-0.0755444	-0.166617	-0.216782	-0.22383	-0.191571	-0.164096
552	-0.000223	-0.00638846	-0.0359244	-0.0738542	-0.164612	-0.210938	-0.213602	-0.185955	-0.154814
553	-0.000208	-0.00595874	-0.0336898	-0.0724791	-0.162034	-0.20326	-0.206411	-0.177561	-0.146563
554	-0.000268	-0.00767761	-0.0352368	-0.0721067	-0.156533	-0.196097	-0.196928	-0.167506	-0.137109
555	-0.000234	-0.00670359	-0.0363541	-0.0728802	-0.152952	-0.193146	-0.188276	-0.161317	-0.129947
556	-0.000197	-0.00564362	-0.0342914	-0.0721926	-0.15129	-0.187359	-0.180799	-0.151806	-0.124103
557	-0.000246	-0.00704736	-0.032945	-0.0699294	-0.149256	-0.18014	-0.173035	-0.143956	-0.115938
558	-0.000256	-0.00733384	-0.0338044	-0.0687835	-0.14622	-0.175413	-0.164985	-0.138026	-0.106398
559	-0.000177	-0.00507066	-0.0326012	-0.065976	-0.142094	-0.16931	-0.157679	-0.129518	-0.100039
560	-0.000171	-0.00489877	-0.0299083	-0.065976	-0.140375	-0.16275	-0.150574	-0.119061	-0.0934495
561	-0.000159	-0.004555	-0.0281321	-0.0652598	-0.138714	-0.154671	-0.144157	-0.11505	-0.0860583
562	-0.000173	-0.00495607	-0.0270722	-0.0615069	-0.134646	-0.151348	-0.13456	-0.108375	-0.0791541
563	-0.000135	-0.00386745	-0.0275592	-0.0606761	-0.128973	-0.145704	-0.124877	-0.0992937	-0.0719634
564	-0.000127	-0.00363827	-0.0284473	-0.060848	-0.128228	-0.140433	-0.120952	-0.0934781	-0.0644863
565	-0.000136	-0.0038961	-0.0274446	-0.0587567	-0.126481	-0.135677	-0.116082	-0.0859723	-0.060361
566	-0.00012	-0.00343774	-0.0247804	-0.0607048	-0.123444	-0.132153	-0.110438	-0.0805292	-0.0562644
567	-0.000142	-0.00406799	-0.0240069	-0.0589573	-0.121181	-0.128429	-0.102932	-0.072651	-0.0455214
568	-7.5e-05	-0.00214859	-0.0241215	-0.0561784	-0.118373	-0.123645	-0.0964862	-0.0666922	-0.0358957
569	-5.5e-05	-0.00157563	-0.0238923	-0.0543449	-0.116483	-0.11909	-0.0892668	-0.0604183	-0.0302807
570	-1.4e-05	-0.000401069	-0.0232047	-0.0543449	-0.113331	-0.114764	-0.0848837	-0.0533996	-0.0222021
571	1.5e-05	0.000429717	-0.0216004	-0.0558346	-0.109378	-0.109063	-0.0786098	-0.0425707	-0.016759
572	3.2e-05	0.00091673	-0.0215432	-0.0546314	-0.106857	-0.104135	-0.0706456	-0.0346352	-0.0114878
573	6.6e-05	0.00189075	-0.0216004	-0.0529698	-0.107086	-0.0980905	-0.0653171	-0.0298224	-0.00541443
574	4e-05	0.00114591	-0.0216004	-0.0539725	-0.10319	-0.0950824	-0.0559779	-0.0235771	0.00300802
575	8.1e-05	0.00232047	-0.0190508	-0.0513369	-0.0985775	-0.0888085	-0.0486154	-0.016673	0.0104851
576	0.000135	0.00386745	-0.0175898	-0.0479278	-0.0959132	-0.0818756	-0.0411669	-0.0084511	0.0183919
577	0.000114	0.00326585	-0.0176184	-0.0486154	-0.0930484	-0.0770341	-0.0328877	0.00114591	0.0281321
578	0.000183	0.00524255	-0.0154698	-0.0456933	-0.0881209	-0.0717629	-0.0262987	0.00968296	0.0365833
579	0.000291	0.00833651	-0.0140947	-0.0432869	-0.0846831	-0.0648301	-0.0177903	0.0192513	0.041568
580	0.000263	0.00753437	-0.0149255	-0.0419977	-0.0819616	-0.0599886	-0.0110867	0.0265852	0.0489878
581	0.000227	0.00650305	-0.0157563	-0.042055	-0.0789249	-0.0552903	-0.00570091	0.0332028	0.0589286
582	0.000357	0.0102273	-0.0120894	-0.0407658	-0.0743126	-0.0497613	0.000315126	0.0417112	0.0697862
583	0.000391	0.0112013	-0.00994079	-0.0375	-0.0679241	-0.0417112	0.00956837	0.0503629	0.0758023
584	0.000448	0.0128342	-0.00974025	-0.0356665	-0.0644004	-0.0346352	0.0188216	0.0590432	0.0843394
585	0.000563	0.0161287	-0.00747708	-0.0345779	-0.0591291	-0.0265279	0.027817	0.0702732	0.0937932
586	0.000617	0.0176757	-0.00452635	-0.0319137	-0.0539152	-0.0184205	0.0366979	0.0799276	0.102646
587	0.000591	0.0169309	-0.00544308	-0.0288483	-0.0492456	-0.0107143	0.045149	0.0884647	0.111813
588	0.000569	0.0163006	-0.00532849	-0.0269576	-0.0432582	-0.00541443	0.0540298	0.0970018	0.119405
589	0.000648	0.0185638	-0.00292208	-0.0241787	-0.0382735	0.00177616	0.0603037	0.105167	0.129747
590	0.000707	0.020254	-0.00246371	-0.021715	-0.0336325	0.00690412	0.0699008	0.114563	0.137797
591	0.00068	0.0194805	-0.00194805	-0.0209415	-0.0285905	0.0152406	0.0796697	0.124132	0.146907
592	0.000715	0.0204832	-0.000401069	-0.019681	-0.0246085	0.0212853	0.0890949	0.133356	0.158252
593	0.000769	0.0220302	0.00180481	-0.0175611	-0.0201967	0.0271581	0.099838	0.144386	0.166617
594	0.000785	0.0224885	0.00421123	-0.0150114	-0.0149255	0.0368411	0.109177	0.153812	0.175499
595	0.000816	0.0233766	0.00469824	-0.0114591	-0.0077922	0.0456073	0.115451	0.16295	0.187359
596	0.000902	0.0258403	0.0064744	-0.0108289	-0.0019767	0.0521677	0.127484	0.172978	0.198045
597	0.000957	0.027416	0.00550038	-0.0102273	0.00252101	0.0595302	0.138656	0.184065	0.208846
598	0.00091	0.0260695	0.00767761	-0.0051566	0.00819327	0.0687835	0.146477	0.194378	0.220191
599	0.000888	0.0254393	0.0104851	-0.00366692	0.0130061	0.0778649	0.15553	0.203346	0.230219
600	0.000913	0.0261554	0.00885217	-0.00381016	0.0181914	0.0841102	0.167334	0.213516	0.238011
601	0.000943	0.0270149	0.010657	-0.00166157	0.0220302	0.09259	0.177103	0.224661	0.248211
602	0.000965	0.0276451	0.0109148	0.000687547	0.0280462	0.0996661	0.18501	0.235834	0.260788
603	0.000982	0.0281321	0.0130348	0.00464094	0.034406	0.107201	0.19541	0.24738	0.269842
604	0.001045	0.029937	0.0140088	0.00518525	0.0411383	0.117428	0.207385	0.256634	0.280901
605	0.001031	0.0295359	0.0143525	0.00759167	0.0459225	0.125736	0.215436	0.266719	0.2909
606	0.001016	0.0291062	0.0155271	0.0113445	0.0516234	0.134073	0.22509	0.278064	0.303105
607	0.001086	0.0311115	0.0165298	0.0140374	0.0582124	0.142323	0.235576	0.286831	0.313419
608	0.001051	0.0301089	0.0169309	0.0173319	0.0639134	0.149686	0.245117	0.297719	0.323104
609	0.001	0.0286478	0.0184492	0.0186211	0.0697862	0.157536	0.252823	0.306686	0.334278
610	0.001	0.0286478	0.0180195	0.0205118	0.074112	0.164497	0.263281	0.317545	0.343389
611	0.00103	0.0295072	0.0191654	0.0214572	0.0794406	0.174095	0.27285	0.326685	0.351326
612	0.00106	0.0303667	0.0209415	0.0240642	0.0856572	0.181286	0.284396	0.336369	0.362844
613	0.000975	0.0279316	0.0220875	0.0271295	0.0907852	0.187302	0.293679	0.347486	0.375078
614	0.001002	0.0287051	0.023749	0.0284186	0.0965435	0.198131	0.303105	0.358202	0.385107
615	0.001047	0.0299943	0.0261268	0.0303667	0.101127	0.204921	0.313133	0.36823	0.394706
616	0.001029	0.0294786	0.0255538	0.0336898	0.106828	0.212886	0.320067	0.379462	0.405967
617	0.000958	0.0274446	0.0245225	0.0367265	0.113274	0.221108	0.330696	0.389319	0.415909
618	0.001005	0.028791	0.0278743	0.0398491	0.116654	0.227239	0.341613	0.39866	0.426253
619	0.000971	0.027817	0.0301089	0.0411956	0.1229	0.23443	0.34932	0.408717	0.436684
620	0.000984	0.0281894	0.0293354	0.0429144	0.12777	0.240762	0.358145	0.416396	0.44614
621	0.001029	0.0294786	0.0297651	0.0468392	0.131408	0.249013	0.366454	0.425996	0.455252
622	0.00096	0.0275019	0.0317131	0.049704	0.138141	0.256748	0.375766	0.438088	0.46594
623	0.000901	0.0258117	0.0329163	0.0513083	0.143183	0.261762	0.384849	0.447916	0.478119
624	0.000937	0.026843	0.0331455	0.0523969	0.149428	0.26861	0.395938	0.457888	0.48832
625	0.000985	0.0282181	0.0345206	0.0533709	0.151978	0.276202	0.405422	0.469064	0.49749
626	0.000947	0.0271295	0.035466	0.0554049	0.157249	0.282419	0.413273	0.47938	0.506918
627	0.000929	0.0266138	0.0369557	0.0594156	0.164354	0.28941	0.420895	0.488693	0.519757
628	0.00095	0.0272154	0.0382448	0.0628534	0.167735	0.296945	0.430179	0.496831	0.531478
629	0.000892	0.0255538	0.0400497	0.064916	0.172089	0.302475	0.437944	0.508036	0.538499
630	0.000875	0.0250668	0.0394767	0.0676089	0.178048	0.310125	0.446713	0.516977	0.549217
631	0.000901	0.0258117	0.0421982	0.0705883	0.182661	0.317144	0.457859	0.528039	0.560279
632	0.000891	0.0255252	0.0442895	0.0752293	0.185354	0.323333	0.466857	0.537696	0.571513
633	0.000865	0.0247804	0.0454068	0.0773493	0.190511	0.329436	0.473505	0.545663	0.582318
634	0.000929	0.0266138	0.0485581	0.0760601	0.196527	0.337028	0.483392	0.558674	0.592578
635	0.000967	0.0277024	0.0495894	0.0815032	0.199764	0.341641	0.4911	0.568103	0.603068
636	0.000905	0.0259263	0.0489018	0.0847404	0.203918	0.348776	0.500442	0.578564	0.613615
637	0.000861	0.0246658	0.049704	0.0864307	0.209734	0.358403	0.509326	0.589368	0.626283
638	0.000877	0.0251241	0.0517666	0.0897539	0.215808	0.366311	0.519413	0.60089	0.634739
639	0.000881	0.0252387	0.052712	0.0913868	0.21916	0.371182	0.52973	0.609488	0.646949
640	0.000906	0.0259549	0.0548893	0.0949965	0.224489	0.376568	0.539645	0.619462	0.657898
641	0.000861	0.0246658	0.0561498	0.0964002	0.227955	0.384047	0.548415	0.631758	0.668446
642	0.00083	0.0237777	0.0570951	0.0980332	0.234201	0.39015	0.555808	0.641417	0.682692
643	0.000886	0.025382	0.0582984	0.104737	0.239501	0.396998	0.56475	0.654831	0.694444
644	0.000892	0.0255538	0.0609053	0.107258	0.244945	0.405107	0.576042	0.668159	0.705365
645	0.000867	0.0248376	0.061335	0.108117	0.251563	0.413101	0.586875	0.677418	0.716918
646	0.000847	0.0242647	0.0638274	0.112013	0.25841	0.421038	0.598282	0.687249	0.728556
647	0.000914	0.0261841	0.0664057	0.115423	0.262994	0.429405	0.608112	0.70098	0.741284
648	0.00092	0.026356	0.0681532	0.121754	0.267836	0.43634	0.620179	0.713506	0.754872
649	0.000925	0.0264992	0.0698148	0.123559	0.273222	0.444162	0.629092	0.726091	0.766483
650	0.000929	0.0266138	0.0709894	0.124848	0.279669	0.452186	0.637691	0.73707	0.777062
651	0.000941	0.0269576	0.0728802	0.130664	0.28729	0.460352	0.648812	0.748594	0.790651
652	0.000915	0.0262127	0.0747423	0.131523	0.292533	0.469665	0.66085	0.76095	0.802233
653	0.000956	0.0273873	0.0755731	0.134732	0.298034	0.47703	0.670796	0.772016	0.81568
654	0.000959	0.0274732	0.0770914	0.138055	0.303907	0.485254	0.683523	0.786436	0.829442
655	0.000563	0.0161287	0.0698148	0.13307	0.308234	0.497519	0.697282	0.797646	0.8338
656	0.000443	0.012691	0.0659474	0.130062	0.307603	0.500671	0.706942	0.811207	0.849456
657	0.0004	0.0114591	0.0650306	0.126452	0.291072	0.475569	0.687192	0.799108	0.84094
658	0.000673	0.01928	0.0753152	0.139545	0.306744	0.490728	0.704161	0.817544	0.861068
659	0.000992	0.0284186	0.087462	0.158796	0.337716	0.526864	0.740281	0.849054	0.890173
660	0.001024	0.0293354	0.0910144	0.161776	0.343704	0.538069	0.754356	0.861556	0.9054
661	0.000968	0.0277311	0.0943089	0.166847	0.35293	0.549733	0.765537	0.875291	0.917473
662	0.000979	0.0280462	0.0940797	0.171459	0.360752	0.561053	0.780588	0.888997	0.929374
663	0.000981	0.0281035	0.0964289	0.175384	0.367772	0.572603	0.791568	0.902016	0.942308
664	0.001005	0.028791	0.0990358	0.178421	0.374935	0.581458	0.800628	0.915953	0.955271
665	0.000928	0.0265852	0.100984	0.18183	0.381325	0.592406	0.814246	0.927309	0.968894
666	0.000994	0.0284759	0.103505	0.187216	0.389548	0.603555	0.826804	0.940128	0.979678
667	0.001014	0.0290489	0.104536	0.189393	0.398975	0.61416	0.841341	0.95312	0.994249
668	0.00104	0.0297937	0.107315	0.192889	0.407256	0.623331	0.853814	0.966858	1.00449
669	0.001055	0.0302234	0.111039	0.199478	0.413073	0.63342	0.866287	0.980309	1.01699
670	0.001065	0.0305099	0.113589	0.204119	0.421984	0.644828	0.877556	0.991524	1.03079
671	0.001115	0.0319423	0.116483	0.209534	0.431956	0.656465	0.891406	1.00303	1.03948
672	0.001104	0.0316272	0.118173	0.21068	0.44038	0.663774	0.902762	1.01355	1.05036
673	0.001104	0.0316272	0.119663	0.218415	0.448461	0.674064	0.913229	1.02721	1.06057
674	0.001112	0.0318564	0.123014	0.224202	0.454937	0.684956	0.924097	1.03902	1.07021
675	0.001118	0.0320283	0.125851	0.225893	0.464937	0.696307	0.934536	1.04935	1.08008
676	0.001165	0.0333747	0.129489	0.23019	0.471385	0.706455	0.945807	1.05827	1.0904
677	0.001208	0.0346066	0.13095	0.233771	0.479036	0.716717	0.95834	1.06734	1.09933
678	0.001184	0.033919	0.133586	0.238441	0.489581	0.728298	0.969324	1.07944	1.10638
679	0.001178	0.0337471	0.135792	0.24314	0.496774	0.737987	0.979191	1.09098	1.11556
680	0.001127	0.0322861	0.136307	0.24801	0.502219	0.74782	0.990061	1.09729	1.12245
681	0.001192	0.0341482	0.140461	0.252737	0.511246	0.756478	0.997432	1.10587	1.13008
682	0.001266	0.0362681	0.144415	0.258152	0.517923	0.762928	1.00555	1.11424	1.13786
683	0.001246	0.0356952	0.14387	0.261705	0.526176	0.772733	1.01605	1.1211	1.14254
684	0.001257	0.0360103	0.147165	0.265945	0.537066	0.781075	1.02594	1.12661	1.14885
685	0.001223	0.0350363	0.149887	0.269355	0.541651	0.78744	1.0334	1.13241	1.15255
686	0.00135	0.0386746	0.153668	0.273681	0.547985	0.796041	1.03679	1.13812	1.15766
687	0.001361	0.0389897	0.155158	0.277892	0.554433	0.803323	1.04416	1.14322	1.16213
688	0.001269	0.0363541	0.156705	0.281302	0.558302	0.811437	1.05193	1.14761	1.16397
689	0.001346	0.03856	0.159112	0.285829	0.567387	0.817773	1.05899	1.152	1.16647
690	0.001309	0.0375	0.162148	0.289181	0.573835	0.822389	1.06157	1.1574	1.16994
691	0.001308	0.0374713	0.165099	0.292218	0.579194	0.831507	1.06722	1.1617	1.17335
692	0.00138	0.039534	0.165758	0.296487	0.582404	0.836639	1.07402	1.16406	1.17396
693	0.001366	0.0391329	0.168451	0.300412	0.590286	0.841313	1.07847	1.16538	1.17464
694	0.001353	0.0387605	0.171058	0.304652	0.596877	0.848223	1.08358	1.16919	1.17883
695	0.001385	0.0396772	0.171001	0.308491	0.601635	0.85324	1.08504	1.17195	1.17881
696	0.001424	0.0407945	0.173665	0.312474	0.604501	0.857685	1.08819	1.17109	1.17789
697	0.001411	0.0404221	0.176158	0.31617	0.611953	0.862645	1.09095	1.17083	1.17952
698	0.001414	0.040508	0.176415	0.320238	0.615048	0.865083	1.09608	1.17226	1.17803
699	0.001436	0.0411383	0.177676	0.321728	0.619577	0.870588	1.0989	1.17433	1.17858
700	0.001404	0.0402215	0.180426	0.323018	0.624076	0.874603	1.09775	1.17464	1.17777
701	0.001415	0.0405367	0.182575	0.324765	0.62786	0.877069	1.10073	1.17407	1.17467
702	0.001488	0.042628	0.184752	0.328375	0.630869	0.881829	1.10349	1.17137	1.17298
703	0.001481	0.0424274	0.187445	0.332072	0.633678	0.883893	1.10202	1.17094	1.17106
704	0.001484	0.0425134	0.188047	0.333934	0.637547	0.885585	1.10294	1.17241	1.17074
705	0.001478	0.0423415	0.189164	0.337057	0.641789	0.889227	1.10481	1.17229	1.16678
706	0.001451	0.041568	0.191026	0.338977	0.647293	0.893499	1.10638	1.17002	1.16621
707	0.00153	0.0438312	0.192	0.342931	0.65056	0.896138	1.10595	1.16842	1.16256
708	0.001606	0.0460084	0.193462	0.34528	0.652996	0.897715	1.10696	1.16592	1.16012
709	0.001582	0.0453209	0.194636	0.346856	0.655347	0.899751	1.10621	1.16368	1.1572
710	0.001653	0.0473549	0.196842	0.349492	0.656264	0.90193	1.10679	1.15987	1.15232
711	0.001592	0.0456073	0.198475	0.350924	0.660879	0.903364	1.10747	1.15975	1.14925
712	0.001563	0.0447765	0.200051	0.353704	0.662599	0.90454	1.10515	1.15611	1.14495
713	0.001623	0.0464954	0.200137	0.354878	0.664748	0.905371	1.10455	1.15229	1.14004
714	0.001642	0.0470397	0.201913	0.356655	0.665866	0.907178	1.10251	1.15238	1.13794
715	0.001674	0.0479565	0.203431	0.357686	0.66621	0.907379	1.10194	1.14644	1.13424
716	0.001647	0.047183	0.203346	0.358431	0.667127	0.907923	1.10116	1.14213	1.12957
717	0.001606	0.0460084	0.203145	0.36313	0.671599	0.90887	1.09649	1.13975	1.12302
718	0.001654	0.0473835	0.204749	0.364534	0.672602	0.909415	1.09413	1.13398	1.11786
719	0.00169	0.0484148	0.207356	0.365594	0.672917	0.911938	1.09425	1.13017	1.11499
720	0.001689	0.0483862	0.211253	0.365766	0.675784	0.910705	1.09066	1.12655	1.10983
721	0.001689	0.0483862	0.211109	0.366941	0.678994	0.910648	1.09	1.12414	1.10478
722	0.00169	0.0484148	0.211253	0.369577	0.680112	0.91168	1.08885	1.11906	1.10116
723	0.001686	0.0483002	0.211654	0.371726	0.68252	0.910619	1.08429	1.1129	1.09511
724	0.001694	0.0485294	0.212714	0.370781	0.683523	0.913372	1.08383	1.10753	1.08883
725	0.001766	0.0505921	0.213029	0.372643	0.682548	0.910762	1.07887	1.10308	1.08145
726	0.001789	0.051251	0.215235	0.374964	0.682491	0.907379	1.07394	1.09852	1.07517
727	0.001743	0.0499332	0.215493	0.374792	0.68467	0.908985	1.0719	1.09115	1.06897
728	0.001721	0.0493029	0.214777	0.377686	0.685529	0.908268	1.06846	1.08679	1.06258
729	0.001737	0.0497613	0.214032	0.376396	0.685959	0.905113	1.06478	1.08183	1.05784
730	0.001724	0.0493889	0.216123	0.376912	0.685271	0.904941	1.06174	1.07571	1.05308
731	0.001774	0.0508213	0.216467	0.381783	0.684469	0.903278	1.05764	1.07084	1.04625
732	0.001778	0.0509358	0.21747	0.380064	0.684326	0.901557	1.0536	1.06533	1.0396
733	0.001735	0.049704	0.219962	0.381181	0.684383	0.900525	1.04935	1.05764	1.03093
734	0.0018	0.0515661	0.219819	0.383445	0.685816	0.900124	1.04476	1.05276	1.02534
735	0.001845	0.0528553	0.221108	0.383187	0.686877	0.896998	1.04163	1.04757	1.01986
736	0.001793	0.0513656	0.220421	0.381898	0.686905	0.892897	1.0355	1.04077	1.01427
737	0.001817	0.0520531	0.219103	0.382843	0.685701	0.890345	1.0332	1.03527	1.00994
738	0.001858	0.0532277	0.220191	0.384477	0.684211	0.890316	1.02941	1.03053	1.0013
739	0.001866	0.0534569	0.220707	0.382643	0.68358	0.887535	1.02158	1.01998	0.993273
740	0.001892	0.0542017	0.220048	0.383416	0.68295	0.883434	1.01453	1.01542	0.986676
741	0.001864	0.0533996	0.221481	0.385164	0.682663	0.881714	1.00982	1.00962	0.981456
742	0.001794	0.0513942	0.221395	0.385537	0.682606	0.878732	1.00607	1.00216	0.974917
743	0.001836	0.0525974	0.22171	0.385565	0.681087	0.875176	1.0005	0.995195	0.966915
744	0.001736	0.0497326	0.223114	0.38717	0.680743	0.871448	0.993044	0.985988	0.958168
745	0.001767	0.0506207	0.223171	0.386855	0.679223	0.870674	0.988799	0.978244	0.953091
746	0.001873	0.0536574	0.223457	0.38505	0.676787	0.865886	0.984009	0.975147	0.944516
747	0.001897	0.0543449	0.223142	0.386024	0.674952	0.861326	0.976495	0.967517	0.937691
748	0.001853	0.0530844	0.224632	0.387084	0.67372	0.86038	0.97202	0.960089	0.930206
749	0.001851	0.0530271	0.226036	0.3876	0.671971	0.855506	0.965854	0.953407	0.924528
750	0.00183	0.0524255	0.228127	0.386769	0.668847	0.851463	0.961007	0.944889	0.918649
751	0.001835	0.0525688	0.227096	0.386597	0.668045	0.84742	0.955386	0.93835	0.909501
752	0.00195	0.0558633	0.226523	0.385107	0.666382	0.842603	0.946266	0.930607	0.901529
753	0.001881	0.0538866	0.226466	0.385594	0.662455	0.838417	0.941132	0.923696	0.893585
754	0.001891	0.0541731	0.225491	0.385164	0.659302	0.833714	0.933963	0.916985	0.887219
755	0.001975	0.0565795	0.222455	0.384419	0.658586	0.829672	0.925961	0.90887	0.881456
756	0.001883	0.0539439	0.225635	0.38227	0.656522	0.824482	0.919939	0.901185	0.872882
757	0.001937	0.0554909	0.224575	0.379749	0.652538	0.818748	0.912454	0.89261	0.86686
758	0.001884	0.0539725	0.224346	0.380408	0.647608	0.813616	0.904855	0.887305	0.857484
759	0.001888	0.0540871	0.224002	0.382929	0.646519	0.809946	0.899607	0.881484	0.849943
760	0.001836	0.0525974	0.22234	0.380035	0.644541	0.804126	0.894159	0.872853	0.842488
761	0.001832	0.0524828	0.22128	0.378574	0.641875	0.798048	0.887047	0.865455	0.835234
762	0.00193	0.0552903	0.222369	0.377629	0.639468	0.797245	0.880051	0.858946	0.828783
763	0.001925	0.0551471	0.221968	0.378288	0.637089	0.793231	0.874918	0.851778	0.822991
764	0.001904	0.0545455	0.2234	0.378288	0.633535	0.787411	0.868065	0.845183	0.817773
765	0.001908	0.0546601	0.223486	0.377285	0.630095	0.781276	0.859491	0.835406	0.810892
766	0.001912	0.0547747	0.222483	0.375451	0.625338	0.775198	0.851836	0.82993	0.801689
767	0.001956	0.0560352	0.221681	0.374992	0.622414	0.769636	0.845786	0.822246	0.794206
768	0.001889	0.0541158	0.22234	0.375078	0.620723	0.763186	0.839191	0.815164	0.788759
769	0.00187	0.0535715	0.220994	0.371726	0.61565	0.758542	0.830876	0.808455	0.780502
770	0.001932	0.0553476	0.219045	0.368689	0.611093	0.75278	0.823106	0.799481	0.773134
771	0.0019	0.0544309	0.220421	0.368689	0.607252	0.748594	0.81568	0.7926	0.767515
772	0.001794	0.0513942	0.219848	0.365451	0.602495	0.740911	0.807251	0.786408	0.759115
773	0.001815	0.0519958	0.217928	0.365222	0.599543	0.735235	0.802348	0.778638	0.751375
774	0.001866	0.0534569	0.218014	0.366196	0.596419	0.730276	0.79584	0.770267	0.744036
775	0.001886	0.0540298	0.219361	0.361554	0.591403	0.721762	0.788845	0.763616	0.738102
776	0.00185	0.0529985	0.218157	0.362156	0.589254	0.716918	0.783799	0.756879	0.732569
777	0.001809	0.0518239	0.217212	0.360695	0.586789	0.713392	0.777033	0.751088	0.725689
778	0.001873	0.0536574	0.216238	0.358775	0.582003	0.709035	0.770496	0.745183	0.719326
779	0.001843	0.052798	0.215923	0.359205	0.575583	0.700378	0.764218	0.737529	0.713363
780	0.001868	0.0535142	0.216438	0.357457	0.573778	0.694387	0.756879	0.731423	0.706139
781	0.002023	0.0579546	0.214748	0.354277	0.572373	0.690976	0.748852	0.726779	0.700349
782	0.001969	0.0564076	0.213401	0.353217	0.567415	0.684842	0.742431	0.719584	0.69347
783	0.001883	0.0539439	0.213373	0.350609	0.562371	0.677848	0.736755	0.709465	0.688826
784	0.001887	0.0540585	0.211797	0.347801	0.557413	0.672287	0.728986	0.703187	0.681975
785	0.001863	0.0533709	0.208359	0.343647	0.552742	0.666095	0.723253	0.700492	0.674752
786	0.001833	0.0525115	0.207843	0.344134	0.549045	0.662799	0.714854	0.691606	0.669334
787	0.00182	0.0521391	0.208789	0.341154	0.544288	0.653111	0.70634	0.684612	0.662885
788	0.001835	0.0525688	0.208216	0.339005	0.54039	0.649127	0.701238	0.679883	0.656321
789	0.001792	0.0513369	0.205838	0.335338	0.53506	0.643395	0.695304	0.672401	0.651449
790	0.001818	0.0520818	0.204635	0.331785	0.530503	0.637118	0.688511	0.664404	0.646175
791	0.001821	0.0521677	0.202601	0.331499	0.527523	0.630267	0.683093	0.657611	0.637834
792	0.001844	0.0528266	0.202457	0.330925	0.523368	0.625452	0.678621	0.653656	0.632732
793	0.001746	0.0500191	0.200137	0.330582	0.520817	0.621726	0.671398	0.646977	0.627
794	0.00179	0.0512796	0.201569	0.328834	0.51649	0.617198	0.663028	0.640213	0.621812
795	0.00173	0.0495607	0.198017	0.326169	0.511074	0.608599	0.657668	0.635226	0.616281
796	0.001777	0.0509072	0.199449	0.324708	0.506947	0.605647	0.652423	0.631156	0.61244
797	0.001843	0.052798	0.199994	0.322072	0.503336	0.602982	0.647006	0.626857	0.607768
798	0.001868	0.0535142	0.196728	0.319379	0.498436	0.594298	0.64136	0.618631	0.600575
799	0.001805	0.0517093	0.195668	0.318061	0.492304	0.588595	0.635255	0.612813	0.594269
800	0.001736	0.0497326	0.195753	0.315912	0.489725	0.585041	0.62935	0.60817	0.590515
801	0.001808	0.0517953	0.195839	0.313935	0.486773	0.580083	0.622299	0.601119	0.584095
802	0.00166	0.0475554	0.194693	0.312245	0.479896	0.572975	0.61714	0.596877	0.578248
803	0.001767	0.0506207	0.19137	0.308835	0.474078	0.568046	0.610376	0.592005	0.572316
804	0.001734	0.0496753	0.190969	0.304423	0.470554	0.56068	0.601778	0.58656	0.568963
805	0.001679	0.0480997	0.190367	0.303449	0.467001	0.555522	0.596304	0.58014	0.564005
806	0.001725	0.0494175	0.190081	0.30236	0.463017	0.551338	0.593954	0.575526	0.558732
807	0.001711	0.0490164	0.187961	0.299667	0.45806	0.546982	0.588423	0.568877	0.552713
808	0.001771	0.0507353	0.183664	0.295369	0.454335	0.541938	0.581974	0.563002	0.549647
809	0.001762	0.0504775	0.182919	0.291444	0.45018	0.537152	0.576758	0.556238	0.544517
810	0.001684	0.0482429	0.181744	0.290671	0.447372	0.533197	0.571657	0.553315	0.540763
811	0.001682	0.0481856	0.181601	0.290699	0.443446	0.528411	0.567129	0.549733	0.536607
812	0.001756	0.0503056	0.179338	0.288665	0.440294	0.524141	0.564779	0.543829	0.530475
813	0.001751	0.0501624	0.181171	0.288178	0.435652	0.517722	0.55684	0.539301	0.527466
814	0.00174	0.0498472	0.179653	0.286115	0.43379	0.514971	0.553946	0.536063	0.524686
815	0.001675	0.0479851	0.177705	0.283107	0.429663	0.508208	0.548529	0.531793	0.518725
816	0.001747	0.0500478	0.177991	0.281044	0.424964	0.502992	0.542998	0.526061	0.512593
817	0.00175	0.0501337	0.176473	0.277463	0.418431	0.501617	0.538757	0.523081	0.508896
818	0.001792	0.0513369	0.174324	0.27666	0.41611	0.495972	0.533742	0.521075	0.50517
819	0.001714	0.0491024	0.172261	0.272449	0.413875	0.49067	0.527236	0.515286	0.502505
820	0.001657	0.0474695	0.17378	0.269441	0.407313	0.48534	0.523769	0.509383	0.496774
821	0.001647	0.047183	0.168852	0.26626	0.405938	0.480096	0.51755	0.503623	0.491788
822	0.001575	0.0451203	0.167993	0.265974	0.402127	0.475425	0.511446	0.498493	0.489094
823	0.001611	0.0461516	0.168508	0.26308	0.398431	0.472445	0.50795	0.494883	0.484452
824	0.001593	0.045636	0.166388	0.261132	0.392499	0.468433	0.506632	0.490269	0.47852
825	0.00161	0.046123	0.164755	0.257723	0.388775	0.463046	0.498235	0.485226	0.475167
826	0.001537	0.0440317	0.163409	0.255287	0.38674	0.459521	0.493622	0.48279	0.472474
827	0.001541	0.0441463	0.161976	0.255746	0.386024	0.456943	0.492246	0.480956	0.469322
828	0.001581	0.0452922	0.162177	0.253024	0.381067	0.451555	0.487747	0.474938	0.466657
829	0.00157	0.0449771	0.158624	0.24887	0.376139	0.44634	0.484824	0.471041	0.460295
830	0.001547	0.0443182	0.15851	0.24675	0.373789	0.444048	0.480211	0.467574	0.458347
831	0.001543	0.0442036	0.158653	0.246148	0.37101	0.441068	0.476915	0.463333	0.456026
832	0.001597	0.0457506	0.157908	0.247179	0.366683	0.435451	0.472359	0.461098	0.452243
833	0.00152	0.0435447	0.157822	0.244142	0.362615	0.431211	0.464966	0.457487	0.4472
834	0.00154	0.0441176	0.15533	0.239415	0.361153	0.428231	0.461069	0.453246	0.44422
835	0.001522	0.043602	0.154213	0.237238	0.356139	0.425537	0.457688	0.449034	0.440351
836	0.001517	0.0434587	0.153439	0.236436	0.354219	0.419462	0.455252	0.445652	0.43889
837	0.001608	0.0460657	0.151863	0.237983	0.35187	0.415909	0.452902	0.442472	0.434678
838	0.001538	0.0440604	0.150345	0.231766	0.350638	0.414505	0.447601	0.437085	0.431297
839	0.001457	0.0417399	0.147795	0.22976	0.343933	0.409032	0.442271	0.434076	0.427915
840	0.001414	0.040508	0.143928	0.226838	0.338661	0.40419	0.437486	0.432758	0.42505
841	0.001469	0.0420837	0.14536	0.223801	0.337229	0.40184	0.434735	0.429721	0.421526
842	0.001442	0.0413102	0.144186	0.222512	0.334421	0.398975	0.432042	0.426368	0.417227
843	0.001466	0.0419977	0.144386	0.221595	0.331728	0.394448	0.427743	0.420752	0.413818
844	0.001489	0.0426566	0.14324	0.223171	0.330123	0.392156	0.426282	0.418947	0.410494
845	0.001454	0.0416539	0.142352	0.220965	0.325825	0.389605	0.424018	0.414792	0.407457
846	0.001483	0.0424847	0.142438	0.221165	0.324851	0.387628	0.419462	0.411726	0.406396
847	0.001479	0.0423701	0.139802	0.216238	0.32147	0.382299	0.416454	0.40909	0.402757
848	0.001366	0.0391329	0.1388	0.211224	0.318233	0.378288	0.413159	0.405307	0.398373
849	0.001366	0.0391329	0.137224	0.212456	0.316227	0.375995	0.411153	0.401353	0.397141
850	0.00142	0.0406799	0.135562	0.210823	0.313534	0.371898	0.407571	0.399777	0.395537
851	0.001434	0.041081	0.137023	0.208903	0.308606	0.370064	0.404992	0.396855	0.392156
852	0.001392	0.0398778	0.13625	0.205523	0.305598	0.367514	0.398746	0.392901	0.388116
853	0.001458	0.0417685	0.1337	0.204119	0.302589	0.361956	0.39419	0.388746	0.385021
854	0.001354	0.0387891	0.132726	0.20197	0.301271	0.358632	0.392356	0.386052	0.383932
855	0.001365	0.0391043	0.132096	0.199936	0.300039	0.358546	0.390408	0.384477	0.380838
856	0.001339	0.0383594	0.130033	0.199965	0.296515	0.3525	0.388459	0.381239	0.377457
857	0.001289	0.036927	0.128544	0.197358	0.294281	0.349979	0.38631	0.378173	0.373818
858	0.001229	0.0352082	0.128744	0.194378	0.290126	0.349119	0.380322	0.374133	0.372099
859	0.001347	0.0385886	0.127942	0.19518	0.286258	0.345796	0.377543	0.372385	0.367514
860	0.001287	0.0368697	0.124819	0.193462	0.286086	0.343074	0.374219	0.368861	0.365594
861	0.001247	0.0357238	0.123387	0.189966	0.284998	0.339722	0.373331	0.368718	0.364133
862	0.001248	0.0357525	0.123645	0.18862	0.281703	0.33614	0.369806	0.364448	0.360609
863	0.001242	0.0355806	0.122184	0.185182	0.277348	0.333848	0.365021	0.361669	0.359377
864	0.001275	0.036526	0.119204	0.185841	0.276718	0.332358	0.366139	0.361383	0.357457
865	0.001244	0.0356379	0.119834	0.185067	0.273251	0.330209	0.363818	0.359749	0.354535
866	0.001242	0.0355806	0.120178	0.184724	0.272621	0.327487	0.358288	0.357056	0.353102
867	0.001267	0.0362968	0.122699	0.183664	0.271217	0.324909	0.355881	0.353876	0.352042
868	0.001268	0.0363254	0.118259	0.179424	0.267234	0.322301	0.355681	0.351154	0.349721
869	0.001236	0.0354087	0.116483	0.180254	0.269125	0.319608	0.352644	0.350122	0.347773
870	0.001233	0.0353228	0.115996	0.178335	0.266375	0.314651	0.348145	0.349291	0.347114
871	0.001235	0.0353801	0.116769	0.17504	0.262163	0.314852	0.347343	0.346025	0.342272
872	0.001205	0.0345206	0.117399	0.176616	0.26139	0.312445	0.344908	0.342759	0.339865
873	0.001236	0.0354087	0.113303	0.174467	0.257751	0.309695	0.342443	0.341383	0.337831
874	0.001255	0.035953	0.113675	0.171001	0.254686	0.308692	0.339836	0.33955	0.337544
875	0.001207	0.0345779	0.113933	0.168823	0.253769	0.306113	0.337916	0.338203	0.335768
876	0.001136	0.0325439	0.113503	0.169683	0.250302	0.304652	0.335051	0.332272	0.332702
877	0.001176	0.0336898	0.10955	0.166159	0.250274	0.301214	0.331241	0.330811	0.328003
878	0.001169	0.0334893	0.106398	0.16487	0.246864	0.295083	0.329894	0.328404	0.325424
879	0.001106	0.0316845	0.108719	0.166045	0.244744	0.296372	0.327659	0.32574	0.325654
880	0.001172	0.0335752	0.108289	0.163094	0.242194	0.293278	0.326742	0.323476	0.322817
881	0.001177	0.0337185	0.107201	0.159541	0.240189	0.289381	0.324937	0.321184	0.322445
882	0.001103	0.0315985	0.106971	0.159684	0.239616	0.287748	0.321069	0.318806	0.320296
883	0.001163	0.0333174	0.104823	0.157765	0.239071	0.285227	0.319436	0.316772	0.31448
884	0.001137	0.0325726	0.103304	0.154556	0.235318	0.282047	0.319579	0.315454	0.31425
885	0.001094	0.0313407	0.102703	0.15659	0.23337	0.282706	0.314394	0.31405	0.312732
886	0.001155	0.0330882	0.103333	0.155273	0.231393	0.282133	0.312675	0.311586	0.311099
887	0.001118	0.0320283	0.0998953	0.154213	0.230763	0.275772	0.308692	0.311385	0.310526
888	0.001095	0.0313694	0.0999526	0.15447	0.228471	0.275085	0.309265	0.309064	0.310096
889	0.001114	0.0319137	0.102588	0.151835	0.228156	0.274769	0.307575	0.309695	0.307259
890	0.001122	0.0321428	0.0988926	0.151262	0.225864	0.273652	0.305999	0.305913	0.305283
891	0.001058	0.0303094	0.100354	0.15215	0.223085	0.273165	0.303563	0.303277	0.303592
892	0.00111	0.0317991	0.100841	0.14897	0.221939	0.270758	0.303248	0.303993	0.301243
893	0.001097	0.0314267	0.0968586	0.148712	0.220678	0.268237	0.298865	0.302446	0.29812
894	0.001081	0.0309683	0.0958273	0.148913	0.221165	0.265344	0.297203	0.297948	0.297661
895	0.00111	0.0317991	0.09577	0.145589	0.219189	0.263424	0.295627	0.296372	0.296945
896	0.001046	0.0299656	0.0951683	0.145303	0.216009	0.260588	0.294338	0.291931	0.294109
897	0.001043	0.0298797	0.09577	0.144014	0.2128	0.258955	0.292619	0.29302	0.291702
898	0.001114	0.0319137	0.0949965	0.142954	0.211224	0.257493	0.288952	0.2909	0.29004
899	0.001114	0.0319137	0.0925327	0.140289	0.211081	0.254256	0.286373	0.28772	0.28835
900	0.000976	0.0279603	0.0923895	0.138112	0.209247	0.252594	0.287232	0.288035	0.286001
901	0.001024	0.0293354	0.0914154	0.138141	0.208961	0.250274	0.285972	0.282849	0.284568
902	0.000997	0.0285619	0.089582	0.137081	0.207557	0.250789	0.282448	0.282591	0.28262
903	0.001004	0.0287624	0.091129	0.136135	0.204663	0.24758	0.280528	0.282448	0.280643
904	0.000986	0.0282467	0.0897825	0.133872	0.202228	0.246922	0.278723	0.280184	0.280213
905	0.001022	0.0292781	0.0875766	0.133958	0.202228	0.245489	0.276918	0.278007	0.279382
906	0.000995	0.0285046	0.0906419	0.13307	0.200079	0.243971	0.275887	0.278952	0.278236
907	0.000944	0.0270435	0.0887798	0.129833	0.196699	0.241707	0.273509	0.276259	0.276546
908	0.000955	0.0273587	0.0862874	0.130549	0.195553	0.240217	0.274798	0.273538	0.2756
909	0.00099	0.0283613	0.0853707	0.129403	0.197501	0.239702	0.272191	0.273222	0.272563
910	0.001011	0.0289629	0.0886366	0.128142	0.19561	0.238069	0.269555	0.272707	0.271303
911	0.001008	0.028877	0.0858577	0.132354	0.193777	0.237037	0.270443	0.271131	0.270243
912	0.000923	0.0264419	0.0870609	0.128658	0.192344	0.234373	0.268266	0.267034	0.26838
913	0.00098	0.0280749	0.0871755	0.126595	0.190339	0.236407	0.265745	0.265515	0.268524
914	0.00096	0.0275019	0.0861155	0.126366	0.189393	0.235548	0.264427	0.264427	0.267636
915	0.000968	0.0277311	0.0864307	0.125249	0.189451	0.233456	0.259528	0.264914	0.263653
916	0.000942	0.0269862	0.082907	0.126538	0.187388	0.229989	0.262049	0.263309	0.261762
917	0.000985	0.0282181	0.0818183	0.124676	0.186414	0.22552	0.260272	0.258582	0.260989
918	0.000952	0.0272727	0.0800995	0.120866	0.186901	0.224202	0.257064	0.259442	0.257837
919	0.00085	0.0243506	0.0813027	0.121152	0.184208	0.222827	0.254342	0.256548	0.256204
920	0.000833	0.0238636	0.0822481	0.118345	0.182432	0.224833	0.255517	0.256261	0.257665
921	0.000975	0.0279316	0.0794979	0.120608	0.181744	0.221567	0.252795	0.254313	0.2548
922	0.000977	0.0279889	0.0783519	0.12035	0.177876	0.217899	0.249643	0.254514	0.25523
923	0.000881	0.0252387	0.0784092	0.119433	0.176788	0.216582	0.249557	0.252623	0.254199
924	0.00089	0.0254965	0.0794692	0.117457	0.178335	0.219819	0.24993	0.251534	0.250245
925	0.000934	0.0267571	0.0788389	0.114506	0.176158	0.216983	0.247036	0.250445	0.248411
926	0.00087	0.0249236	0.0770628	0.115079	0.175871	0.215865	0.24632	0.247495	0.248612
927	0.000824	0.0236058	0.0784952	0.115165	0.174238	0.21492	0.244028	0.246234	0.24589
928	0.000909	0.0260409	0.0745704	0.112271	0.175728	0.212599	0.243254	0.246177	0.245661
929	0.00096	0.0275019	0.0729948	0.115279	0.172978	0.211453	0.238155	0.246807	0.246635
930	0.000955	0.0273587	0.0760887	0.115709	0.172147	0.209849	0.238298	0.247093	0.244601
931	0.000912	0.0261268	0.0777503	0.113016	0.16931	0.209133	0.241879	0.243484	0.243025
932	0.000907	0.0259836	0.0748569	0.115738	0.166274	0.20833	0.241363	0.242252	0.241765
933	0.000908	0.0260122	0.0723931	0.113589	0.168594	0.208388	0.236923	0.240676	0.240217
934	0.000848	0.0242933	0.0760601	0.111526	0.167935	0.205637	0.23506	0.237467	0.24165
935	0.000846	0.024236	0.0740261	0.109808	0.16868	0.205265	0.236264	0.237668	0.238498
936	0.000928	0.0265852	0.0735964	0.110953	0.168881	0.20432	0.234287	0.235863	0.238613
937	0.000928	0.0265852	0.0716769	0.11081	0.167477	0.203489	0.22956	0.235032	0.237066
938	0.000931	0.0266711	0.0716483	0.110037	0.167276	0.20303	0.231336	0.235719	0.236779
939	0.000937	0.026843	0.0728802	0.110552	0.164956	0.20028	0.229187	0.234316	0.232568
940	0.000925	0.0264992	0.0723645	0.107487	0.163581	0.19773	0.228299	0.231708	0.230591
941	0.000838	0.0240069	0.0717915	0.104565	0.161919	0.195782	0.224002	0.230534	0.231021
942	0.000781	0.0223739	0.0718775	0.10743	0.161002	0.196384	0.224603	0.228385	0.229044
943	0.000868	0.0248663	0.0708462	0.106943	0.15851	0.197301	0.225348	0.224603	0.229101
944	0.000786	0.0225172	0.0703305	0.104765	0.157335	0.194493	0.224689	0.225635	0.225979
945	0.000828	0.0237204	0.0709321	0.103304	0.155502	0.190883	0.220564	0.225004	0.222942
946	0.000842	0.0241215	0.0697002	0.10276	0.155702	0.189307	0.217326	0.219618	0.224747
947	0.000878	0.0251528	0.0681819	0.101643	0.154384	0.192172	0.218873	0.221423	0.22383
948	0.000841	0.0240928	0.0692132	0.101958	0.155187	0.190625	0.217069	0.222025	0.222741
949	0.000718	0.0205691	0.0661765	0.10107	0.155158	0.188734	0.213803	0.220506	0.22065
950	0.000782	0.0224026	0.0652312	0.10107	0.154241	0.18756	0.216009	0.218386	0.221738
951	0.000901	0.0258117	0.0681532	0.100124	0.152264	0.188477	0.21429	0.217326	0.219446
952	0.000779	0.0223166	0.0658328	0.0970305	0.151405	0.1867	0.213	0.221223	0.220449
953	0.000785	0.0224885	0.0637988	0.098778	0.150861	0.186729	0.213459	0.21853	0.219246
954	0.000766	0.0219442	0.0644863	0.100927	0.150717	0.185297	0.212141	0.21449	0.214633
955	0.000827	0.0236917	0.066463	0.0977467	0.149715	0.183205	0.210823	0.213631	0.215636
956	0.000765	0.0219156	0.0637415	0.0963143	0.147595	0.182833	0.21174	0.212026	0.212427
957	0.000843	0.0241501	0.0647728	0.0979472	0.146392	0.182775	0.208903	0.211654	0.210135
958	0.000813	0.0232907	0.0656322	0.098205	0.146535	0.182804	0.208531	0.21088	0.213373
959	0.000845	0.0242074	0.0648874	0.0967153	0.148483	0.182489	0.207786	0.209333	0.211625
960	0.000808	0.0231474	0.0641998	0.0961424	0.147767	0.179194	0.205781	0.208932	0.210966
961	0.000868	0.0248663	0.0642571	0.0990072	0.145217	0.178822	0.2075	0.208388	0.209505
962	0.000849	0.024322	0.0659474	0.0974029	0.145503	0.177762	0.205294	0.209878	0.208187
963	0.000789	0.0226031	0.0643717	0.0969159	0.143183	0.176501	0.205838	0.208216	0.206898
964	0.000792	0.0226891	0.063455	0.0960851	0.145074	0.175012	0.203002	0.205036	0.206755
965	0.000844	0.0241787	0.0643717	0.0947959	0.141464	0.174525	0.201283	0.207213	0.204549
966	0.000852	0.0244079	0.0629966	0.0940511	0.139831	0.172347	0.199736	0.205723	0.20515
967	0.000748	0.0214286	0.0622804	0.0935068	0.143126	0.171144	0.199478	0.201884	0.202744
968	0.000745	0.0213426	0.0642858	0.0943948	0.143842	0.172519	0.19753	0.20283	0.200652
969	0.00075	0.0214859	0.0613923	0.0928478	0.139229	0.172433	0.197816	0.200309	0.200681
970	0.000786	0.0225172	0.0632544	0.0902409	0.142696	0.1708	0.199592	0.197702	0.201598
971	0.000768	0.0220015	0.063455	0.0880923	0.138341	0.169912	0.196155	0.197472	0.19985
972	0.000775	0.0222021	0.0610199	0.0895247	0.13794	0.167735	0.192516	0.197874	0.19561
973	0.000812	0.023262	0.059874	0.0902409	0.134588	0.166646	0.193261	0.195496	0.197043
974	0.000712	0.0203972	0.0619653	0.089496	0.134903	0.165815	0.191313	0.193519	0.197186
975	0.000673	0.01928	0.0607048	0.0920457	0.135104	0.163008	0.191112	0.196126	0.196498
976	0.000704	0.0201681	0.0589286	0.089496	0.13562	0.163581	0.191342	0.19498	0.193261
977	0.000763	0.0218583	0.059874	0.0867172	0.134101	0.165557	0.187932	0.193318	0.195009
978	0.000743	0.0212853	0.059874	0.090556	0.134302	0.164755	0.187216	0.191771	0.192889
979	0.000776	0.0222307	0.0574962	0.089496	0.130921	0.162349	0.187245	0.189594	0.191198
980	0.000745	0.0213426	0.0576395	0.0874907	0.132296	0.16232	0.187159	0.188018	0.190998
981	0.000771	0.0220875	0.0584989	0.0884933	0.13032	0.161002	0.186958	0.190883	0.190711
982	0.000798	0.022861	0.0589286	0.0892095	0.129117	0.16063	0.185612	0.189451	0.188677
983	0.000857	0.0245512	0.0580405	0.0886939	0.13158	0.1602	0.187417	0.184265	0.187932
984	0.000849	0.024322	0.059788	0.0863161	0.131466	0.159599	0.184724	0.182804	0.189422
985	0.000698	0.0199962	0.0577827	0.0851988	0.134101	0.161805	0.1812	0.184552	0.188391
986	0.00074	0.0211994	0.0559492	0.0853993	0.130921	0.161461	0.182661	0.186357	0.184981
987	0.000812	0.023262	0.0581265	0.0838524	0.130148	0.158137	0.182632	0.186099	0.184437
988	0.000726	0.0207983	0.0581551	0.0870323	0.130492	0.157249	0.181515	0.183979	0.183033
989	0.000665	0.0190508	0.0568946	0.0847977	0.126424	0.156562	0.177647	0.178994	0.18564
990	0.000653	0.018707	0.0557773	0.0806724	0.126911	0.15682	0.174983	0.179051	0.180971
991	0.000661	0.0189362	0.0542304	0.0825632	0.125736	0.156218	0.177447	0.178192	0.180541
992	0.000671	0.0192227	0.0550898	0.0821335	0.125278	0.152007	0.17653	0.179767	0.182833
993	0.000709	0.0203113	0.054746	0.0839096	0.122843	0.151978	0.174381	0.177389	0.178765
994	0.000725	0.0207697	0.0572097	0.0823627	0.122069	0.150431	0.173608	0.177103	0.178593
995	0.000713	0.0204259	0.0531131	0.0826778	0.123358	0.150889	0.175012	0.174152	0.178249
996	0.000682	0.0195378	0.0530271	0.0827351	0.122613	0.151176	0.172978	0.174496	0.175527
997	0.000649	0.0185924	0.0536574	0.0822481	0.124447	0.150288	0.172319	0.174009	0.176272
998	0.000658	0.0188503	0.0543736	0.0798416	0.119863	0.151835	0.170113	0.172061	0.177447
999	0.000664	0.0190221	0.0583843	0.0794119	0.122728	0.147681	0.171001	0.174295	0.177017
1000	0.000639	0.0183059	0.0545455	0.0805578	0.121009	0.149142	0.171373	0.175298	0.173465
1002.5	0.000854	0.0244652	0.0535142	0.0767763	0.115623	0.138943	0.16212	0.167649	0.168107
1005	0.000783	0.0224312	0.0516807	0.0748282	0.113016	0.137425	0.161375	0.16275	0.166417
1007.5	0.000778	0.022288	0.0519099	0.0745131	0.111097	0.136737	0.160086	0.160544	0.163925
1010	0.000848	0.0242933	0.0544595	0.0760028	0.109922	0.137023	0.158166	0.161203	0.160458
1012.5	0.0008	0.0229182	0.0513942	0.0733672	0.108919	0.134617	0.154556	0.158252	0.159255
1015	0.000745	0.0213426	0.0485867	0.0708748	0.107516	0.132411	0.151863	0.155387	0.157564
1017.5	0.0007	0.0200535	0.0476986	0.0697289	0.105195	0.131437	0.151749	0.15384	0.154155
1020	0.000673	0.01928	0.0474695	0.0693851	0.104909	0.129145	0.150259	0.151863	0.152322
1022.5	0.00067	0.019194	0.0474981	0.0693851	0.105167	0.126767	0.148368	0.149772	0.15109
1025	0.000757	0.0216864	0.0474981	0.0691559	0.103476	0.125707	0.146162	0.146649	0.148168
1027.5	0.000757	0.0216864	0.0468965	0.0683538	0.102302	0.124905	0.145131	0.145131	0.14622
1030	0.000691	0.0197956	0.0458652	0.0671219	0.1015	0.124189	0.144873	0.144673	0.14493
1032.5	0.000737	0.0211134	0.0479278	0.067437	0.0995515	0.121525	0.142495	0.142954	0.142896
1035	0.000751	0.0215145	0.0484721	0.0672938	0.0988067	0.120035	0.140146	0.141321	0.141665
1037.5	0.000708	0.0202826	0.0465241	0.0663198	0.0999812	0.120407	0.137998	0.139888	0.141665
1040	0.000704	0.0201681	0.0448052	0.0660333	0.0981764	0.118259	0.136365	0.137912	0.139172
1042.5	0.000704	0.0201681	0.043516	0.0656895	0.0959705	0.116167	0.134703	0.135792	0.136594
1045	0.000685	0.0196237	0.0437452	0.0645723	0.095197	0.116483	0.132812	0.133987	0.136336
1047.5	0.000682	0.0195378	0.0430004	0.0633117	0.0935354	0.114162	0.131265	0.132784	0.134388
1050	0.000688	0.0197097	0.0418258	0.0621085	0.09153	0.110696	0.130119	0.132096	0.131867
1052.5	0.00068	0.0194805	0.0421696	0.0618507	0.0899544	0.110667	0.129689	0.130606	0.130635
1055	0.000729	0.0208843	0.0431436	0.0617361	0.0896106	0.109922	0.128458	0.12883	0.129747
1057.5	0.000841	0.0240928	0.0449198	0.0617934	0.0906419	0.108576	0.12651	0.126825	0.129288
1060	0.000781	0.0223739	0.0439458	0.0619653	0.0894387	0.107774	0.125048	0.125278	0.126767
1062.5	0.000722	0.0206837	0.0431436	0.0616215	0.0879777	0.106971	0.123473	0.123874	0.12416
1065	0.000691	0.0197956	0.043029	0.0602178	0.0861442	0.105854	0.121124	0.12227	0.121124
1067.5	0.0007	0.0200535	0.0428571	0.0599026	0.0856285	0.104765	0.120952	0.121697	0.12078
1070	0.000718	0.0205691	0.0430004	0.0599599	0.0854853	0.103849	0.121238	0.121296	0.121038
1072.5	0.000714	0.0204545	0.0444041	0.0596735	0.0844826	0.10256	0.119433	0.119061	0.11886
1075	0.000683	0.0195665	0.043602	0.0590146	0.0833367	0.100984	0.117543	0.117313	0.11717
1077.5	0.000637	0.0182487	0.0414534	0.0582411	0.0821908	0.0993223	0.115766	0.116024	0.115938
1080	0.000659	0.0188789	0.0397632	0.0574676	0.0816465	0.0976894	0.113159	0.113045	0.112787
1082.5	0.000662	0.0189648	0.0388464	0.0568087	0.0809016	0.0964862	0.111698	0.111727	0.111555
1085	0.000639	0.0183059	0.0390756	0.0564076	0.0800422	0.0959991	0.111899	0.112586	0.112873
1087.5	0.00069	0.019767	0.0401069	0.0564649	0.0789822	0.0947386	0.110868	0.110237	0.110753
1090	0.000731	0.0209415	0.0407945	0.0564649	0.0783233	0.0940511	0.109894	0.108289	0.109005
1092.5	0.000719	0.0205978	0.0402502	0.0562644	0.0790108	0.0954548	0.109979	0.109177	0.110037
1095	0.000688	0.0197097	0.0403075	0.0560925	0.078266	0.0952543	0.109808	0.109979	0.109693
1097.5	0.000658	0.0188503	0.0405367	0.0558919	0.0770914	0.094223	0.109321	0.110266	0.108633
1100	0.00069	0.019767	0.0401929	0.05572	0.0768049	0.0921889	0.107573	0.107287	0.106513
1102.5	0.000697	0.0199675	0.0397918	0.0546601	0.076146	0.0905846	0.105596	0.105195	0.10468
1105	0.000687	0.019681	0.0393621	0.052798	0.0750574	0.0891522	0.103161	0.103505	0.102789
1107.5	0.000685	0.0196237	0.0381589	0.0521677	0.0743699	0.0874047	0.102646	0.10213	0.102703
1110	0.000699	0.0200248	0.0377578	0.0519672	0.0739974	0.0864593	0.101987	0.100984	0.101671
1112.5	0.000736	0.0210848	0.0383594	0.0523396	0.0739974	0.0866026	0.101013	0.100096	0.0992364
1115	0.000701	0.0200821	0.0379297	0.0525115	0.0733672	0.0863161	0.100268	0.099265	0.0996375
1117.5	0.000659	0.0188789	0.0373568	0.0523969	0.072651	0.0857718	0.0994942	0.0984915	0.0998093
1120	0.000621	0.0177903	0.0368124	0.0515374	0.0717056	0.0845113	0.098291	0.0977467	0.0978899
1122.5	0.000657	0.0188216	0.0368411	0.0513942	0.0714191	0.0836232	0.0974315	0.0969159	0.0970018
1125	0.000712	0.0203972	0.0371562	0.0516234	0.0714764	0.0831648	0.0968013	0.0961424	0.0964862
1127.5	0.000699	0.0200248	0.0378724	0.051738	0.0715624	0.0839096	0.0953402	0.0945667	0.0937932
1130	0.000703	0.0201394	0.0377865	0.0517666	0.0707029	0.0837091	0.0940511	0.0934495	0.0929338
1132.5	0.000721	0.0206551	0.0370416	0.0516807	0.0692132	0.0827637	0.0929911	0.0927619	0.0935927
1135	0.000688	0.0197097	0.0370416	0.0497613	0.0680673	0.0811881	0.0917306	0.0923035	0.0918738
1137.5	0.000674	0.0193086	0.0366406	0.048644	0.0673225	0.0799849	0.0908425	0.0914727	0.0903841
1140	0.00069	0.019767	0.0356952	0.0489018	0.0672079	0.0794979	0.0906706	0.0902695	0.0894674
1142.5	0.000684	0.0195951	0.0351222	0.0494748	0.0677808	0.0783519	0.0896966	0.0892668	0.0884933
1145	0.000676	0.0193659	0.0348357	0.049618	0.0677522	0.0772347	0.0886366	0.0883787	0.0876912
1147.5	0.000682	0.0195378	0.0352082	0.0484721	0.0658328	0.0768622	0.0880923	0.0879204	0.0876625
1150	0.000669	0.0191654	0.0345206	0.0477559	0.064429	0.0758882	0.0874907	0.0867458	0.0874047
1152.5	0.000651	0.0186497	0.0336612	0.0472976	0.063455	0.074685	0.0868031	0.0853134	0.0869177
1155	0.000666	0.0190794	0.0346066	0.0475267	0.0644863	0.074198	0.0860296	0.0846545	0.0858004
1157.5	0.000661	0.0189362	0.0351222	0.048157	0.0642858	0.0740834	0.0856858	0.0840815	0.0844826
1160	0.000644	0.0184492	0.0353801	0.0490737	0.0631399	0.0742266	0.0855712	0.0834226	0.0828497
1162.5	0.000687	0.019681	0.0355806	0.048644	0.0635982	0.0730234	0.0847404	0.0833653	0.0826778
1165	0.000689	0.0197383	0.0351795	0.0477559	0.0634263	0.0720207	0.0839956	0.0830216	0.0820475
1167.5	0.000634	0.0181627	0.033919	0.0461516	0.0623091	0.0709894	0.0831648	0.0820475	0.0806151
1170	0.000649	0.0185924	0.0336898	0.0460944	0.0619939	0.0713618	0.0820475	0.0811308	0.0798703
1172.5	0.00065	0.0186211	0.0332601	0.0456073	0.0618793	0.0711899	0.0809589	0.0801281	0.0791541
1175	0.000598	0.0171314	0.0319137	0.0435733	0.0618793	0.0693565	0.079727	0.0786671	0.0782087
1177.5	0.000584	0.0167303	0.0316272	0.0434874	0.0601891	0.0678954	0.0785238	0.0774925	0.0772347
1180	0.000589	0.0168736	0.0317418	0.0436879	0.0581265	0.0668354	0.0774925	0.0764612	0.0763466
1182.5	0.000613	0.0175611	0.031971	0.041568	0.0574676	0.0670073	0.0770341	0.0754298	0.0757736
1185	0.00063	0.0180481	0.032372	0.0418831	0.0581838	0.0669787	0.0768622	0.0756877	0.075745
1187.5	0.000647	0.0185351	0.0329736	0.044089	0.0599026	0.0669787	0.0770055	0.0768336	0.0762033
1190	0.000736	0.0210848	0.0355233	0.0468678	0.0616502	0.0692132	0.0780368	0.0768049	0.0770055
1192.5	0.000734	0.0210275	0.0348071	0.0464095	0.0608194	0.0684111	0.0773779	0.0756877	0.075659
1195	0.000667	0.0191081	0.0317704	0.043602	0.0580692	0.0652598	0.0753152	0.0736823	0.072651
1197.5	0.000645	0.0184778	0.0318277	0.0433155	0.0565508	0.063942	0.0739401	0.0725937	0.0707316
1200	0.000646	0.0185065	0.0319423	0.0434587	0.0558633	0.0634836	0.0729948	0.0716769	0.0699008
1202.5	0.000679	0.0194519	0.0317991	0.0439744	0.0563789	0.0641425	0.0726796	0.0707602	0.0705883
1205	0.000639	0.0183059	0.0306245	0.0417685	0.0547747	0.0626815	0.071104	0.0689267	0.0683538
1207.5	0.000606	0.0173606	0.0298797	0.0399637	0.0535715	0.0613923	0.0698435	0.0677808	0.066463
1210	0.000653	0.018707	0.031398	0.0416539	0.0555195	0.0625382	0.0709035	0.0700154	0.0685257
1212.5	0.000656	0.018793	0.0312548	0.0420837	0.0551184	0.0622231	0.0703305	0.0691846	0.0681246
1215	0.000641	0.0183632	0.0305099	0.0418545	0.0537433	0.0612491	0.0690127	0.0671219	0.0666063
1217.5	0.000637	0.0182487	0.0306532	0.0410523	0.0533136	0.0609626	0.0682105	0.0668354	0.0661192
1220	0.000639	0.0183059	0.0305099	0.0404794	0.0529125	0.0605329	0.067523	0.0658041	0.0651452
1222.5	0.000647	0.0185351	0.0301661	0.0399924	0.0525115	0.0600459	0.0668927	0.0642571	0.0638561
1225	0.000637	0.0182487	0.0307964	0.0404794	0.052225	0.0599026	0.0673225	0.0649447	0.0641712
1227.5	0.000637	0.0182487	0.030825	0.0406226	0.0517953	0.0595016	0.0669214	0.0647728	0.0635696
1230	0.00065	0.0186211	0.0301375	0.0402788	0.0511077	0.0587854	0.0655176	0.0634836	0.0618507
1232.5	0.000646	0.0185065	0.0295359	0.0403934	0.051738	0.0587567	0.065976	0.0630539	0.0622804
1235	0.000643	0.0184205	0.0294213	0.0402215	0.0521677	0.0584416	0.0657755	0.0627388	0.0623091
1237.5	0.000646	0.0185065	0.0302234	0.0394194	0.0520245	0.0574962	0.0641139	0.062395	0.0611631
1240	0.000641	0.0183632	0.0304813	0.0398205	0.0519385	0.0576395	0.0637415	0.0621372	0.060934
1242.5	0.000625	0.0179049	0.0303094	0.0401929	0.0516234	0.057754	0.0635982	0.0616788	0.0606761
1245	0.000582	0.016673	0.0291348	0.0395626	0.0504202	0.0569233	0.0628534	0.0603037	0.059387
1247.5	0.000581	0.0166444	0.0289629	0.0393335	0.0502483	0.0569233	0.0623664	0.059788	0.0584129
1250	0.000599	0.01716	0.0291348	0.0393335	0.0503629	0.0571238	0.0620226	0.0596735	0.0577254
1252.5	0.000612	0.0175325	0.0283327	0.0394194	0.0493889	0.056293	0.0615069	0.0592151	0.0572097
1255	0.000602	0.017246	0.0276165	0.0387605	0.0489878	0.0552903	0.0609053	0.058327	0.0569519
1257.5	0.000577	0.0165298	0.0269862	0.0376146	0.0489878	0.054259	0.0602178	0.0572097	0.0568373
1260	0.000523	0.0149828	0.0257544	0.0364687	0.0477559	0.0531131	0.0590432	0.0555768	0.0553476
1262.5	0.000508	0.0145531	0.0258117	0.0359244	0.0472689	0.0525688	0.0585562	0.0548893	0.0544595
1265	0.000534	0.0152979	0.0272154	0.0360676	0.0475554	0.0526834	0.058814	0.055233	0.0542876
1267.5	0.000587	0.0168163	0.0274732	0.0365833	0.0474695	0.0532563	0.0590432	0.0553763	0.0536001
1270	0.000609	0.0174465	0.0277597	0.0372708	0.04767	0.0535428	0.0592724	0.055806	0.0533709
1272.5	0.000581	0.0166444	0.0281894	0.0381016	0.0483862	0.0533136	0.0595016	0.0567514	0.0540298
1275	0.000577	0.0165298	0.02839	0.0383881	0.0478419	0.0532277	0.0590432	0.055806	0.0541158
1277.5	0.000582	0.016673	0.0285046	0.0385027	0.0474695	0.053199	0.0586135	0.0549179	0.0539725
1280	0.000596	0.0170741	0.0285332	0.0384454	0.0480138	0.0533709	0.0586994	0.0552903	0.0536287
1282.5	0.000607	0.0173892	0.0285046	0.0381016	0.0477846	0.0531417	0.0580692	0.0546601	0.0528266
1285	0.000617	0.0176757	0.02839	0.0377005	0.0474408	0.0525688	0.057267	0.0538006	0.0519099
1287.5	0.000625	0.0179049	0.0282754	0.0377292	0.0478992	0.0517093	0.0574389	0.0538866	0.051652
1290	0.00061	0.0174752	0.027903	0.0370416	0.0474981	0.0506207	0.0561211	0.0532277	0.0509358
1292.5	0.000584	0.0167303	0.027416	0.0360962	0.0467533	0.0496467	0.0543449	0.0523109	0.0500764
1295	0.000588	0.0168449	0.0275019	0.0364973	0.0470111	0.0509645	0.0555768	0.0523109	0.0502769
1297.5	0.000596	0.0170741	0.0271868	0.0363827	0.0470684	0.0509931	0.0552617	0.0519099	0.0501051
1300	0.000608	0.0174179	0.0265852	0.035953	0.0470397	0.0501624	0.0539152	0.0513369	0.0498186
1302.5	0.000585	0.016759	0.026843	0.0353801	0.0456933	0.0494462	0.0538866	0.0503915	0.0489591
1305	0.000566	0.0162147	0.0271008	0.034979	0.0447479	0.0490164	0.0532277	0.0497899	0.0482429
1307.5	0.000551	0.0157849	0.0272727	0.0348071	0.0441176	0.0488445	0.0519385	0.0494462	0.047584
1310	0.000542	0.0155271	0.0266138	0.0355806	0.0445474	0.0486154	0.0523109	0.0494462	0.0473262
1312.5	0.000559	0.0160141	0.0265852	0.0362681	0.044662	0.0483289	0.0526261	0.0493029	0.0473549
1315	0.000611	0.0175038	0.0275019	0.0367551	0.0441176	0.0477846	0.0525115	0.04873	0.047584
1317.5	0.000588	0.0168449	0.0270722	0.0356379	0.0446333	0.0482429	0.0524542	0.048644	0.0473262
1320	0.000564	0.0161574	0.0266998	0.0350649	0.0450344	0.0485008	0.0523396	0.0486727	0.047097
1322.5	0.000561	0.0160714	0.0269003	0.0361535	0.0449198	0.0480997	0.0521104	0.0488732	0.0470111
1325	0.000564	0.0161574	0.0270149	0.035953	0.0448625	0.0478419	0.0521104	0.048644	0.0467246
1327.5	0.000569	0.0163006	0.0271295	0.0357525	0.0447765	0.0475267	0.0520245	0.0482716	0.0464668
1330	0.000579	0.0165871	0.02733	0.0364114	0.0443468	0.0464954	0.0513656	0.0476413	0.0460944
1332.5	0.000577	0.0165298	0.0271008	0.0359817	0.0443468	0.0467819	0.0510504	0.0474695	0.0458938
1335	0.000574	0.0164438	0.0267571	0.0353228	0.0445187	0.0474122	0.0508785	0.0474695	0.0458365
1337.5	0.000588	0.0168449	0.0264419	0.0354373	0.0443182	0.0466387	0.0500764	0.0463522	0.0451776
1340	0.000571	0.0163579	0.0259549	0.0351509	0.0438885	0.0464954	0.0496753	0.0460944	0.045063
1342.5	0.000542	0.0155271	0.0254106	0.0346925	0.0432296	0.0465527	0.0495034	0.0461803	0.045063
1345	0.000564	0.0161574	0.0255252	0.0343774	0.0419977	0.0458079	0.0496467	0.0454355	0.0438025
1347.5	0.000567	0.0162433	0.0255538	0.0345493	0.0418831	0.0457506	0.0496467	0.0453495	0.0431436
1350	0.000554	0.0158709	0.0255538	0.0350649	0.0425134	0.0461803	0.0493889	0.0455787	0.0429431
1352.5	0.000548	0.015699	0.0258976	0.0344347	0.041482	0.0458652	0.0488159	0.0447479	0.0426853
1355	0.000554	0.0158709	0.0261268	0.0342914	0.0412529	0.0457792	0.0483002	0.0444328	0.0427139
1357.5	0.000572	0.0163865	0.0262127	0.0347212	0.0418831	0.0458938	0.0478992	0.044662	0.0429717
1360	0.00054	0.0154698	0.0254106	0.0338617	0.0416253	0.0452063	0.0468965	0.0433728	0.0413388
1362.5	0.00055	0.0157563	0.0254106	0.0337185	0.0417972	0.0448052	0.0471543	0.0433728	0.0412242
1365	0.000623	0.0178476	0.0265852	0.0346925	0.0427712	0.045063	0.0493889	0.0454068	0.0435733
1367.5	0.000551	0.0157849	0.0256971	0.0337758	0.0423701	0.0442322	0.0482143	0.0438885	0.0422555
1370	0.000525	0.0150401	0.0254679	0.0332601	0.0421982	0.0440031	0.0474981	0.0432869	0.0413961
1372.5	0.000606	0.0173606	0.0267284	0.0338331	0.0426566	0.0451203	0.0483002	0.0449771	0.0420837
1375	0.000601	0.0172173	0.0255825	0.0337758	0.0429431	0.0459225	0.0484721	0.0443182	0.0415107
1377.5	0.000586	0.0167876	0.0245512	0.0337471	0.0426853	0.0460657	0.0480138	0.0432869	0.0411096
1380	0.000586	0.0167876	0.0251241	0.0340623	0.0411956	0.0447193	0.0464668	0.042628	0.0418258
1382.5	0.000595	0.0170454	0.0260695	0.0332601	0.0416539	0.043602	0.0450917	0.0430577	0.041482
1385	0.000604	0.0173033	0.0269003	0.0331169	0.0423128	0.0432296	0.0449198	0.0438885	0.0411383
1387.5	0.000605	0.0173319	0.0270149	0.0353514	0.0419977	0.0445474	0.0475267	0.0446047	0.0413102
1390	0.000584	0.0167303	0.0262414	0.0351795	0.0427426	0.0448911	0.0476413	0.043029	0.0407945
1392.5	0.000565	0.016186	0.0253247	0.034492	0.0432869	0.0447765	0.0469251	0.0415393	0.0402215
1395	0.00058	0.0166157	0.0250095	0.0347212	0.0421696	0.0442609	0.0462949	0.0432296	0.0406513
1397.5	0.000598	0.0171314	0.0254393	0.034406	0.041568	0.0443468	0.0463235	0.0427998	0.0398205
1400	0.000613	0.0175611	0.0260695	0.0337471	0.0412242	0.0443468	0.0463522	0.0416253	0.0387319
1402.5	0.000614	0.0175898	0.0262414	0.0326585	0.0413388	0.0432009	0.0456933	0.0411096	0.039047
1405	0.000628	0.0179908	0.0269003	0.0335466	0.0412815	0.043516	0.0456933	0.0409664	0.0385027
1407.5	0.000644	0.0184492	0.0275592	0.0350076	0.0411096	0.0442036	0.0458365	0.0411956	0.0379011
1410	0.000636	0.01822	0.0268143	0.0346066	0.0405653	0.042628	0.044662	0.0418831	0.0386459
1412.5	0.000621	0.0177903	0.0266138	0.0342914	0.0402215	0.0421696	0.0443468	0.0421982	0.0388751
1415	0.000608	0.0174179	0.0266998	0.0340909	0.0400497	0.0423415	0.0445187	0.0422269	0.0389037
1417.5	0.00063	0.0180481	0.0267857	0.0342341	0.0401356	0.0423701	0.0442895	0.0411383	0.03856
1420	0.000631	0.0180768	0.0267857	0.0340336	0.0401356	0.0421409	0.0438885	0.0401642	0.0376432
1422.5	0.000619	0.017733	0.0267571	0.0335466	0.040021	0.0417112	0.0433155	0.0392475	0.0363254
1425	0.00064	0.0183346	0.026843	0.0334893	0.0403934	0.0419404	0.0434874	0.0396199	0.0368124
1427.5	0.000653	0.018707	0.0268143	0.0338044	0.0410523	0.0420264	0.0438885	0.0397345	0.0368124
1430	0.000659	0.0188789	0.0266998	0.0343201	0.0418831	0.0419977	0.0444041	0.0395913	0.0363541
1432.5	0.00065	0.0186211	0.0272441	0.0342055	0.0409091	0.0418831	0.0442609	0.0391902	0.0364114
1435	0.000656	0.018793	0.0274446	0.0339763	0.0403648	0.0415966	0.0438885	0.0388464	0.0365546
1437.5	0.000672	0.0192513	0.0272727	0.0336325	0.0401929	0.041081	0.0432582	0.0385027	0.0367838
1440	0.000626	0.0179335	0.0267571	0.0337758	0.0401929	0.0407658	0.0432009	0.0382162	0.0364114
1442.5	0.000608	0.0174179	0.0259836	0.0338044	0.040508	0.040508	0.0427426	0.0378151	0.0353801
1445	0.000616	0.017647	0.0248949	0.0337758	0.0411383	0.0402788	0.0418258	0.0372708	0.0336612
1447.5	0.000603	0.0172746	0.025382	0.0332028	0.0399637	0.0405367	0.0422269	0.0373281	0.0346066
1450	0.00063	0.0180481	0.0260409	0.0330309	0.039534	0.0407086	0.042542	0.0377292	0.0351509
1452.5	0.000699	0.0200248	0.026843	0.0332315	0.0397918	0.0407658	0.0427426	0.0384167	0.0353514
1455	0.000652	0.0186784	0.0267284	0.0332028	0.0395053	0.0408231	0.0422842	0.0383021	0.034492
1457.5	0.000628	0.0179908	0.0264419	0.0329736	0.0396772	0.0411383	0.0418831	0.0382162	0.0343201
1460	0.000631	0.0180768	0.0258976	0.032458	0.0403648	0.0416253	0.0414247	0.0379297	0.0348071
1462.5	0.000647	0.0185351	0.0260122	0.0327731	0.0396486	0.0409377	0.0416253	0.0381302	0.0346925
1465	0.000666	0.0190794	0.02627	0.0330882	0.0389897	0.040594	0.0417112	0.0375573	0.0344633
1467.5	0.000687	0.019681	0.0267284	0.0333747	0.0385027	0.0407658	0.0415966	0.0359817	0.0342055
1470	0.000656	0.018793	0.0262127	0.033432	0.0384454	0.0401929	0.0421696	0.0367551	0.0345493
1472.5	0.00065	0.0186211	0.0259836	0.0335752	0.0391902	0.0398205	0.0423128	0.0372995	0.034406
1475	0.000678	0.0194232	0.0262127	0.0339477	0.0410523	0.0398491	0.0421123	0.0376432	0.0338904
1477.5	0.000665	0.0190508	0.0266998	0.0338044	0.0397632	0.0392475	0.0416826	0.036927	0.0339477
1480	0.000659	0.0188789	0.0266998	0.0337185	0.0387032	0.0392189	0.0411383	0.0367838	0.0339763
1482.5	0.000665	0.0190508	0.0260122	0.0337471	0.038073	0.0399351	0.0403934	0.0373568	0.0338044
1485	0.000671	0.0192227	0.0263846	0.0336612	0.0386173	0.040021	0.0410237	0.0371276	0.0343487
1487.5	0.000663	0.0189935	0.0262127	0.0330309	0.0387319	0.0398778	0.041081	0.0368697	0.0341768
1490	0.000634	0.0181627	0.0252101	0.0316272	0.0379584	0.0394194	0.040021	0.0363827	0.0327445
1492.5	0.000626	0.0179335	0.0257257	0.0324293	0.0380443	0.0389324	0.0396199	0.0353801	0.032859
1495	0.000632	0.0181054	0.0256971	0.0326585	0.0380443	0.0391043	0.0398778	0.0349503	0.0326012
1497.5	0.000652	0.0186784	0.0247517	0.0320283	0.0379011	0.0401069	0.0409664	0.0353801	0.0316558
1500	0.000597	0.0171027	0.0244366	0.0313694	0.0371562	0.0378724	0.039047	0.034406	0.0312834
1502.5	0.000588	0.0168449	0.024809	0.0312261	0.0376432	0.0370703	0.0381016	0.0341482	0.0317131
1505	0.000648	0.0185638	0.0261268	0.0319137	0.0399637	0.0387319	0.0389897	0.0353228	0.0335466
1507.5	0.00062	0.0177616	0.025382	0.0316272	0.0382735	0.0378724	0.0381875	0.0345779	0.031885
1510	0.000621	0.0177903	0.0248663	0.0314267	0.0371849	0.0371562	0.0378724	0.0341195	0.0309683
1512.5	0.000661	0.0189362	0.0247517	0.0313407	0.0369843	0.0366406	0.0381589	0.033919	0.0310256
1515	0.000644	0.0184492	0.0253247	0.0318277	0.0372995	0.0371276	0.0387319	0.0339763	0.0311688
1517.5	0.000636	0.01822	0.0253533	0.0319423	0.0373281	0.0372708	0.0390183	0.0344633	0.0313407
1520	0.000642	0.0183919	0.0246658	0.0315985	0.0368984	0.036927	0.0388751	0.0353514	0.0315412
1522.5	0.000647	0.0185351	0.0256111	0.0320283	0.0370703	0.0372135	0.0386459	0.0342341	0.0310256
1525	0.000648	0.0185638	0.0259549	0.0318277	0.0370703	0.0376432	0.0386746	0.033919	0.0309396
1527.5	0.000645	0.0184778	0.0256398	0.030911	0.0368411	0.0381589	0.0389324	0.0345779	0.0312834
1530	0.000672	0.0192513	0.0260122	0.0313121	0.0371849	0.0375286	0.0383594	0.033919	0.0317418
1532.5	0.000673	0.01928	0.0262127	0.0317991	0.0368411	0.0367551	0.0381589	0.0338044	0.0319137
1535	0.000647	0.0185351	0.02627	0.0324293	0.0357811	0.0358098	0.0383881	0.0342914	0.0318277
1537.5	0.000664	0.0190221	0.026356	0.0319423	0.0366119	0.0371276	0.0381589	0.034005	0.0314267
1540	0.000681	0.0195092	0.0268143	0.0320569	0.0372135	0.0375573	0.0385313	0.0338904	0.0314267
1542.5	0.000696	0.0199389	0.0275592	0.0326299	0.0375573	0.0371562	0.0393621	0.0339763	0.0317418
1545	0.000684	0.0195951	0.0275592	0.0326012	0.0384167	0.0383021	0.0395053	0.0347212	0.0316845
1547.5	0.000686	0.0196524	0.0272154	0.032458	0.0381875	0.0374427	0.0392762	0.0346925	0.0311975
1550	0.000696	0.0199389	0.0264992	0.0321715	0.0370989	0.0351222	0.0386459	0.0339477	0.0303953
1552.5	0.000673	0.01928	0.0258117	0.0319423	0.0366119	0.0363254	0.0379297	0.0334034	0.0316272
1555	0.000659	0.0188789	0.0253533	0.0315412	0.0363254	0.0366119	0.0372422	0.0330882	0.0312548
1557.5	0.00065	0.0186211	0.0250382	0.0310829	0.0361822	0.0363254	0.0367265	0.0330023	0.0300229
1560	0.000631	0.0180768	0.0248376	0.0307678	0.035953	0.0365833	0.0372135	0.0335466	0.0304813
1562.5	0.00063	0.0180481	0.0246658	0.0307105	0.0356092	0.0353228	0.0365546	0.0334893	0.0304813
1565	0.000639	0.0183059	0.0246371	0.030825	0.0353228	0.0336898	0.0356665	0.0330309	0.0302807
1567.5	0.000629	0.0180195	0.0251814	0.0311688	0.0356092	0.0350936	0.0372422	0.032458	0.0303953
1570	0.000647	0.0185351	0.0258117	0.031885	0.0360103	0.0359244	0.0381016	0.0330596	0.030911
1572.5	0.000668	0.0191367	0.0260982	0.0323147	0.0363254	0.0362395	0.0382735	0.0338331	0.0311688
1575	0.000645	0.0184778	0.0248376	0.0307964	0.0358384	0.0353514	0.0366979	0.0326585	0.02945
1577.5	0.000614	0.0175898	0.024236	0.0300516	0.0356379	0.0348071	0.0358957	0.0324007	0.0298224
1580	0.000589	0.0168736	0.0240928	0.0296218	0.0354946	0.0345206	0.0352941	0.0322861	0.0302807
1582.5	0.000593	0.0169881	0.0247517	0.0291921	0.0353801	0.0348071	0.0347212	0.0315126	0.0283327
1585	0.000627	0.0179622	0.0247804	0.0302521	0.0355519	0.0352082	0.0352655	0.0319137	0.0282181
1587.5	0.000647	0.0185351	0.0245225	0.0310256	0.0356092	0.0353801	0.0355519	0.0322001	0.0285332
1590	0.000604	0.0173033	0.0239782	0.029851	0.0351509	0.0347784	0.0341195	0.0310829	0.0282181
1592.5	0.000623	0.0178476	0.0244939	0.0300802	0.0341482	0.0348071	0.0350363	0.0312261	0.0282754
1595	0.000651	0.0186497	0.0253533	0.0306818	0.0339763	0.0349503	0.0359817	0.0314553	0.0284473
1597.5	0.000669	0.0191654	0.0265279	0.0314267	0.0357238	0.0351509	0.035953	0.031398	0.0286478
1600	0.000693	0.0198529	0.0271295	0.0314553	0.0362968	0.0358098	0.0353228	0.0312261	0.0281035
1602.5	0.000696	0.0199389	0.0271295	0.0314839	0.0364973	0.0360676	0.0351795	0.0311402	0.0281321
1605	0.000667	0.0191081	0.0263273	0.0315699	0.0363254	0.0356665	0.0357525	0.0310829	0.0290202
1607.5	0.000679	0.0194519	0.0256684	0.030424	0.0347498	0.0351509	0.0362395	0.0322861	0.0289056
1610	0.000683	0.0195665	0.0253533	0.029937	0.0346925	0.0348644	0.0363541	0.0322288	0.0286765
1612.5	0.000676	0.0193659	0.0254679	0.0303953	0.036526	0.034979	0.0361249	0.0306818	0.0285046
1615	0.000602	0.017246	0.0235199	0.0285905	0.0344633	0.0333174	0.0337471	0.0291921	0.0266998
1617.5	0.000569	0.0163006	0.0230901	0.0280749	0.0332888	0.0327731	0.0329736	0.0288197	0.0264133
1620	0.000578	0.0165584	0.0239496	0.0287338	0.0331455	0.0333174	0.0337185	0.02945	0.0274446
1622.5	0.000641	0.0183632	0.0239209	0.0294213	0.0345206	0.0333747	0.0342055	0.0297651	0.0274446
1625	0.000655	0.0187643	0.0243506	0.0300802	0.0343487	0.0333461	0.0342055	0.0296791	0.0273014
1627.5	0.000641	0.0183632	0.0250095	0.0307391	0.0335752	0.0334034	0.0341195	0.0293067	0.0271295
1630	0.00065	0.0186211	0.0252101	0.0314839	0.0350936	0.0343487	0.0355519	0.028877	0.0277311
1632.5	0.000627	0.0179622	0.0252387	0.0305386	0.0347498	0.0343201	0.0350936	0.0291062	0.027817
1635	0.000589	0.0168736	0.0248663	0.0292494	0.0336898	0.0336898	0.0336325	0.0295072	0.027416
1637.5	0.000556	0.0159282	0.0236058	0.02945	0.0330596	0.0325726	0.0317991	0.0295359	0.02627
1640	0.000578	0.0165584	0.0232334	0.0291921	0.0327445	0.0323434	0.0323434	0.028791	0.025869
1642.5	0.000599	0.01716	0.0230615	0.0285905	0.0328304	0.0326585	0.0333174	0.0285332	0.0262414
1645	0.000576	0.0165011	0.0227464	0.0275878	0.0335752	0.0334893	0.0336612	0.029851	0.0277884
1647.5	0.000581	0.0166444	0.0229469	0.028877	0.0334606	0.0332028	0.0332028	0.0295645	0.0262987
1650	0.00061	0.0174752	0.0237204	0.0298797	0.033432	0.0327731	0.0326585	0.0291062	0.0258976
1652.5	0.000669	0.0191654	0.025296	0.029851	0.0337758	0.0324293	0.0321428	0.0287624	0.0279316
1655	0.000637	0.0182487	0.024322	0.0291635	0.0331455	0.0319996	0.0323147	0.0281894	0.0271008
1657.5	0.000614	0.0175898	0.0236917	0.0287051	0.0325153	0.0317418	0.0324293	0.0281321	0.0264133
1660	0.000604	0.0173033	0.0235199	0.0284186	0.0319423	0.0315699	0.0323434	0.02839	0.025783
1662.5	0.000618	0.0177043	0.0232907	0.0284759	0.0330596	0.0320283	0.0332315	0.0283327	0.0257257
1665	0.000648	0.0185638	0.0248376	0.0300229	0.0337471	0.032945	0.034492	0.0287624	0.0255252
1667.5	0.000681	0.0195092	0.0271581	0.0320283	0.0341768	0.0339763	0.0356952	0.02945	0.0255538
1670	0.000656	0.018793	0.0258403	0.0295072	0.0342055	0.0327445	0.0338617	0.0283613	0.0266138
1672.5	0.000667	0.0191081	0.0257544	0.0293067	0.0338617	0.032372	0.0336612	0.0291348	0.0269862
1675	0.000678	0.0194232	0.0258976	0.0300802	0.0335752	0.0326012	0.0339477	0.0302521	0.0268716
1677.5	0.000623	0.0178476	0.0249809	0.0302521	0.0343774	0.0337758	0.0331742	0.0292781	0.0262987
1680	0.000535	0.0153266	0.0237777	0.0291635	0.0335752	0.0320856	0.0324293	0.0290489	0.0268143
1682.5	0.000456	0.0130634	0.0223166	0.0280749	0.032458	0.0306245	0.032372	0.0292494	0.0277597
1685	0.000487	0.0139515	0.0206264	0.0286192	0.0322574	0.0336898	0.0346925	0.029937	0.0286478
1687.5	0.000541	0.0154985	0.0280749	0.0325153	0.038073	0.0396199	0.0415393	0.0359817	0.0328017
1690	0.000572	0.0163865	0.0335179	0.0334606	0.0437166	0.043516	0.0462662	0.0397345	0.0377578

## Sheet: Figure 2b
Strain-experimental	CD-experimental	Strain-fitted curve	CD-fitted curve
%	deg	%	deg
0	0.056	0	0.0589003
5	0.23	0.0550551	0.0607785
10	0.39	0.11011	0.0626562
20	0.687	0.165165	0.0645334
30	0.914	0.22022	0.06641
40	1.11	0.275275	0.0682861
50	1.185	0.33033	0.0701616
55	1.19	0.385385	0.0720366
		0.44044	0.0739111
		0.495495	0.0757851
		0.550551	0.0776585
		0.605606	0.0795313
		0.660661	0.0814036
		0.715716	0.0832753
		0.770771	0.0851465
		0.825826	0.0870171
		0.880881	0.0888872
		0.935936	0.0907566
		0.990991	0.0926256
		1.04605	0.0944939
		1.1011	0.0963617
		1.15616	0.0982289
		1.21121	0.100095
		1.26627	0.101961
		1.32132	0.103827
		1.37638	0.105692
		1.43143	0.107556
		1.48649	0.10942
		1.54154	0.111283
		1.5966	0.113145
		1.65165	0.115007
		1.70671	0.116868
		1.76176	0.118729
		1.81682	0.120589
		1.87187	0.122448
		1.92693	0.124307
		1.98198	0.126165
		2.03704	0.128023
		2.09209	0.12988
		2.14715	0.131736
		2.2022	0.133592
		2.25726	0.135447
		2.31231	0.137301
		2.36737	0.139155
		2.42242	0.141008
		2.47748	0.14286
		2.53253	0.144712
		2.58759	0.146563
		2.64264	0.148414
		2.6977	0.150264
		2.75275	0.152113
		2.80781	0.153961
		2.86286	0.155809
		2.91792	0.157656
		2.97297	0.159503
		3.02803	0.161348
		3.08308	0.163194
		3.13814	0.165038
		3.19319	0.166882
		3.24825	0.168725
		3.3033	0.170567
		3.35836	0.172409
		3.41341	0.17425
		3.46847	0.17609
		3.52352	0.17793
		3.57858	0.179768
		3.63363	0.181607
		3.68869	0.183444
		3.74374	0.185281
		3.7988	0.187117
		3.85385	0.188952
		3.90891	0.190787
		3.96396	0.19262
		4.01902	0.194454
		4.07407	0.196286
		4.12913	0.198118
		4.18418	0.199948
		4.23924	0.201779
		4.29429	0.203608
		4.34935	0.205437
		4.4044	0.207265
		4.45946	0.209092
		4.51451	0.210918
		4.56957	0.212744
		4.62462	0.214569
		4.67968	0.216393
		4.73473	0.218216
		4.78979	0.220039
		4.84484	0.22186
		4.8999	0.223681
		4.95495	0.225502
		5.01001	0.227321
		5.06507	0.22914
		5.12012	0.230958
		5.17518	0.232775
		5.23023	0.234591
		5.28529	0.236407
		5.34034	0.238221
		5.3954	0.240035
		5.45045	0.241848
		5.50551	0.243661
		5.56056	0.245472
		5.61562	0.247283
		5.67067	0.249093
		5.72573	0.250902
		5.78078	0.25271
		5.83584	0.254517
		5.89089	0.256324
		5.94595	0.258129
		6.001	0.259934
		6.05606	0.261738
		6.11111	0.263542
		6.16617	0.265344
		6.22122	0.267145
		6.27628	0.268946
		6.33133	0.270746
		6.38639	0.272545
		6.44144	0.274343
		6.4965	0.27614
		6.55155	0.277937
		6.60661	0.279732
		6.66166	0.281527
		6.71672	0.28332
		6.77177	0.285113
		6.82683	0.286905
		6.88188	0.288696
		6.93694	0.290487
		6.99199	0.292276
		7.04705	0.294064
		7.1021	0.295852
		7.15716	0.297639
		7.21221	0.299424
		7.26727	0.301209
		7.32232	0.302993
		7.37738	0.304776
		7.43243	0.306558
		7.48749	0.30834
		7.54254	0.31012
		7.5976	0.311899
		7.65265	0.313678
		7.70771	0.315455
		7.76276	0.317232
		7.81782	0.319008
		7.87287	0.320782
		7.92793	0.322556
		7.98298	0.324329
		8.03804	0.326101
		8.09309	0.327872
		8.14815	0.329642
		8.2032	0.331411
		8.25826	0.333179
		8.31331	0.334946
		8.36837	0.336713
		8.42342	0.338478
		8.47848	0.340242
		8.53353	0.342006
		8.58859	0.343768
		8.64364	0.345529
		8.6987	0.34729
		8.75375	0.349049
		8.80881	0.350807
		8.86386	0.352565
		8.91892	0.354321
		8.97397	0.356077
		9.02903	0.357831
		9.08408	0.359585
		9.13914	0.361337
		9.19419	0.363089
		9.24925	0.364839
		9.3043	0.366588
		9.35936	0.368337
		9.41441	0.370084
		9.46947	0.371831
		9.52452	0.373576
		9.57958	0.37532
		9.63463	0.377064
		9.68969	0.378806
		9.74474	0.380547
		9.7998	0.382287
		9.85485	0.384027
		9.90991	0.385765
		9.96496	0.387502
		10.02	0.389238
		10.0751	0.390973
		10.1301	0.392707
		10.1852	0.39444
		10.2402	0.396171
		10.2953	0.397902
		10.3504	0.399632
		10.4054	0.401361
		10.4605	0.403088
		10.5155	0.404815
		10.5706	0.40654
		10.6256	0.408264
		10.6807	0.409987
		10.7357	0.41171
		10.7908	0.413431
		10.8458	0.415151
		10.9009	0.41687
		10.956	0.418587
		11.011	0.420304
		11.0661	0.42202
		11.1211	0.423734
		11.1762	0.425447
		11.2312	0.42716
		11.2863	0.428871
		11.3413	0.430581
		11.3964	0.43229
		11.4515	0.433997
		11.5065	0.435704
		11.5616	0.43741
		11.6166	0.439114
		11.6717	0.440817
		11.7267	0.442519
		11.7818	0.44422
		11.8368	0.44592
		11.8919	0.447619
		11.9469	0.449316
		12.002	0.451013
		12.0571	0.452708
		12.1121	0.454402
		12.1672	0.456095
		12.2222	0.457786
		12.2773	0.459477
		12.3323	0.461166
		12.3874	0.462855
		12.4424	0.464542
		12.4975	0.466227
		12.5526	0.467912
		12.6076	0.469596
		12.6627	0.471278
		12.7177	0.472959
		12.7728	0.474639
		12.8278	0.476318
		12.8829	0.477995
		12.9379	0.479671
		12.993	0.481347
		13.048	0.48302
		13.1031	0.484693
		13.1582	0.486365
		13.2132	0.488035
		13.2683	0.489704
		13.3233	0.491372
		13.3784	0.493038
		13.4334	0.494704
		13.4885	0.496368
		13.5435	0.498031
		13.5986	0.499692
		13.6537	0.501353
		13.7087	0.503012
		13.7638	0.50467
		13.8188	0.506326
		13.8739	0.507982
		13.9289	0.509636
		13.984	0.511289
		14.039	0.512941
		14.0941	0.514591
		14.1491	0.51624
		14.2042	0.517888
		14.2593	0.519534
		14.3143	0.52118
		14.3694	0.522824
		14.4244	0.524467
		14.4795	0.526108
		14.5345	0.527748
		14.5896	0.529387
		14.6446	0.531025
		14.6997	0.532661
		14.7548	0.534296
		14.8098	0.53593
		14.8649	0.537562
		14.9199	0.539193
		14.975	0.540823
		15.03	0.542451
		15.0851	0.544078
		15.1401	0.545704
		15.1952	0.547329
		15.2503	0.548952
		15.3053	0.550574
		15.3604	0.552194
		15.4154	0.553813
		15.4705	0.555431
		15.5255	0.557048
		15.5806	0.558663
		15.6356	0.560277
		15.6907	0.561889
		15.7457	0.5635
		15.8008	0.56511
		15.8559	0.566718
		15.9109	0.568325
		15.966	0.569931
		16.021	0.571535
		16.0761	0.573138
		16.1311	0.57474
		16.1862	0.57634
		16.2412	0.577939
		16.2963	0.579536
		16.3514	0.581132
		16.4064	0.582727
		16.4615	0.58432
		16.5165	0.585912
		16.5716	0.587502
		16.6266	0.589091
		16.6817	0.590679
		16.7367	0.592265
		16.7918	0.59385
		16.8468	0.595434
		16.9019	0.597016
		16.957	0.598596
		17.012	0.600176
		17.0671	0.601753
		17.1221	0.60333
		17.1772	0.604905
		17.2322	0.606478
		17.2873	0.60805
		17.3423	0.609621
		17.3974	0.61119
		17.4525	0.612758
		17.5075	0.614324
		17.5626	0.615889
		17.6176	0.617452
		17.6727	0.619014
		17.7277	0.620575
		17.7828	0.622134
		17.8378	0.623692
		17.8929	0.625248
		17.9479	0.626802
		18.003	0.628355
		18.0581	0.629907
		18.1131	0.631457
		18.1682	0.633006
		18.2232	0.634553
		18.2783	0.636099
		18.3333	0.637643
		18.3884	0.639186
		18.4434	0.640728
		18.4985	0.642267
		18.5536	0.643806
		18.6086	0.645342
		18.6637	0.646878
		18.7187	0.648412
		18.7738	0.649944
		18.8288	0.651475
		18.8839	0.653004
		18.9389	0.654531
		18.994	0.656058
		19.049	0.657582
		19.1041	0.659105
		19.1592	0.660627
		19.2142	0.662147
		19.2693	0.663666
		19.3243	0.665183
		19.3794	0.666698
		19.4344	0.668212
		19.4895	0.669724
		19.5445	0.671235
		19.5996	0.672744
		19.6547	0.674252
		19.7097	0.675758
		19.7648	0.677263
		19.8198	0.678766
		19.8749	0.680267
		19.9299	0.681767
		19.985	0.683265
		20.04	0.684762
		20.0951	0.686257
		20.1502	0.687751
		20.2052	0.689242
		20.2603	0.690733
		20.3153	0.692222
		20.3704	0.693709
		20.4254	0.695194
		20.4805	0.696678
		20.5355	0.698161
		20.5906	0.699641
		20.6456	0.70112
		20.7007	0.702598
		20.7558	0.704074
		20.8108	0.705548
		20.8659	0.707021
		20.9209	0.708492
		20.976	0.709961
		21.031	0.711429
		21.0861	0.712895
		21.1411	0.714359
		21.1962	0.715822
		21.2513	0.717283
		21.3063	0.718743
		21.3614	0.720201
		21.4164	0.721657
		21.4715	0.723112
		21.5265	0.724565
		21.5816	0.726016
		21.6366	0.727466
		21.6917	0.728914
		21.7467	0.73036
		21.8018	0.731804
		21.8569	0.733247
		21.9119	0.734689
		21.967	0.736128
		22.022	0.737566
		22.0771	0.739002
		22.1321	0.740437
		22.1872	0.74187
		22.2422	0.743301
		22.2973	0.74473
		22.3524	0.746158
		22.4074	0.747584
		22.4625	0.749008
		22.5175	0.750431
		22.5726	0.751852
		22.6276	0.753271
		22.6827	0.754688
		22.7377	0.756104
		22.7928	0.757518
		22.8478	0.75893
		22.9029	0.760341
		22.958	0.76175
		23.013	0.763157
		23.0681	0.764562
		23.1231	0.765966
		23.1782	0.767368
		23.2332	0.768768
		23.2883	0.770166
		23.3433	0.771563
		23.3984	0.772957
		23.4535	0.77435
		23.5085	0.775742
		23.5636	0.777131
		23.6186	0.778519
		23.6737	0.779905
		23.7287	0.781289
		23.7838	0.782672
		23.8388	0.784052
		23.8939	0.785431
		23.9489	0.786808
		24.004	0.788184
		24.0591	0.789557
		24.1141	0.790929
		24.1692	0.792299
		24.2242	0.793667
		24.2793	0.795033
		24.3343	0.796398
		24.3894	0.797761
		24.4444	0.799121
		24.4995	0.800481
		24.5546	0.801838
		24.6096	0.803193
		24.6647	0.804547
		24.7197	0.805899
		24.7748	0.807249
		24.8298	0.808597
		24.8849	0.809943
		24.9399	0.811287
		24.995	0.81263
		25.0501	0.813971
		25.1051	0.81531
		25.1602	0.816647
		25.2152	0.817982
		25.2703	0.819315
		25.3253	0.820647
		25.3804	0.821976
		25.4354	0.823304
		25.4905	0.82463
		25.5455	0.825954
		25.6006	0.827276
		25.6557	0.828597
		25.7107	0.829915
		25.7658	0.831231
		25.8208	0.832546
		25.8759	0.833859
		25.9309	0.83517
		25.986	0.836479
		26.041	0.837786
		26.0961	0.839091
		26.1512	0.840394
		26.2062	0.841695
		26.2613	0.842995
		26.3163	0.844292
		26.3714	0.845588
		26.4264	0.846882
		26.4815	0.848173
		26.5365	0.849463
		26.5916	0.850751
		26.6466	0.852037
		26.7017	0.853321
		26.7568	0.854603
		26.8118	0.855884
		26.8669	0.857162
		26.9219	0.858438
		26.977	0.859712
		27.032	0.860985
		27.0871	0.862255
		27.1421	0.863524
		27.1972	0.86479
		27.2523	0.866055
		27.3073	0.867317
		27.3624	0.868578
		27.4174	0.869837
		27.4725	0.871093
		27.5275	0.872348
		27.5826	0.873601
		27.6376	0.874852
		27.6927	0.8761
		27.7477	0.877347
		27.8028	0.878592
		27.8579	0.879835
		27.9129	0.881076
		27.968	0.882314
		28.023	0.883551
		28.0781	0.884786
		28.1331	0.886019
		28.1882	0.88725
		28.2432	0.888478
		28.2983	0.889705
		28.3534	0.89093
		28.4084	0.892153
		28.4635	0.893373
		28.5185	0.894592
		28.5736	0.895809
		28.6286	0.897023
		28.6837	0.898236
		28.7387	0.899446
		28.7938	0.900655
		28.8488	0.901861
		28.9039	0.903065
		28.959	0.904268
		29.014	0.905468
		29.0691	0.906666
		29.1241	0.907862
		29.1792	0.909056
		29.2342	0.910248
		29.2893	0.911438
		29.3443	0.912626
		29.3994	0.913812
		29.4545	0.914996
		29.5095	0.916177
		29.5646	0.917357
		29.6196	0.918534
		29.6747	0.91971
		29.7297	0.920883
		29.7848	0.922054
		29.8398	0.923223
		29.8949	0.92439
		29.9499	0.925555
		30.005	0.926718
		30.0601	0.927879
		30.1151	0.929037
		30.1702	0.930194
		30.2252	0.931348
		30.2803	0.9325
		30.3353	0.93365
		30.3904	0.934798
		30.4454	0.935944
		30.5005	0.937088
		30.5556	0.938229
		30.6106	0.939369
		30.6657	0.940506
		30.7207	0.941641
		30.7758	0.942774
		30.8308	0.943905
		30.8859	0.945033
		30.9409	0.94616
		30.996	0.947284
		31.0511	0.948406
		31.1061	0.949526
		31.1612	0.950644
		31.2162	0.95176
		31.2713	0.952873
		31.3263	0.953985
		31.3814	0.955094
		31.4364	0.956201
		31.4915	0.957306
		31.5465	0.958408
		31.6016	0.959509
		31.6567	0.960607
		31.7117	0.961703
		31.7668	0.962797
		31.8218	0.963888
		31.8769	0.964977
		31.9319	0.966065
		31.987	0.96715
		32.042	0.968232
		32.0971	0.969313
		32.1522	0.970391
		32.2072	0.971467
		32.2623	0.972541
		32.3173	0.973613
		32.3724	0.974682
		32.4274	0.975749
		32.4825	0.976814
		32.5375	0.977877
		32.5926	0.978937
		32.6476	0.979996
		32.7027	0.981051
		32.7578	0.982105
		32.8128	0.983157
		32.8679	0.984206
		32.9229	0.985253
		32.978	0.986297
		33.033	0.98734
		33.0881	0.98838
		33.1431	0.989418
		33.1982	0.990453
		33.2533	0.991486
		33.3083	0.992517
		33.3634	0.993546
		33.4184	0.994572
		33.4735	0.995597
		33.5285	0.996618
		33.5836	0.997638
		33.6386	0.998655
		33.6937	0.99967
		33.7487	1.00068
		33.8038	1.00169
		33.8589	1.0027
		33.9139	1.00371
		33.969	1.00471
		34.024	1.00571
		34.0791	1.00671
		34.1341	1.00771
		34.1892	1.0087
		34.2442	1.00969
		34.2993	1.01068
		34.3544	1.01167
		34.4094	1.01265
		34.4645	1.01364
		34.5195	1.01462
		34.5746	1.01559
		34.6296	1.01657
		34.6847	1.01754
		34.7397	1.01851
		34.7948	1.01948
		34.8498	1.02045
		34.9049	1.02141
		34.96	1.02237
		35.015	1.02333
		35.0701	1.02429
		35.1251	1.02524
		35.1802	1.02619
		35.2352	1.02714
		35.2903	1.02809
		35.3453	1.02903
		35.4004	1.02997
		35.4555	1.03091
		35.5105	1.03185
		35.5656	1.03279
		35.6206	1.03372
		35.6757	1.03465
		35.7307	1.03558
		35.7858	1.0365
		35.8408	1.03742
		35.8959	1.03835
		35.951	1.03926
		36.006	1.04018
		36.0611	1.04109
		36.1161	1.042
		36.1712	1.04291
		36.2262	1.04382
		36.2813	1.04472
		36.3363	1.04562
		36.3914	1.04652
		36.4464	1.04742
		36.5015	1.04831
		36.5566	1.0492
		36.6116	1.05009
		36.6667	1.05098
		36.7217	1.05186
		36.7768	1.05274
		36.8318	1.05362
		36.8869	1.0545
		36.9419	1.05537
		36.997	1.05624
		37.0521	1.05711
		37.1071	1.05798
		37.1622	1.05884
		37.2172	1.0597
		37.2723	1.06056
		37.3273	1.06142
		37.3824	1.06227
		37.4374	1.06312
		37.4925	1.06397
		37.5475	1.06482
		37.6026	1.06566
		37.6577	1.0665
		37.7127	1.06734
		37.7678	1.06818
		37.8228	1.06901
		37.8779	1.06984
		37.9329	1.07067
		37.988	1.0715
		38.043	1.07232
		38.0981	1.07314
		38.1532	1.07396
		38.2082	1.07478
		38.2633	1.07559
		38.3183	1.0764
		38.3734	1.07721
		38.4284	1.07802
		38.4835	1.07882
		38.5385	1.07962
		38.5936	1.08042
		38.6486	1.08122
		38.7037	1.08201
		38.7588	1.0828
		38.8138	1.08359
		38.8689	1.08437
		38.9239	1.08516
		38.979	1.08594
		39.034	1.08671
		39.0891	1.08749
		39.1441	1.08826
		39.1992	1.08903
		39.2543	1.0898
		39.3093	1.09056
		39.3644	1.09133
		39.4194	1.09208
		39.4745	1.09284
		39.5295	1.0936
		39.5846	1.09435
		39.6396	1.0951
		39.6947	1.09584
		39.7497	1.09659
		39.8048	1.09733
		39.8599	1.09807
		39.9149	1.0988
		39.97	1.09954
		40.025	1.10027
		40.0801	1.10099
		40.1351	1.10172
		40.1902	1.10244
		40.2452	1.10316
		40.3003	1.10388
		40.3554	1.10459
		40.4104	1.10531
		40.4655	1.10602
		40.5205	1.10672
		40.5756	1.10743
		40.6306	1.10813
		40.6857	1.10883
		40.7407	1.10952
		40.7958	1.11022
		40.8509	1.11091
		40.9059	1.11159
		40.961	1.11228
		41.016	1.11296
		41.0711	1.11364
		41.1261	1.11432
		41.1812	1.11499
		41.2362	1.11567
		41.2913	1.11634
		41.3463	1.117
		41.4014	1.11767
		41.4565	1.11833
		41.5115	1.11898
		41.5666	1.11964
		41.6216	1.12029
		41.6767	1.12094
		41.7317	1.12159
		41.7868	1.12224
		41.8418	1.12288
		41.8969	1.12352
		41.952	1.12415
		42.007	1.12479
		42.0621	1.12542
		42.1171	1.12605
		42.1722	1.12667
		42.2272	1.12729
		42.2823	1.12791
		42.3373	1.12853
		42.3924	1.12915
		42.4474	1.12976
		42.5025	1.13037
		42.5576	1.13097
		42.6126	1.13158
		42.6677	1.13218
		42.7227	1.13277
		42.7778	1.13337
		42.8328	1.13396
		42.8879	1.13455
		42.9429	1.13514
		42.998	1.13572
		43.0531	1.1363
		43.1081	1.13688
		43.1632	1.13745
		43.2182	1.13803
		43.2733	1.1386
		43.3283	1.13916
		43.3834	1.13973
		43.4384	1.14029
		43.4935	1.14085
		43.5485	1.1414
		43.6036	1.14196
		43.6587	1.14251
		43.7137	1.14305
		43.7688	1.1436
		43.8238	1.14414
		43.8789	1.14468
		43.9339	1.14521
		43.989	1.14575
		44.044	1.14628
		44.0991	1.1468
		44.1542	1.14733
		44.2092	1.14785
		44.2643	1.14837
		44.3193	1.14888
		44.3744	1.1494
		44.4294	1.14991
		44.4845	1.15042
		44.5395	1.15092
		44.5946	1.15142
		44.6496	1.15192
		44.7047	1.15242
		44.7598	1.15291
		44.8148	1.1534
		44.8699	1.15388
		44.9249	1.15437
		44.98	1.15485
		45.035	1.15533
		45.0901	1.1558
		45.1451	1.15628
		45.2002	1.15675
		45.2553	1.15721
		45.3103	1.15768
		45.3654	1.15814
		45.4204	1.15859
		45.4755	1.15905
		45.5305	1.1595
		45.5856	1.15995
		45.6406	1.1604
		45.6957	1.16084
		45.7508	1.16128
		45.8058	1.16172
		45.8609	1.16215
		45.9159	1.16258
		45.971	1.16301
		46.026	1.16344
		46.0811	1.16386
		46.1361	1.16428
		46.1912	1.1647
		46.2462	1.16511
		46.3013	1.16552
		46.3564	1.16593
		46.4114	1.16633
		46.4665	1.16673
		46.5215	1.16713
		46.5766	1.16753
		46.6316	1.16792
		46.6867	1.16831
		46.7417	1.1687
		46.7968	1.16908
		46.8519	1.16946
		46.9069	1.16984
		46.962	1.17022
		47.017	1.17059
		47.0721	1.17096
		47.1271	1.17132
		47.1822	1.17168
		47.2372	1.17204
		47.2923	1.1724
		47.3473	1.17276
		47.4024	1.17311
		47.4575	1.17345
		47.5125	1.1738
		47.5676	1.17414
		47.6226	1.17448
		47.6777	1.17481
		47.7327	1.17515
		47.7878	1.17548
		47.8428	1.1758
		47.8979	1.17612
		47.953	1.17644
		48.008	1.17676
		48.0631	1.17708
		48.1181	1.17739
		48.1732	1.17769
		48.2282	1.178
		48.2833	1.1783
		48.3383	1.1786
		48.3934	1.1789
		48.4484	1.17919
		48.5035	1.17948
		48.5586	1.17976
		48.6136	1.18005
		48.6687	1.18033
		48.7237	1.1806
		48.7788	1.18088
		48.8338	1.18115
		48.8889	1.18142
		48.9439	1.18168
		48.999	1.18194
		49.0541	1.1822
		49.1091	1.18246
		49.1642	1.18271
		49.2192	1.18296
		49.2743	1.1832
		49.3293	1.18345
		49.3844	1.18369
		49.4394	1.18392
		49.4945	1.18416
		49.5495	1.18439
		49.6046	1.18461
		49.6597	1.18484
		49.7147	1.18506
		49.7698	1.18528
		49.8248	1.18549
		49.8799	1.1857
		49.9349	1.18591
		49.99	1.18611
		50.045	1.18632
		50.1001	1.18652
		50.1552	1.18671
		50.2102	1.1869
		50.2653	1.18709
		50.3203	1.18728
		50.3754	1.18746
		50.4304	1.18764
		50.4855	1.18782
		50.5405	1.18799
		50.5956	1.18816
		50.6507	1.18833
		50.7057	1.18849
		50.7608	1.18865
		50.8158	1.18881
		50.8709	1.18896
		50.9259	1.18911
		50.981	1.18926
		51.036	1.1894
		51.0911	1.18954
		51.1461	1.18968
		51.2012	1.18982
		51.2563	1.18995
		51.3113	1.19008
		51.3664	1.1902
		51.4214	1.19032
		51.4765	1.19044
		51.5315	1.19056
		51.5866	1.19067
		51.6416	1.19078
		51.6967	1.19088
		51.7518	1.19098
		51.8068	1.19108
		51.8619	1.19118
		51.9169	1.19127
		51.972	1.19136
		52.027	1.19145
		52.0821	1.19153
		52.1371	1.19161
		52.1922	1.19168
		52.2472	1.19176
		52.3023	1.19182
		52.3574	1.19189
		52.4124	1.19195
		52.4675	1.19201
		52.5225	1.19207
		52.5776	1.19212
		52.6326	1.19217
		52.6877	1.19222
		52.7427	1.19226
		52.7978	1.1923
		52.8529	1.19234
		52.9079	1.19237
		52.963	1.1924
		53.018	1.19242
		53.0731	1.19245
		53.1281	1.19247
		53.1832	1.19248
		53.2382	1.1925
		53.2933	1.19251
		53.3483	1.19251
		53.4034	1.19252
		53.4585	1.19252
		53.5135	1.19251
		53.5686	1.1925
		53.6236	1.19249
		53.6787	1.19248
		53.7337	1.19246
		53.7888	1.19244
		53.8438	1.19242
		53.8989	1.19239
		53.954	1.19236
		54.009	1.19233
		54.0641	1.19229
		54.1191	1.19225
		54.1742	1.1922
		54.2292	1.19216
		54.2843	1.1921
		54.3393	1.19205
		54.3944	1.19199
		54.4494	1.19193
		54.5045	1.19187
		54.5596	1.1918
		54.6146	1.19173
		54.6697	1.19165
		54.7247	1.19157
		54.7798	1.19149
		54.8348	1.19141
		54.8899	1.19132
		54.9449	1.19123
		55	1.19113

## Sheet: Figure 2c
Wavelength	CD-0%-1	CD-50%-1	0-2	50-2	0-3	50-3	0-4	50-4	0-5	50-5	0-6	50-6	0-7	50-7	0-8	50-8	0-9	50-9	0-10	50-10	0-11	50-11	0-12	50-12	0-13	50-13	0-14	50-14	0-15
nm	deg	deg	deg	deg	deg	deg	deg	deg	deg	deg	deg	deg	deg	deg	deg	deg	deg	deg	deg	deg	deg	deg	deg	deg	deg	deg	deg	deg	deg
193	1.6274	-7.09036	-11.6173	-1.42385	-3.8352	-8.2906	-1.99637	-4.55922	-1.83951	-7.17891	-2.68072	-1.59294	-1.06255	-4.06255	-0.994277	-1.25233	-0.0825918	-1.58797	-5.30313	-8.137	0.0788103	-13.5935	-2.57424	-3.34154	-2.7673	-5.24482	0.991352	-5.847	-3.91458
194	3.27097	-10.2724	-13.8908	-6.8491	-2.3853	-7.03653	-1.06731	-5.22593	-0.220449	-3.05327	-1.75949	-4.5717	-0.544488	-5.54541	0.0820762	-3.62609	-1.75601	-1.61748	-8.79131	-7.32206	-8.38465	-7.52519	-2.63071	-5.66594	-3.38862	-3.27619	-2.70084	-2.68775	0.984296
195	0.179166	-2.84797	-2.77447	-3.76132	-1.17152	-3.23333	0.31213	-2.05222	0.404849	-1.78868	-1.10455	-2.79341	-1.58782	-2.11719	0.750859	-2.96832	-1.40897	-0.482675	-1.38434	0.390322	-4.11245	-0.304652	-2.40921	-3.66239	0.848825	-3.57664	-0.963932	-4.14094	-2.31818
196	-1.65349	-0.705623	-2.02187	-0.313534	-0.564521	-4.49099	-0.233313	-1.33541	-1.63863	-1.42934	-0.569221	-1.24665	-0.828353	-2.77647	-1.24989	-0.428718	-0.892668	-2.41063	-1.46116	-0.639898	-1.4954	-1.02176	-1.94269	-3.94199	1.41722	-3.46566	-0.21641	-4.22032	-4.27192
197	-5.24364	-3.72245	-2.21147	-1.69842	-0.394763	-2.08278	-1.64579	0.168881	-0.101528	-1.75236	-0.833198	-1.66752	-2.32038	-6.64676	-3.09663	-0.634337	-1.90358	-4.71127	-2.98639	-3.13889	-1.40019	-2.43876	0.846187	-2.469	0.296773	-2.00794	-0.748021	-2.48468	1.01226
198	-2.41204	-3.49921	-1.35149	-2.97055	-2.01448	-3.11187	-2.8136	-0.691463	-0.621124	-3.08376	-1.09198	-2.69332	0.567444	-4.65901	-1.12948	-3.06715	-2.00008	-2.88758	-3.9966	-2.3656	-4.67828	-4.23924	-0.539101	-2.4396	0.538298	-1.94746	0.809	-1.9867	-1.98937
199	-1.15235	-0.900152	-1.01479	-4.33095	-2.89357	-3.14098	-0.964793	-2.27923	-1.33851	-1.46007	-0.860409	-2.23746	-0.297174	-2.44274	-1.16664	-3.00464	-2.63071	-2.35974	-2.01206	-2.98804	-0.783369	-4.35643	0.871276	-3.15919	0.0928478	-1.52812	0.0870609	-3.48403	-0.917559
200	-0.890288	-1.07345	1.82676	-2.28038	1.22616	-1.60584	0.0512223	-2.80487	-0.311357	-2.04318	-0.946753	-1.45044	-0.213086	-0.716602	-0.764447	-1.95428	-2.49279	-1.9306	-2.2415	-2.66934	-0.500843	-2.23729	2.41432	-4.5403	-0.411755	-2.01353	-1.34299	-2.35495	0.221509
201	0.495714	-2.28405	1.05724	-2.61499	0.683724	-2.51207	-1.13766	-3.60068	0.424219	-2.9601	-1.88531	-0.31362	-1.14802	-4.79082	-0.819436	-0.763387	-1.0414	-3.30057	-3.31526	-1.56274	-1.33774	-2.31942	0.486486	-3.80009	-0.579624	-2.78306	0.417657	-0.257207	4.69399
202	-1.77954	-1.76361	-0.47852	-2.24447	-3.83342	-2.3305	-0.378947	-3.29146	-0.563718	-2.48889	-0.402843	-1.53257	-0.385193	-4.13462	-0.374591	-1.22053	-0.590715	-3.81793	-1.6831	-2.09859	-1.21098	-3.3847	-1.69725	-2.19101	-1.6568	-2.2398	1.00859	-1.3365	1.66338
203	-4.89442	-2.24193	0.864481	-1.66134	-1.96698	-2.28024	1.2726	-0.862531	-0.779011	-1.52246	1.33274	-1.72853	0.969668	-0.157192	-0.386024	-2.31545	-1.88657	-2.06158	-2.31409	-2.86649	-0.978072	-3.48921	-0.451326	-1.52372	-1.11772	-1.93958	-0.430523	-1.03773	-1.53743
204	-1.01427	-2.99111	-0.113446	-0.766569	-1.06083	-2.26516	0.0669214	-0.910332	-0.856194	-0.653942	1.06062	-1.1384	0.548472	-0.301844	-0.554232	-3.18352	0.352042	-2.37564	-1.88548	-2.26015	-0.365967	-2.07802	-0.589512	-0.904511	-0.257579	-2.11322	-0.41803	-0.29769	-1.4198
205	-0.11909	-2.57109	-1.39686	-2.77415	0.262192	-3.05385	1.16549	-0.436168	-0.666239	-2.44479	-0.166904	-2.27251	0.00833651	-1.89486	-1.09766	-2.66885	0.102817	-1.26014	-0.465424	-1.588	-1.30303	-0.60109	-1.12208	-3.55121	-0.108805	-2.51949	-0.0454927	-1.11952	-1.25443
206	-0.427371	-1.80735	-1.12635	-1.56073	0.506976	-1.83249	0.177304	-1.62061	-0.227669	-1.71504	0.486286	-2.26444	0.833972	-2.09721	-0.924298	-1.89759	-0.101442	-1.30974	-1.54659	-0.975462	-1.7951	-1.30406	-0.0726796	-2.84866	-0.612612	-2.68081	1.20618	-2.37434	-0.368316
207	1.60814	-0.804527	0.202114	-2.14603	0.737815	-1.03073	-0.620465	-1.42979	0.928915	-0.79346	0.280586	-1.47951	0.82279	-1.75745	-0.119605	-0.77947	0.40525	-2.07886	-0.855764	-1.06783	-1.83571	-1.70874	0.373961	-2.00293	-0.94162	-2.54556	0.214719	-1.78241	-0.577647
208	-0.234	-1.42491	0.172892	-2.12915	0.0807011	-0.92057	0.763559	-1.70601	0.886187	-1.30572	-0.369033	-1.13146	-0.757481	-1.52562	0.162263	-1.25021	0.769636	-1.53162	0.380666	-0.831421	-0.694358	-2.81409	0.229187	-1.93207	0.320181	-1.60317	-0.702298	-1.50784	-0.852896
209	-0.816339	-1.29152	0.0474695	-1.56064	-0.775513	-0.988397	0.37419	-2.06561	0.275543	-0.978846	-0.603899	-0.945663	-0.502849	-0.939239	-0.438661	-1.10572	0.197759	-0.693842	0.119806	-1.41753	-0.373875	-2.20769	-0.355537	-0.88527	0.0108289	-0.974946	-0.416884	-1.60943	-0.191914
210	-0.14791	-0.705996	-0.374849	-1.58124	-0.392442	-0.713592	-0.373445	-1.4781	-0.273623	-0.546093	0.0443182	-1.13668	0.88309	-0.111813	0.0943376	-1.8104	-0.487117	-0.910533	0.309523	-1.25113	-0.55406	-0.790479	-1.05724	-0.861584	-0.720587	-1.04163	-0.635054	-1.23589	0.0442036
211	-0.754414	-1.18328	-0.270587	-0.868782	0.0388464	-0.63428	0.0421123	-0.632073	-0.780817	-1.00128	0.633477	-1.13751	-0.193204	-0.66042	-0.0378724	-1.4493	-0.455424	-0.379806	0.414276	-0.91406	-0.580685	-0.701696	-0.184867	-1.55696	-0.485197	-0.839936	-0.743033	-0.831851	-0.365766
212	-0.475683	-1.05196	-0.335195	-1.27501	0.0717056	-0.7924	0.201913	-0.405909	0.271876	-1.15866	-0.111842	-0.411038	-0.902446	-0.918849	-0.606364	-0.560451	0.076146	-0.3725	0.221681	-1.16916	-0.765021	-0.702155	0.139315	-1.34979	-0.807624	-0.953808	-0.47809	-0.908497	-0.811322
213	-0.607539	-0.725202	-0.234487	-1.40619	0.0194519	-0.671685	-0.409262	-0.807308	0.0090527	-0.497605	-0.341555	-0.959946	-0.415164	-0.905257	0.000888	0.157851	0.0965148	-1.29324	-0.31574	-1.24134	0.258267	-1.3075	0.134903	-0.815107	-0.51861	-0.876983	0.112415	-1.36415	0.139058
214	0.199535	-0.840882	0.112615	-0.939325	-0.0275305	-0.510042	-0.518439	-0.781047	-0.165099	-0.794091	0.0790395	-0.609517	0.00575821	-1.24943	-0.149371	-0.570367	0.314737	-1.04402	-0.521104	-1.21528	0.546179	-0.967661	-0.102875	-1.24171	-0.167649	-0.954841	0.0124904	-1.10099	-0.343905
215	0.207786	-0.95421	-0.15109	-1.27745	-0.148512	-0.662427	0.076719	-1.33369	0.414563	-1.39938	-0.0350363	-0.713105	0.199879	-0.807079	-0.490699	-1.21103	0.00830786	-0.980997	-0.185096	-0.679768	0.166417	-0.997432	-0.445681	-0.818662	-0.057754	-0.622729	-0.197616	-0.498293	-0.51285
216	-0.265716	-0.632589	-0.174181	-1.24547	-0.0480711	-1.04204	-0.351927	-1.33854	-0.0790395	-0.869986	-0.138169	-0.651477	0.460868	-0.956447	-0.554003	-1.475	0.0163579	-1.41526	-0.333332	-0.559649	-0.133414	-0.958684	-0.379949	-0.63256	0.303821	-0.892381	0.0424274	-1.1032	0.21618
217	-0.19753	-0.577589	-0.0428285	-0.850172	-0.253482	-0.960032	-0.0414534	-1.01051	-0.411898	-0.910533	0.101528	-0.633305	0.20919	-1.08745	-0.139487	-0.832396	-0.0222307	-1.17335	-0.640328	-0.241048	-0.279812	-0.870645	-0.228041	-1.11998	0.0370416	-0.99138	0.15384	-1.02219	-0.310382
218	0.0760028	-1.25454	-0.00833651	-0.49686	-0.243569	-0.853957	0.364563	-0.783053	-0.0559492	-0.963703	-0.143097	-0.690718	-0.185755	-0.528469	0.0861155	-0.463247	-0.383502	-1.18311	-0.137883	-0.500385	-0.363589	-0.782595	-0.342071	-0.842201	-0.142152	-1.01837	-0.017246	-0.459092	-0.471356
219	0.0849123	-1.08208	-0.0125477	-0.275543	-0.284052	-0.710267	-0.140175	-0.435165	-0.177619	-0.432873	-0.136536	-0.76935	0.0106283	-0.707429	-0.135849	-0.956361	0.135706	-1.22972	-0.0853993	-0.391009	-0.00524255	-0.553745	-0.305741	-0.776775	-0.0626242	-1.01246	0.177791	-0.8174	0.0774925
220	-0.532194	-0.551137	-0.28431	-0.766999	-0.392671	-0.695877	-0.496058	-0.837987	0.235519	-0.495456	0.211826	-0.716889	-0.159054	-0.717176	0.265028	-0.358976	-0.34528	-0.600288	-0.09153	-0.185841	-0.224059	-0.700005	-0.11717	-0.709551	-0.129804	-0.985615	0.130177	-1.00423	0.475626
221	-0.413187	-0.463591	-0.155903	-0.699546	-0.294137	-0.718093	-0.262622	-0.551739	-0.256863	-0.90844	0.212628	-0.555035	-0.12333	-0.797962	0.28686	-0.376311	-0.613329	-0.431612	-0.348117	-0.526491	-0.0921603	-0.639325	-0.429119	-1.08926	-0.191714	-0.75341	-0.14811	-0.86514	0.377686
222	-0.11909	-0.378775	-0.0410523	-0.283279	-0.296	-0.478807	-0.30534	-0.45104	-0.0951397	-0.634022	0.0863161	-0.589311	-0.510243	-0.501216	0.0427139	-0.35505	-0.373646	-0.658012	-0.15808	-0.516805	0.156504	-0.516404	-0.366597	-0.825629	-0.409262	-0.436684	-0.0549465	-0.475081	-0.162005
223	-0.219103	-0.40866	0.0170454	-0.459636	0.0335752	-0.251018	-0.145532	-0.537238	-0.0813027	-0.386167	0.0299943	-0.479466	-0.429749	-0.350552	-0.101528	-0.359778	-0.0128915	-0.459751	0.0334034	-0.128486	-0.08136	-0.504769	-0.00295072	-0.322617	-0.0244079	-0.380265	0.0169881	-0.356827	-0.147222
224	-0.203174	-0.378717	-0.136279	-0.409405	0.107745	-0.223572	-0.0199389	-0.329006	-0.145074	-0.194092	-0.109722	-0.203346	0.0207697	-0.233313	-0.208646	-0.184494	0.068984	-0.181429	-0.0658041	-0.152866	-0.0420264	-0.33041	-0.179424	-0.130692	-0.0122326	-0.247093	-0.0567227	-0.286946	-0.039534
225	-0.0899544	-0.0797843	-0.142725	-0.182346	0.00936783	-0.130291	-0.157163	-0.219217	-0.0653744	-0.152494	-0.176301	-0.126939	-0.00807868	-0.138255	-0.039047	-0.094137	-0.0871755	-0.148941	-0.0699581	-0.301329	0.0161287	-0.168738	-0.140118	-0.170399	-0.139029	-0.167592	-0.0916446	-0.213717	-0.0293354
226	-0.120436	-0.0817324	-0.0216291	-0.169139	-0.0248376	-0.129432	-0.122356	-0.0941657	-0.0667495	-0.199678	-0.0305386	-0.0304813	-0.112042	-0.107945	0.0345206	-0.140977	0.0478705	-0.15046	-0.0332601	-0.165643	-0.00862299	-0.0805865	-0.084368	-0.123817	-0.0486154	-0.166102	-0.0964862	-0.162578	-0.0652312
227	-0.0465241	-0.0587567	-0.0468678	-0.031398	0.00661764	-0.118459	-0.0357238	-0.0728515	-0.0386173	-0.113646	0.0563789	-0.0758309	-0.0311115	-0.10213	-0.0134358	-0.138313	-0.00240641	-0.0704451	-0.0058728	-0.0796697	-0.071018	-0.0826205	0.0259263	-0.0458652	-0.0678095	-0.0279316	-0.0446047	-0.0335466	-0.0368697
228	-0.0183059	-0.00796409	-0.0455787	-0.0434874	0.00509931	-0.0322288	-0.0350076	-0.0665776	-0.0152693	-0.0539152	0.0323434	-0.064429	-0.00842245	-0.0309683	-0.012691	-0.0769482	0.0259263	-0.0387319	-0.0192513	-0.0372135	-0.0122326	-0.0540012	-0.00618793	-0.0503056	-0.0615642	-0.0427426	-0.0448338	-0.0539152	0.0232334
229	0.0248949	-0.0250095	-0.0114878	-0.0526834	0.0109435	-0.0258117	0.0235485	-0.0184492	-0.0153552	-0.0495321	0.00209129	-0.0509072	0.00911	-0.00564362	-0.0084511	-0.0542017	0.0317704	-0.0395626	-0.024809	-0.0293927	-0.00484148	-0.0207697	-0.0437739	-0.0499618	-0.0216004	-0.0296218	-0.0332888	-0.0492743	0.0259836
230	0.00810733	-0.0456933	0.0171887	-0.0404221	0.0107716	-0.0214286	0.00945377	-0.0157563	-0.00401069	-0.0429431	-0.00945377	-0.0376432	0.0101127	-0.021715	0.00621657	-0.0265565	0.00593009	-0.0139228	-0.0344633	-0.0152406	-0.025382	-0.0253247	-0.0238923	-0.0329736	-0.00469824	-0.0194232	-0.0160714	-0.040995	-0.00524255
231	-0.00317991	-0.0191367	-0.00598739	-0.0275592	0.00547173	-0.0146104	0.00108862	-0.031885	0.004555	-0.0309396	-0.00721925	-0.0335752	0.0211134	-0.0326585	0.000859	-0.0205691	0.00836516	-0.0188216	-0.00358098	-0.0202826	-0.00673223	-0.0258403	-0.00466959	-0.0292781	-0.00896676	-0.0152693	-0.00392475	-0.0442895	0.00956837
232	0.0110008	-0.00452635	-0.00968296	-0.0269003	0.000716	-0.0125191	0.00584415	-0.0368984	-0.00306531	-0.0186211	0.00816462	-0.029364	0.0078495	-0.0313407	0.00332315	-0.021314	0.0065317	-0.0199962	0.00902406	-0.030911	0.00707601	-0.0225172	0.0131207	-0.042628	0.0114305	-0.0142093	0.000859	-0.0262414	0.0102273
233	0.00721925	-0.00919595	5.73e-05	-0.023262	-0.00372421	-0.0158995	-0.00183346	-0.0231761	-0.00512796	-0.0120607	0.00495607	-0.0210848	-0.012204	-0.0287624	0.00134645	-0.0209988	0.00269289	-0.0209129	-0.00962566	-0.0201967	0.00575821	-0.0205978	0.00985484	-0.0425707	0.00868028	-0.0234912	0.0115737	-0.0172746	-0.00232047
234	-0.015699	-0.0258403	-0.0071906	-0.030424	0.00776355	-0.0252674	0.00787815	-0.0251528	0.00105997	-0.00756302	0.00418258	-0.0203113	-0.00355233	-0.025869	0.016673	-0.0190221	0.00699006	-0.0261555	-0.00449771	-0.0221448	-0.000258	-0.0128915	0.00426852	-0.0266998	0.00547173	-0.027903	0.0103132	-0.0195665	0.00610198
235	-0.0100554	-0.0215145	-0.0107429	-0.0246085	-0.00544308	-0.029851	0.00578686	-0.0311688	-0.00590145	-0.0201394	-0.00272154	-0.0281894	0.00117456	-0.0216291	0.021314	-0.024322	0.00401069	-0.00896676	0.00544308	-0.0191654	-0.00289343	-0.0153839	0.0179622	-0.0228896	-0.00355233	-0.0233193	0.00492742	-0.0127196	0.00896676
236	0.00435447	-0.0237777	-0.00120321	-0.0249522	0.00913865	-0.0291635	0.0133212	-0.0170168	0.00464094	-0.0195092	-0.00166157	-0.0247231	0.00959701	-0.0179049	0.0140661	-0.0241215	0.0118602	-0.014725	0.013178	-0.0272727	-0.000401	-0.0216577	0.0143526	-0.029364	-0.00544308	-0.0190221	0.00658899	-0.0288197	0.00564362
237	-0.00171887	-0.0249522	0.00793544	-0.0276738	0.00870893	-0.0244079	0.00555767	-0.0158136	0.00816462	-0.0128342	0.00564362	-0.0256684	-0.00217723	-0.0219442	0.0097116	-0.022861	0.00790679	-0.0253533	0.000716	-0.0300802	0.00478418	-0.0225172	0.0012605	-0.0317131	0.010084	-0.0214572	0.00853705	-0.0303094	0.00317991
238	-0.00678953	-0.0244079	0.00194805	-0.0258403	-0.00237777	-0.0246085	-0.00996944	-0.0260695	-0.000688	-0.027903	0.00375286	-0.0220302	-0.0139515	-0.0290202	0.00469824	-0.0236058	-0.000888	-0.024236	-2.86e-05	-0.0215432	0.0071333	-0.0211994	0.00435447	-0.0302521	0.0177903	-0.0296218	0.00547173	-0.0293067	0.00879488
239	-0.000745	-0.0263273	-0.000745	-0.0308537	0.00100267	-0.0260695	-0.00492742	-0.0279889	-0.0032372	-0.0302521	0.00593009	-0.0212853	-0.00297937	-0.0223166	0.00638846	-0.0205691	-0.0071333	-0.0274446	2.86e-05	-0.0259263	0.00286478	-0.0186784	0.00931054	-0.0266425	0.00174752	-0.0304813	0.00134645	-0.0316558	0.0135504
240	-0.0038961	-0.0250382	-0.00254965	-0.0281608	0.00206264	-0.0226318	8.59e-05	-0.024809	-0.00240641	-0.0247517	0.00604469	-0.0262414	-0.000315	-0.0188503	0.00189076	-0.0234912	-0.00481283	-0.0338904	-0.00237777	-0.0298797	0.000315	-0.0285619	0.00432582	-0.0231761	-0.00143239	-0.0261841	0.000344	-0.0220875	0.00994079
241	-0.000401	-0.0212567	-0.00564362	-0.032372	0.00810733	-0.0297651	-0.00401069	-0.0208843	0.00326585	-0.0261841	0.00108862	-0.024236	-0.000888	-0.0224026	-0.000888	-0.0254106	-0.00593009	-0.0238063	-0.00140374	-0.0252101	0.00240641	-0.0228037	-0.00120321	-0.0239782	-0.00111726	-0.0311115	-0.00117456	-0.0271868	0.00137509
242	-0.000344	-0.0224599	0.00326585	-0.0244079	0.00787815	-0.0286192	0.00154698	-0.0271868	0.0071333	-0.0315699	0.00535714	-0.0284473	-0.0121467	-0.0236058	-0.00292208	-0.0173319	-0.00358098	-0.0228037	-0.00381016	-0.024236	0.00959701	-0.0229182	0.00604469	-0.0280176	-0.000286	-0.0255825	-0.00487013	-0.0304526	0.00403934
243	0.00444041	-0.0281322	0.00312261	-0.0205691	0.00372421	-0.0203686	0.000258	-0.0283613	5.73e-05	-0.0298797	-0.00275019	-0.0277884	-0.00524255	-0.0239209	-0.00128915	-0.0195378	-0.00375286	-0.0271868	-0.000487	-0.0210561	-0.00103132	-0.0290775	0.00942513	-0.0230328	0.00151833	-0.02839	-0.00423987	-0.033432	0.00945377
244	0.00378151	-0.0300229	0.0032372	-0.026843	0.000602	-0.0233193	-0.00472689	-0.0274733	-0.000659	-0.0249809	0.00103132	-0.0263846	0.00211994	-0.0244939	-0.000573	-0.0285046	-0.000802	-0.0295932	0.0032372	-0.0240069	0.0025783	-0.0240928	0.00292208	-0.0262127	-0.000229	-0.0312548	0.00418258	-0.0336612	0.00495607
245	0.00340909	-0.0333461	0.00381016	-0.0195951	-0.000286	-0.0219729	-0.00572956	-0.029364	-0.0038961	-0.0291921	0.00297937	-0.0273873	-0.00163292	-0.0273873	-0.00524255	-0.0265565	0.00360962	-0.0256684	0.00234912	-0.0325153	0.0097116	-0.0220875	0.00610198	-0.0309396	-0.00292208	-0.028791	0.00246371	-0.0343201	0.00166157
246	0.0071906	-0.0311975	-0.00140374	-0.0246944	0.000229	-0.0206264	-0.00650305	-0.0308537	-0.0103705	-0.0302521	-0.00386745	-0.0258117	-0.000487	-0.0322001	-0.000917	-0.0219156	-0.00326585	-0.025382	0.00234912	-0.0301661	0.00484148	-0.0209129	-0.000315	-0.0285046	-0.00435447	-0.0302521	0.00338044	-0.0370703	0.00249236
247	0.00117456	-0.0252387	-0.00171887	-0.0275878	0.00406799	-0.0255538	-0.00475553	-0.0215432	-0.00856569	-0.0252387	-0.00306531	-0.0282754	0.00148969	-0.0303094	0.00352368	-0.0247804	-0.00409664	-0.0325153	0.000716	-0.0245225	-0.00392475	-0.021715	-0.00550038	-0.0302234	-0.00432582	-0.0312834	0.00667494	-0.0330309	-0.000688
248	-0.00134645	-0.0284473	-0.00137509	-0.0280176	-0.00217723	-0.0246371	-0.0038388	-0.0195951	-0.00237777	-0.0258117	0.000974	-0.0218583	0.00326585	-0.0327731	0.00392475	-0.0234053	-0.00148969	-0.0300516	-0.00529984	-0.0240642	-0.00249236	-0.0277884	0.00303667	-0.0236631	-0.00421123	-0.0248663	0.000458	-0.0391902	0.000344
249	0.0013178	-0.0271868	-0.00595874	-0.0235198	0.0032945	-0.0247517	-0.00487013	-0.0203113	-0.00360962	-0.025296	0.00398204	-0.0210561	-0.000917	-0.027817	-0.00452635	-0.0256111	-0.00346638	-0.0287338	0.00043	-0.0218296	0.000115	-0.021801	0.00498472	-0.0256971	-0.00234912	-0.0285046	0.000372	-0.0370703	0.00143239
250	-0.00203399	-0.0244939	-0.00177616	-0.0201967	0.00710465	-0.0243793	-0.00295072	-0.0217437	-0.00472689	-0.0228323	0.00464094	-0.0278457	-0.000258	-0.0191081	-0.00401069	-0.0264419	0.00111726	-0.0218583	-0.0019194	-0.0192227	0.00378151	-0.0241787	0.00243506	-0.0324293	-0.0058155	-0.0295359	0.00610198	-0.0300802	0.000602
251	-0.00280749	-0.0266998	0.00194805	-0.024809	-0.000573	-0.0238636	-0.000917	-0.0211134	-0.00234912	-0.0224885	0.00269289	-0.0291062	-0.00252101	-0.0245512	-0.00117456	-0.028877	0.00200535	-0.0231188	-0.0114591	-0.0191654	-0.00633116	-0.0247517	0.00254965	-0.0320569	0.00340909	-0.0301661	0.00209129	-0.0271008	0.000831
252	0.00163292	-0.0289629	8.59e-05	-0.0204832	-0.00332315	-0.0209129	-0.00360962	-0.0206837	-0.0065317	-0.0200248	-0.00475553	-0.0296218	-0.00489877	-0.029364	0.00111726	-0.0271008	-0.00275019	-0.0262987	-0.00590145	-0.0200821	-0.00687547	-0.0245798	0.00363827	-0.0298224	0.00561497	-0.0279316	-0.00375286	-0.0254965	-0.00286478
253	0.000401	-0.025296	-0.000859	-0.022861	-0.00701871	-0.0264419	-0.00985484	-0.0210275	-0.00595874	-0.0227177	-5.73e-05	-0.0289343	-0.00736249	-0.0297651	0.00252101	-0.0204259	-0.00590145	-0.0253533	-0.00449771	-0.0187643	-0.00211994	-0.0261841	0.00252101	-0.0296791	-0.00372421	-0.0309683	5.73e-05	-0.0250095	-0.00043
254	0.000917	-0.0229469	-0.0019767	-0.0253247	-0.00882352	-0.0250382	-0.00704736	-0.0224312	-0.00105997	-0.0228323	0.00309396	-0.0274733	-0.00942513	-0.0251241	0.00166157	-0.0198243	-0.00475553	-0.0245798	-0.00670359	-0.0244939	-0.00578686	-0.0268716	-0.00154698	-0.0293067	-0.00174752	-0.0291921	0.00189076	-0.0272441	5.73e-05
255	0.00100267	-0.021801	-0.00638846	-0.0170741	-0.00670359	-0.0296505	-0.00822192	-0.021715	-0.00676088	-0.0170454	-0.00658899	-0.0235771	-0.00375286	-0.0215432	-0.00538579	-0.0237204	-0.00478418	-0.0207983	-0.00163292	-0.0257544	-0.00292208	-0.0213999	-0.00822192	-0.0253247	-0.00547173	-0.0301088	-0.00441176	-0.027903	0.000917
256	-0.00747708	-0.0228037	-0.00641711	-0.0197956	-0.00931054	-0.0283613	-0.00822192	-0.0189648	-0.00369557	-0.0233766	-0.00275019	-0.0215718	-0.0032945	-0.0244939	-0.00449771	-0.0224599	-0.00664629	-0.0230328	-0.00343774	-0.0222593	-0.00392475	-0.0163006	-0.0112586	-0.0190508	-0.00211994	-0.027817	-0.00670359	-0.0242933	-0.00234912
257	-0.0103705	-0.0269862	-0.00633116	-0.0243506	-0.00541443	-0.0218583	-0.00613063	-0.0224885	-0.00558632	-0.0236058	-0.000458	-0.0223739	-0.00532849	-0.018707	-0.000229	-0.0173033	-0.00105997	-0.0230901	-0.0025783	-0.0249809	-0.00275019	-0.0171887	-0.00919595	-0.0227177	-0.0052712	-0.0234053	-0.00177616	-0.026356	0.00277884
258	-0.00177616	-0.0236058	-0.0106856	-0.025382	0.000458	-0.0234053	-0.000401	-0.0229755	-0.00678953	-0.01928	-0.00753437	-0.01928	-0.00590145	-0.0153266	-0.0071906	-0.0223453	-0.00650305	-0.022861	-5.73e-05	-0.0191654	-0.00237777	-0.0147823	-0.00286478	-0.0218296	-0.00676088	-0.025869	-0.00621657	-0.0238923	0.00128915
259	-0.00469824	-0.023348	-0.00561497	-0.0176757	-0.0038961	-0.0244652	-0.00166157	-0.020741	-0.00741978	-0.0209129	-0.00721925	-0.0238923	-0.00317991	-0.0194805	-0.0116597	-0.0207124	-0.00810733	-0.0264992	-0.00641711	-0.0178189	-0.00593009	-0.0178189	-0.00401069	-0.0240069	0.00186211	-0.025382	-0.00535714	-0.0269289	-0.00842245
260	-0.00885217	-0.0200821	-0.00532849	-0.0167876	-0.00687547	-0.0209702	-0.0125191	-0.0239496	-0.00687547	-0.0255538	-0.00613063	-0.0226031	-0.00638846	-0.0178476	-0.00403934	-0.0144098	-0.0107143	-0.020741	-0.00624522	-0.0239209	-0.014639	-0.0218296	-0.00759167	-0.0268144	-0.00203399	-0.0285905	0.00252101	-0.0314553	-0.00767761
261	-0.00693277	-0.0210848	-0.00733384	-0.021228	-0.00827921	-0.0163292	-0.0100554	-0.022861	-0.00423987	-0.0229182	-0.00696142	-0.0187643	-0.00928189	-0.0199102	-0.00226318	-0.0151833	-0.0124331	-0.0191367	-0.0064744	-0.0183059	-0.0107143	-0.0175038	-0.00793544	-0.0215718	-0.00953972	-0.0322574	-0.0019194	-0.02627	-0.00787815
262	-0.0097116	-0.0201108	-0.0071333	-0.0196237	-0.0102273	-0.0179622	-0.00676088	-0.0226604	-0.00578686	-0.0193659	-0.00802139	-0.023348	-0.00578686	-0.0201108	-0.00696142	-0.0153552	-0.00664629	-0.0239496	-0.00472689	-0.0171314	-0.0114878	-0.0132926	-0.00635981	-0.0252387	-0.0109148	-0.0244939	-0.00572956	-0.0246371	-0.0105997
263	-0.00753437	-0.0173892	-0.00593009	-0.0110867	-0.00495607	-0.0152406	-0.00945377	-0.021228	-0.00951107	-0.0200535	-0.0124331	-0.0198529	-0.00650305	-0.0212567	-0.00403934	-0.0103132	-0.0125477	-0.0226318	-0.00369557	-0.00770626	-0.00813598	-0.0146104	-0.0077922	-0.0241787	-0.00650305	-0.0241215	-0.00690412	-0.0214859	-0.00243506
264	-0.00799274	-0.0204259	-0.00933918	-0.00948242	-0.00727654	-0.0218583	-0.0199389	-0.0209129	-0.00996944	-0.0219442	-0.0121467	-0.0104278	-0.00630252	-0.0201394	-0.00635981	-0.0104851	-0.00968296	-0.0155271	-0.0102559	-0.00767761	-0.00412528	-0.0160428	-0.00507066	-0.0168736	-0.00154698	-0.0223166	-0.0105137	-0.025783	-0.00349503
265	-0.00300802	-0.017246	-0.0154125	-0.0166157	-0.011144	-0.0225745	-0.0184205	-0.0201108	-0.00234912	-0.0180768	-0.00807868	-0.0150114	-0.00552903	-0.0178762	-0.0116883	-0.0154985	-0.00232047	-0.0153552	-0.0151833	-0.0135791	-0.00684682	-0.0137509	-0.00392475	-0.0186497	-0.00825057	-0.0201394	-0.0158136	-0.0263273	-0.010084
266	-0.00564362	-0.0134645	-0.015699	-0.0167303	-0.00896676	-0.0167876	-0.00567227	-0.0167303	-0.010657	-0.0138369	-0.0122613	-0.0192227	-0.0130634	-0.0125477	-0.00550038	-0.0144671	-0.00893811	-0.0174752	-0.0154125	-0.00951107	-0.0125191	-0.0141807	-0.010657	-0.023749	-0.0102559	-0.0219442	-0.0140088	-0.018793	-0.00727654
267	-0.0133785	-0.0210561	-0.00825057	-0.00996944	-0.00996944	-0.0167876	-0.0084511	-0.0137223	-0.0150974	-0.0125477	-0.0152406	-0.0178476	-0.00822192	-0.0174465	-0.00641711	-0.0133212	-0.0148109	-0.00994079	-0.0114878	-0.00466959	-0.00764896	-0.00799274	-0.00541443	-0.0135791	-0.0115164	-0.0239782	-0.00593009	-0.0213426	-0.0130061
268	-0.0168449	-0.0216577	-0.0097116	-0.00965431	-0.0124331	-0.0131493	-0.0124331	-0.014725	-0.0114305	-0.0137796	-0.0158995	-0.0213426	-0.00624522	-0.0155271	-0.0130347	-0.0122613	-0.00827921	-0.00839381	-0.00931054	-0.0134072	-0.00509931	-0.00552903	-0.00432582	-0.0133785	-0.00853705	-0.0202254	-0.00598739	-0.0205691	-0.0118029
269	-0.0142093	-0.0160428	-0.00673223	-0.00896676	-0.0111726	-0.0148969	-0.0084511	-0.0163579	-0.0125477	-0.0211134	-0.0121467	-0.0140661	-0.0148969	-0.0097116	-0.0127196	-0.0159855	-0.00206264	-0.0118602	-0.0132066	-0.0191081	-0.00532849	-0.0113732	-0.00928189	-0.0227177	-0.00856569	-0.0168449	-0.00868028	-0.0153839	-0.00996944
270	-0.0140661	-0.0128629	-0.00787815	-0.0108289	-0.0152979	-0.0195378	-0.00724789	-0.0114018	-0.0140374	-0.0155558	-0.0104851	-0.0107143	-0.00873758	-0.0139515	-0.0127196	-0.00862299	-0.00948242	-0.0207697	-0.0108002	-0.0103132	0.000802	-0.0115451	-0.00962566	-0.0169881	-0.00928189	-0.0193086	-0.0101127	-0.0146963	-0.0188503
271	-0.0185351	-0.0163292	-0.00853705	-0.00853705	-0.0118029	-0.0116597	-0.0111153	-0.00604469	-0.0163006	-0.00243506	-0.0146963	-0.0140088	-0.00727654	-0.00730519	-0.0170454	-0.00315126	-0.0112872	-0.0111153	-0.0187643	-0.0141807	-0.00613063	-0.0116883	-0.00590145	-0.0153552	-0.00518525	-0.0200535	-0.0144385	-0.0122613	-0.0209988
272	-0.0140947	-0.016272	-0.011144	-0.00701871	-0.00570091	-0.00547173	-0.0129775	0.00123186	-0.0128056	-0.00842245	-0.0134931	-0.00842245	-0.0157563	-0.00269289	-0.0118602	-0.00306531	-0.00661764	-0.00401069	-0.0188216	-0.00859434	-0.0161287	-0.010571	-0.0097116	-0.0134072	-0.0118315	-0.0143526	-0.0148969	-0.0139801	-0.0181627
273	-0.00945377	-0.0078495	-0.0135504	-0.0038388	-0.0085084	-0.00896676	-0.0103419	0.00103132	-0.00727654	-0.0124331	-0.00925324	-0.00601604	-0.0156703	-0.00613063	-0.00902406	-0.00635981	-0.0100554	-0.00865164	-0.00787815	-0.00220588	-0.0127769	-0.00879488	-0.00876623	-0.0121467	-0.0108575	-0.0117742	-0.0150401	-0.0222307	-0.00939648
274	-0.0160428	-0.00220588	-0.0137796	-0.00209129	-0.0138942	-0.0104851	-0.0132639	-0.00564362	-0.00833651	-0.0026356	-0.0125764	-0.00684682	-0.0118029	-0.00146104	-0.012204	-0.00426852	-0.011144	-0.00733384	-0.00590145	-0.00300802	-0.0115164	-0.00146104	-0.0112872	-0.00928189	-0.00638846	-0.0171887	-0.0115164	-0.0175325	-0.00836516
275	-0.0199389	-0.00787815	-0.0110294	-0.00117456	-0.0165011	-0.0136936	-0.0122326	-0.00979755	-0.0142666	-0.00429717	-0.0164152	-0.0078495	-0.0129488	0	-0.00360962	0.00320855	-0.0100554	-0.00332315	-0.0105997	-2.86e-05	-0.00687547	-0.00108862	-0.0178189	-0.00303667	-0.00676088	-0.0166444	-0.013178	-0.00610198	-0.0101413
276	-0.0172746	-0.0109435	-0.0181054	-0.00358098	-0.0188216	-0.0145531	-0.0186497	-0.00813598	-0.00810733	5.73e-05	-0.00890947	-0.00919595	-0.0147823	-0.0038961	-0.00495607	-0.0038961	-0.0120321	-0.00378151	-0.0216004	0.000859	-0.0114878	0.00452635	-0.0115737	-0.000258	-0.0135504	-0.0116883	-0.0159855	-0.0118888	-0.0105137
277	-0.017733	-0.00996944	-0.016186	0.00392475	-0.0212853	-0.0122613	-0.0161574	-0.00518525	-0.0167303	0.000143	-0.0184778	-0.00704736	-0.0220015	0.00300802	-0.011144	0.00254965	-0.0113445	-0.00114591	-0.0165871	-0.000201	-0.0167876	-0.00939648	-0.0120321	-0.00890947	-0.0187357	-0.00994079	-0.0136364	-0.013665	-0.00882352
278	-0.0169881	-0.00922459	-0.0134931	-0.000487	-0.0114591	-0.00968296	-0.0190508	-0.000544	-0.019681	-0.00217723	-0.0209415	-0.00229182	-0.0161001	0.00449771	-0.00996944	0.00945377	-0.0180481	-0.00123186	-0.0194232	0.00217723	-0.0202826	-0.00435447	-0.0146963	-0.0110008	-0.0177043	-0.00979755	-0.0119461	-0.00696142	-0.0122899
279	-0.015212	-0.00635981	-0.017647	-0.00627387	-0.0129488	-0.00160428	-0.0153552	0.00363827	-0.0132639	0.00312261	-0.0185638	0.00108862	-0.0110581	0.0038388	-0.00441176	0.00423987	-0.0215718	-0.00232047	-0.0169022	0.00254965	-0.0129202	0.000602	-0.0142953	-0.00684682	-0.010571	-2.86e-05	-0.0121467	-0.00481283	-0.0137509
280	-0.0138082	-0.00163292	-0.0123186	-0.000115	-0.0183919	0.00633116	-0.00853705	-0.00630252	-0.0118315	0.00733384	-0.020254	0.00518525	-0.0113732	0.00825057	-0.00985484	0.00335179	-0.0084511	0.00240641	-0.00842245	0.00406799	-0.00670359	-0.00166157	-0.0150401	-0.00552903	-0.0097689	0.00105997	-0.0154985	-0.0025783	-0.0165011
281	-0.010657	-0.000172	-0.0102273	0.00567227	-0.0171887	2.86e-05	-0.0189648	-0.00744843	-0.0140947	0.0110581	-0.0229469	0.0091673	-0.00928189	-0.000143	-0.00856569	0.00498472	-0.00750572	0.00375286	-0.0126337	0.0112013	-0.00825057	0.000315	-0.0136936	-0.00504201	-0.0113732	-0.00736249	-0.0136936	-0.00392475	-0.0169309
282	-0.0136077	0.0012605	-0.0145244	0.00604469	-0.0101127	0.000917	-0.026843	0.00246371	-0.00601604	0.00759167	-0.0213713	0.0090527	-0.0128629	-0.00171887	-0.00358098	0.00243506	-0.0142093	0.0039534	-0.015126	0.00759167	-0.0117456	0.00143239	-0.0119461	-0.00535714	-0.0133212	-0.00320855	-0.013092	-0.00409664	-0.0111726
283	-0.0173319	0.0132066	-0.0159855	0.0052712	-0.0171887	0.00466959	-0.0192513	0.00667494	-0.0100267	-0.00441176	-0.0135791	-0.00120321	-0.0173892	-0.00214859	-0.00893811	0.00458365	-0.0150401	0.00386745	-0.00847975	-5.73e-05	-0.0101986	0.000745	-0.0137223	0.00529984	-0.0139801	-0.00604469	-0.017733	-0.00154698	-0.0149542
284	-0.0199102	0.000888	-0.0158995	0.00590145	-0.0221448	0.00146104	-0.0144958	0.00721925	-0.0158422	0.00206264	-0.0158995	0.00100267	-0.0113445	0.00346638	-0.0106856	0.00873758	-0.00813598	0.00558632	-0.0113732	-0.00458365	-0.0158136	-0.00595874	-0.0170168	0.00157563	-0.0193086	0.0025783	-0.013665	-0.00117456	-0.01017
285	-0.0100554	-0.000831	-0.0148682	0.00833651	-0.0103992	-0.00458365	-0.0158422	0.00492742	-0.0164438	0.00656035	-0.0154412	0.00340909	-0.0154985	0.0103419	-0.00830786	0.00819327	-0.00736249	-0.00100267	-0.0173892	0.00856569	-0.023835	0.00154698	-0.0178762	-0.00280749	-0.0185638	0.00681818	-0.0150687	0.000716	-0.0110581
286	-0.0124045	0.00203399	-0.0187643	0.0128915	-0.0112586	-0.00423987	-0.0210275	0.00627387	-0.0136936	0.00163292	-0.0147536	-0.00234912	-0.0179049	0.00959701	-0.00544308	0.0052139	-0.00899541	-0.00154698	-0.0195951	0.0126337	-0.0180195	0.00859434	-0.0254393	-0.0039534	-0.0193086	0.00063	-0.0209988	0.000602	-0.0139228
287	-0.0195665	0.00893811	-0.021314	0.0107716	-0.016759	0.00859434	-0.0248949	0.0132066	-0.0205118	0.000201	-0.0181627	0.00269289	-0.00870893	0.00449771	-0.0108575	0.00343774	-0.0141234	0.0103705	-0.0173606	0.00676088	-0.0126337	0.0107429	-0.0252101	0.00598739	-0.0203686	-0.000516	-0.0145531	-0.00641711	-0.0163292
288	-0.00839381	0.0148396	-0.0165298	0.00266425	-0.0148682	0.0191081	-0.01928	0.0153266	-0.0192227	0.0130634	-0.0208843	0.0098262	-0.00558632	0.00306531	-0.0146963	0.010657	-0.0166444	0.0104851	-0.0152979	0.0165871	-0.014238	0.0128629	-0.0150687	0.0114878	-0.0159855	0.0046123	-0.0107429	-0.00166157	-0.0173319
289	-0.00736249	0.0130061	-0.0167876	0.00484148	-0.0180195	0.0119175	-0.0135504	0.0104564	-0.010657	0.0185638	-0.0189648	0.0109435	-0.0138082	0.00220588	-0.0198243	0.0134072	-0.0164725	0.00902406	-0.0175611	0.0196524	-0.0123759	0.0114878	-0.0175325	0.00360962	-0.0165011	0.00237777	-0.0124045	0.00366692	-0.0101127
290	-0.0124331	0.0098262	-0.0166157	0.0164152	-0.0219156	0.00346638	-0.0160141	0.00816462	-0.0198816	0.0090527	-0.0171027	0.00790679	-0.0151547	0.00624522	-0.0126337	0.015212	-0.017733	0.00813598	-0.0164152	0.0175325	-0.0138942	0.0137796	-0.0183346	0.00607333	-0.0174465	-0.00103132	-0.0110294	-0.000229	-0.0123472
291	-0.0196524	0.0052712	-0.0191654	0.0125477	-0.0205691	0.00372421	-0.0142093	0.00507066	-0.0201108	0.00996944	-0.017647	0.00945377	-0.015212	0.00535714	-0.00919595	0.016673	-0.0258403	0.0173606	-0.0201108	0.0191081	-0.0163006	0.0114018	-0.0207124	0.00908135	-0.0138655	0.00249236	-0.0149255	0.0113445	-0.0116024
292	-0.0180768	0.0134358	-0.0155558	0.00501336	-0.0154125	0.015126	-0.00873758	0.00627387	-0.0200821	0.0107716	-0.0214286	0.0108289	-0.0226891	0.0110008	-0.00956837	0.0110008	-0.0248949	0.0137223	-0.0126337	0.0157849	-0.0110008	0.0104851	-0.0205118	0.0118315	-0.0207124	0.0113159	-0.0174465	0.013178	-0.0171887
293	-0.0175611	0.021801	-0.0168163	0.00925324	-0.022775	0.0214572	-0.00819327	0.0084511	-0.021228	0.00868028	-0.0228896	0.0098262	-0.0237204	0.0174752	-0.0150114	0.0157563	-0.0155844	0.0104851	-0.00475553	0.0110008	-0.0102559	0.0132066	-0.0158995	0.00922459	-0.014238	0.0157849	-0.0179049	0.00799274	-0.016759
294	-0.0176757	0.0151547	-0.0181627	0.0143812	-0.0156703	0.0174752	-0.0150974	0.0118602	-0.0216864	0.0161287	-0.0168736	0.0110581	-0.0157276	0.0114305	-0.0210275	0.0177043	-0.0179908	0.0104278	-0.0107143	0.0102559	-0.0123186	0.0169022	-0.00787815	0.00839381	-0.00550038	0.014725	-0.021228	0.0137796	-0.00870893
295	-0.0164152	0.0152979	-0.0188789	0.0188503	-0.0129202	0.0105424	-0.0149255	0.014639	-0.0169309	0.0105137	-0.0128342	0.00813598	-0.0163292	0.00925324	-0.0151833	0.0153839	-0.0211421	0.0119461	-0.0193659	0.0110867	-0.0140947	0.0156703	-0.0142093	0.0107429	-0.0159282	0.0165871	-0.0216291	0.0144671	-0.016272
296	-0.0202254	0.0125191	-0.01822	0.0182773	-0.0261268	0.0120894	-0.0170741	0.0204545	-0.0145817	0.00876623	-0.0158136	0.00610198	-0.0182773	0.0142666	-0.0151547	0.0143239	-0.0215145	0.0173892	-0.0184778	0.0168449	-0.0191367	0.0189648	-0.0215432	0.014238	-0.0191654	0.0123186	-0.0135791	0.00968296	-0.0205118
297	-0.0187357	0.0158422	-0.0143812	0.0180768	-0.0206551	0.0164438	-0.0161287	0.0193086	-0.0183346	0.0140661	-0.0199962	0.0136364	-0.0171314	0.0111726	-0.0148109	0.0152406	-0.016186	0.0222593	-0.0190794	0.0165011	-0.0172173	0.0186497	-0.0224312	0.0107143	-0.0131207	0.00896676	-0.0173892	0.0152693	-0.00816462
298	-0.0207983	0.0084511	-0.018707	0.00750572	-0.0223453	0.0146104	-0.0201108	0.00627387	-0.0150687	0.0154985	-0.0207697	0.0217723	-0.014639	0.0145817	-0.0126337	0.0184492	-0.0106856	0.0180768	-0.0192227	0.0103132	-0.0203972	0.0193946	-0.0191081	0.00996944	-0.0163865	0.00985484	-0.0207124	0.0143239	-0.0146963
299	-0.0207124	0.0115737	-0.0250955	0.00819327	-0.0203686	0.018793	-0.0146963	0.00922459	-0.0173033	0.0158995	-0.0165584	0.0132926	-0.0205978	0.0168449	-0.0184205	0.0175611	-0.0133499	0.0097116	-0.0170168	0.0113159	-0.0185924	0.0129775	-0.0142953	0.0123759	-0.0154698	0.0173319	-0.0220302	0.0106283	-0.0163865
300	-0.0188503	0.0186497	-0.0178189	0.0173033	-0.022775	0.0157849	-0.0171887	0.0156131	-0.0159282	0.0206264	-0.0221734	0.016272	-0.0199675	0.0180481	-0.0231188	0.0132926	-0.0226891	0.00876623	-0.0254679	0.0112872	-0.013092	0.0134072	-0.0187357	0.0138942	-0.0177043	0.0148396	-0.0168449	0.0112013	-0.0198243
301	-0.0185065	0.0200821	-0.0124618	0.0207697	-0.0201108	0.0138655	-0.0188216	0.0141807	-0.0201967	0.0185638	-0.0220588	0.022775	-0.022288	0.0189076	-0.0188789	0.0160141	-0.0179049	0.014725	-0.0232334	0.0146963	-0.019194	0.0179908	-0.0269862	0.0175325	-0.015699	0.0150401	-0.0201681	0.00968296	-0.0231761
302	-0.0225458	0.0224885	-0.0206837	0.0209702	-0.0216004	0.0153552	-0.0152406	0.023262	-0.0244939	0.0166444	-0.0150401	0.0127483	-0.0280749	0.0185924	-0.0216577	0.0158995	-0.0134645	0.0204832	-0.0146677	0.0204259	-0.0232334	0.0186497	-0.0264992	0.0185351	-0.012605	0.0140088	-0.024236	0.0190794	-0.0135504
303	-0.0222021	0.021314	-0.025296	0.0168449	-0.0262414	0.0149255	-0.0159282	0.0240355	-0.0154125	0.0220015	-0.0166444	0.0143526	-0.0178476	0.0131207	-0.0234912	0.0193373	-0.0111153	0.0210848	-0.0165298	0.0165011	-0.0198816	0.0218869	-0.0179335	0.0173892	-0.0189648	0.0163006	-0.0184205	0.0251814	-0.0143239
304	-0.0156703	0.021314	-0.017647	0.0161574	-0.0158422	0.0162433	-0.0177616	0.0209702	-0.0215432	0.0215718	-0.0210275	0.0226604	-0.0129775	0.0199102	-0.0209415	0.0266138	-0.0167876	0.0191654	-0.0192227	0.0189935	-0.0236917	0.0203113	-0.0255538	0.0181341	-0.0198816	0.0156703	-0.0135791	0.0161574	-0.0202254
305	-0.016272	0.0140088	-0.0181914	0.0173606	-0.0161287	0.0214286	-0.0160714	0.0242074	-0.0200535	0.0189362	-0.0189935	0.021314	-0.0134072	0.0233766	-0.0216864	0.0189362	-0.019767	0.0174179	-0.0142093	0.0258117	-0.0176184	0.0213426	-0.0214859	0.0138655	-0.0280176	0.0178189	-0.0130061	0.0211421	-0.0236631
306	-0.0259549	0.012605	-0.0132639	0.0175038	-0.014639	0.021314	-0.0132926	0.0199102	-0.0174465	0.0226031	-0.011717	0.0187357	-0.0180195	0.0189935	-0.0218296	0.0154412	-0.01716	0.0250095	-0.0182773	0.0280176	-0.0175611	0.0183346	-0.0205691	0.00948242	-0.0256111	0.0142666	-0.0201108	0.0167876	-0.0250382
307	-0.0257544	0.0245512	-0.0104278	0.0240069	-0.01716	0.021228	-0.0197383	0.0201394	-0.0130061	0.0215432	-0.0210561	0.0171027	-0.0223739	0.0194519	-0.0201108	0.0169309	-0.0125191	0.0254965	-0.0179335	0.0228037	-0.0159568	0.0160428	-0.0251814	0.00793544	-0.0150974	0.0120607	-0.018793	0.0168736	-0.0198816
308	-0.014152	0.0276451	-0.0196237	0.0247517	-0.020254	0.0220875	-0.0222593	0.0166157	-0.0193659	0.0158136	-0.028304	0.0142666	-0.0231188	0.0228323	-0.0196524	0.0239496	-0.0108575	0.0224312	-0.0174752	0.0198529	-0.0139801	0.0216004	-0.0208843	0.00996944	-0.0183346	0.0216864	-0.0201394	0.0209988	-0.0172746
309	-0.0129202	0.0242074	-0.0229182	0.0191367	-0.0217723	0.0167303	-0.0256971	0.01928	-0.0288197	0.022775	-0.0247804	0.0180195	-0.0189648	0.0247517	-0.0179622	0.0258403	-0.0220302	0.0194805	-0.0243793	0.023348	-0.0234626	0.0222593	-0.0162147	0.0118029	-0.0260122	0.024236	-0.0188503	0.0218869	-0.0206551
310	-0.0181054	0.024322	-0.0171314	0.016673	-0.0168449	0.0204545	-0.0267857	0.024322	-0.0220588	0.0258117	-0.0211134	0.0160141	-0.0202254	0.0224312	-0.0167303	0.018793	-0.0178476	0.0189648	-0.0205691	0.0198816	-0.024322	0.0221734	-0.0133212	0.0167303	-0.0292494	0.0230042	-0.0225458	0.017647	-0.0193946
311	-0.0194805	0.0225172	-0.0188216	0.0192513	-0.0226891	0.0201681	-0.0252101	0.0211134	-0.02627	0.0198816	-0.0180195	0.0178762	-0.0193086	0.0267857	-0.0220015	0.0227464	-0.0247231	0.0175325	-0.023262	0.0173606	-0.0254679	0.0199962	-0.0192227	0.0217723	-0.0267857	0.0231761	-0.0195951	0.0172173	-0.0194519
312	-0.0168736	0.0284473	-0.0177043	0.0235485	-0.0276165	0.0242074	-0.0265565	0.0214859	-0.0236917	0.0205978	-0.022861	0.0262127	-0.0230901	0.0254393	-0.0277884	0.0275592	-0.0285332	0.0215432	-0.0158422	0.0167017	-0.0223166	0.0197097	-0.020254	0.0235771	-0.0242933	0.0179049	-0.0230901	0.0225458	-0.0234339
313	-0.0159282	0.0248949	-0.0190794	0.0280176	-0.0181054	0.0237204	-0.0255252	0.0234912	-0.0174752	0.0232907	-0.0257257	0.0175898	-0.0267284	0.0190508	-0.0256971	0.0302521	-0.0171314	0.0227177	-0.0147536	0.019681	-0.0214572	0.0250382	-0.0195665	0.0211994	-0.0261268	0.016673	-0.0226891	0.0170741	-0.0207124
314	-0.0244079	0.0148396	-0.0208843	0.02627	-0.0164438	0.0218583	-0.0247804	0.0167876	-0.0179049	0.0195951	-0.0231474	0.0157849	-0.0297937	0.0250382	-0.0224312	0.0229469	-0.0217437	0.0235198	-0.018793	0.0207697	-0.0189076	0.0314839	-0.0261555	0.0287338	-0.0219729	0.025382	-0.0194232	0.0178476	-0.017246
315	-0.0223453	0.0185065	-0.0179908	0.0230901	-0.0221734	0.0243793	-0.0200535	0.0177043	-0.0275592	0.0198816	-0.0237777	0.028304	-0.024236	0.0308823	-0.0157563	0.0213426	-0.0217437	0.0268144	-0.0224599	0.0188503	-0.0197097	0.0307964	-0.0188789	0.0338904	-0.0181054	0.0244939	-0.0197383	0.0264992	-0.0228323
316	-0.0183632	0.0290489	-0.017246	0.0261268	-0.0224312	0.0258976	-0.0165011	0.0257544	-0.0256684	0.0214286	-0.0218296	0.0260122	-0.0215145	0.0234339	-0.0174465	0.0265279	-0.0168163	0.0244652	-0.0222307	0.0193086	-0.0242647	0.0271008	-0.0202826	0.0222593	-0.0147536	0.0254965	-0.024809	0.0226604	-0.0256684
317	-0.0242647	0.030338	-0.0214286	0.0251528	-0.0197383	0.0252674	-0.0230901	0.0186211	-0.0156703	0.0230328	-0.0230042	0.0203972	-0.0195951	0.0226031	-0.0201394	0.0271868	-0.0236917	0.0185638	-0.0140661	0.0239496	-0.0257257	0.029851	-0.0232334	0.0222021	-0.0179049	0.0244652	-0.0215432	0.0165584	-0.0183346
318	-0.0211134	0.0281608	-0.0233766	0.0136077	-0.0158995	0.0254106	-0.026843	0.0248663	-0.0252674	0.0217723	-0.0276738	0.0276451	-0.0240069	0.0236058	-0.0164725	0.0310256	-0.0201681	0.01928	-0.01822	0.0238063	-0.0171887	0.0225745	-0.0270722	0.0242074	-0.0153266	0.0241787	-0.0205978	0.0177616	-0.0213999
319	-0.0220875	0.0279316	-0.01928	0.0230328	-0.0238063	0.024809	-0.0213713	0.0266138	-0.0347784	0.0205978	-0.024809	0.0297364	-0.0260695	0.0234339	-0.0165584	0.0269289	-0.0189362	0.027416	-0.021715	0.0237204	-0.0220588	0.0226891	-0.0231188	0.0266998	-0.0242074	0.0232047	-0.0218296	0.0269576	-0.0201967
320	-0.0262127	0.0253533	-0.0211134	0.0309396	-0.0154985	0.0258403	-0.0226891	0.0169309	-0.0294213	0.0244652	-0.0298224	0.024809	-0.0235771	0.0310829	-0.018707	0.0279603	-0.0255252	0.0232907	-0.0217437	0.0254393	-0.0270149	0.0282467	-0.0204259	0.0242074	-0.0254393	0.0217437	-0.0325439	0.0261841	-0.0164725
321	-0.0242074	0.022775	-0.0262987	0.0229469	-0.0130347	0.0223453	-0.0254679	0.0214286	-0.0214859	0.0264992	-0.0278457	0.0332028	-0.0266998	0.0375	-0.0211134	0.0255252	-0.0322001	0.0254393	-0.0172173	0.0231761	-0.02627	0.0200248	-0.0334034	0.0203113	-0.0199675	0.0229182	-0.0358671	0.0199102	-0.0223166
322	-0.0229469	0.0245225	-0.0198816	0.0236631	-0.0246944	0.0200248	-0.0243793	0.0286478	-0.0264419	0.0242933	-0.0205978	0.0301375	-0.0254106	0.0322574	-0.023835	0.0218296	-0.0282181	0.0310256	-0.0192513	0.0212853	-0.0280749	0.0179622	-0.0314839	0.018793	-0.0298224	0.016759	-0.0261268	0.0170168	-0.0245798
323	-0.020254	0.0219442	-0.0195665	0.0234053	-0.0326872	0.0266138	-0.0282754	0.0211134	-0.0281608	0.0244652	-0.0240355	0.0163579	-0.0157849	0.0264133	-0.0230328	0.0273873	-0.0164438	0.0236058	-0.0266711	0.0234053	-0.0245512	0.025296	-0.0256111	0.0243506	-0.0341482	0.0217723	-0.022288	0.01716	-0.0230615
324	-0.0210275	0.0292208	-0.0259549	0.0362395	-0.0275305	0.0311688	-0.0204259	0.0219156	-0.0232047	0.0304813	-0.025296	0.0248949	-0.0184778	0.0239496	-0.0207124	0.0258403	-0.0163292	0.0230615	-0.0315412	0.0257544	-0.025783	0.0318564	-0.0240069	0.0275305	-0.0241215	0.027416	-0.0259263	0.0239782	-0.0210275
325	-0.0291062	0.0257257	-0.0197097	0.0375859	-0.0354087	0.0270435	-0.023348	0.0268144	-0.0236344	0.0223739	-0.0189362	0.0298224	-0.0253533	0.0276451	-0.0208843	0.0257544	-0.0240069	0.0229182	-0.0309396	0.0352368	-0.0301948	0.0255538	-0.0225172	0.0254679	-0.0211707	0.0279316	-0.0236917	0.0254679	-0.0256971
326	-0.0290489	0.0241501	-0.0157276	0.0307105	-0.0287624	0.0257257	-0.0243506	0.0214572	-0.0280176	0.0211707	-0.021715	0.0245225	-0.0275019	0.0317418	-0.0315126	0.0314553	-0.0244939	0.0256971	-0.0284186	0.0300516	-0.0256684	0.0279603	-0.029851	0.0260409	-0.0234053	0.0277597	-0.020827	0.021715	-0.029937
327	-0.0220302	0.0271581	-0.0159855	0.0293067	-0.0189648	0.0284473	-0.0242647	0.0248949	-0.0284473	0.0265565	-0.0222593	0.0211994	-0.0249809	0.0368411	-0.0246371	0.029364	-0.0200535	0.0392189	-0.0233193	0.0275878	-0.0223453	0.0265279	-0.0259836	0.0262414	-0.0298224	0.0287624	-0.0190508	0.0206264	-0.020254
328	-0.0237204	0.0213999	-0.0239209	0.0276451	-0.0250668	0.0278743	-0.0246085	0.0355233	-0.0298797	0.020254	-0.0203113	0.0195378	-0.0219442	0.0281608	-0.0209988	0.0165011	-0.0203113	0.0367838	-0.019194	0.0284186	-0.0260695	0.0285046	-0.0244366	0.0270722	-0.0309969	0.0278457	-0.0238063	0.0183059	-0.0202254
329	-0.0205118	0.0279603	-0.0244079	0.0235771	-0.0279316	0.0279316	-0.0236917	0.0296218	-0.0313407	0.025869	-0.0326585	0.0246944	-0.0254393	0.0216577	-0.0256398	0.0192227	-0.0195378	0.0252674	-0.0234053	0.0275305	-0.0328017	0.0314553	-0.026356	0.0323434	-0.0290202	0.0342628	-0.0265852	0.0191367	-0.0254679
330	-0.0178476	0.0339763	-0.0145531	0.0325439	-0.0306245	0.031971	-0.0237777	0.0304813	-0.0254106	0.0348644	-0.0327158	0.0311688	-0.0261268	0.0220875	-0.0207983	0.0263273	-0.0222593	0.0297651	-0.0255252	0.0256971	-0.0245512	0.027416	-0.0249522	0.0347498	-0.0283327	0.0336039	-0.0213999	0.0224599	-0.0211994
331	-0.0250955	0.0249809	-0.0157563	0.0289343	-0.0226031	0.036039	-0.024809	0.0246944	-0.0179049	0.0315412	-0.0249236	0.0252387	-0.0336898	0.0310256	-0.0186497	0.0284473	-0.0211134	0.0258976	-0.0266425	0.0204545	-0.0186497	0.0257257	-0.0228896	0.0285619	-0.0248376	0.0258117	-0.0211994	0.0204259	-0.0321142
332	-0.0218869	0.0276165	-0.0270149	0.0301948	-0.0269576	0.0281322	-0.0255252	0.0320569	-0.0210561	0.027817	-0.0289629	0.0265279	-0.0328304	0.0201108	-0.0173033	0.0334893	-0.0279316	0.0290202	-0.019194	0.0260982	-0.0263273	0.0306532	-0.02733	0.0317418	-0.0264419	0.0286765	-0.0231474	0.0317991	-0.0297651
333	-0.0146104	0.0308823	-0.0340909	0.0342341	-0.0271008	0.0300802	-0.0244079	0.0331455	-0.0315699	0.0228037	-0.0367265	0.0300229	-0.0236917	0.0211994	-0.0253247	0.0340623	-0.025382	0.025869	-0.0252101	0.027817	-0.0259263	0.0303094	-0.0257544	0.0302234	-0.0266711	0.0271295	-0.0252101	0.0406799	-0.0244366
334	-0.00919595	0.0289629	-0.0218583	0.0309969	-0.021314	0.0312261	-0.0259549	0.0262414	-0.025869	0.0246658	-0.0328017	0.0317131	-0.0234626	0.0293354	-0.0325153	0.0291635	-0.0228037	0.0239496	-0.0269862	0.0307391	-0.0209129	0.0270722	-0.0309683	0.0407945	-0.0336612	0.0345206	-0.0192513	0.0334893	-0.0275305
335	-0.021228	0.0341482	-0.0243793	0.0287624	-0.0265852	0.0325726	-0.0193086	0.0331742	-0.0196524	0.0282754	-0.0242074	0.0329736	-0.0201681	0.0230615	-0.0276165	0.0308823	-0.0271581	0.0293927	-0.0152693	0.038474	-0.0235198	0.0242933	-0.0226318	0.045063	-0.0313121	0.033432	-0.0234053	0.0286478	-0.0287051
336	-0.0312261	0.0377292	-0.0325153	0.0284759	-0.0290489	0.0339763	-0.0220302	0.0365833	-0.0253533	0.0248949	-0.0258117	0.0309396	-0.0241501	0.0254679	-0.023835	0.0355806	-0.0214572	0.0276738	-0.0148682	0.0293354	-0.0225172	0.0239209	-0.0168449	0.0306818	-0.0322574	0.0308537	-0.0335466	0.0301948	-0.0297078
337	-0.0287624	0.0319423	-0.0231474	0.0232907	-0.0264419	0.0180481	-0.0266998	0.0216291	-0.0186211	0.0189935	-0.0269289	0.0236344	-0.0291348	0.0224885	-0.023262	0.0201681	-0.0204832	0.0201394	-0.0219729	0.0264706	-0.0328017	0.0336898	-0.0272441	0.0248663	-0.0238636	0.0317991	-0.0288483	0.0305386	-0.0324007
338	-0.021314	0.0320856	-0.0261268	0.0239209	-0.0242647	0.0220302	-0.0231188	0.0205405	-0.0201394	0.0270435	-0.0250382	0.0264706	-0.0264992	0.0214572	-0.0201108	0.0160141	-0.0285332	0.024322	-0.0208843	0.0204259	-0.0313121	0.0313121	-0.0220015	0.0261841	-0.0248663	0.0272441	-0.022775	0.02839	-0.0214859
339	-0.0205978	0.029937	-0.0234912	0.0235485	-0.0344347	0.0238063	-0.0306818	0.0230615	-0.0245798	0.0311688	-0.035466	0.0224026	-0.02733	0.0245512	-0.0204259	0.0244366	-0.0276451	0.0262414	-0.0219442	0.0240928	-0.0244366	0.0220302	-0.0246658	0.02627	-0.0270435	0.0239209	-0.0356952	0.0279603	-0.0256111
340	-0.0288197	0.0310829	-0.0248376	0.0208843	-0.0291062	0.0186211	-0.0301375	0.0262127	-0.0243506	0.0213426	-0.0325439	0.0260982	-0.0311975	0.0294786	-0.0227177	0.0167017	-0.0234912	0.0276738	-0.0296791	0.0290775	-0.0327445	0.0236631	-0.0334606	0.028791	-0.0253533	0.0225458	-0.0342914	0.031885	-0.0219156
341	-0.0285905	0.0323147	-0.0287051	0.022775	-0.0209415	0.0256398	-0.0183059	0.0321428	-0.026356	0.0257257	-0.0199102	0.0201108	-0.0207697	0.0296505	-0.0234053	0.0201394	-0.0273873	0.0282181	-0.0306245	0.0288197	-0.026356	0.0305672	-0.0322861	0.0280462	-0.0286765	0.0298224	-0.0302234	0.0379011	-0.0212853
342	-0.0218583	0.0271008	-0.0300229	0.0300516	-0.0238636	0.0285905	-0.0268716	0.0334606	-0.0216864	0.0338904	-0.0267284	0.0197097	-0.0236631	0.027416	-0.0292494	0.0330596	-0.0288483	0.0292494	-0.0238923	0.0280176	-0.0189076	0.0294213	-0.0227177	0.0260695	-0.0313694	0.030911	-0.0356092	0.0349217	-0.0246085
343	-0.0227464	0.02627	-0.0313694	0.0409377	-0.021715	0.0321142	-0.0272441	0.0271581	-0.0267284	0.0391616	-0.0260409	0.0360962	-0.0260695	0.0363541	-0.0293067	0.0313407	-0.0220875	0.0349217	-0.0198243	0.0269576	-0.0254965	0.025382	-0.0177903	0.0286765	-0.0194805	0.030424	-0.0263846	0.0300229	-0.0181627
344	-0.0268144	0.0359817	-0.0216864	0.0358384	-0.0260695	0.0409664	-0.0261555	0.0312548	-0.0281035	0.0395053	-0.0195092	0.0328304	-0.016272	0.0305672	-0.0275592	0.0280176	-0.0210275	0.0269576	-0.0251528	0.0314267	-0.01822	0.0372422	-0.0185351	0.0324293	-0.0232907	0.0400497	-0.0171027	0.0397059	-0.0183059
345	-0.0267571	0.0254106	-0.0300802	0.0303094	-0.0321715	0.0259549	-0.0245798	0.0259549	-0.0260409	0.0329163	-0.0224599	0.0221734	-0.0221734	0.032945	-0.0292208	0.0211134	-0.0239209	0.0228323	-0.0315699	0.0311115	-0.016186	0.0305099	-0.0164438	0.0415393	-0.0219442	0.0430577	-0.0220302	0.037987	-0.0305672
346	-0.0285332	0.0264706	-0.0360676	0.0302521	-0.0358384	0.0279889	-0.027416	0.0257257	-0.0234339	0.021801	-0.0266998	0.0284186	-0.0256398	0.034492	-0.0230901	0.0289629	-0.028304	0.0290775	-0.0311115	0.025382	-0.0226031	0.0294213	-0.021228	0.0395053	-0.0273873	0.0341768	-0.0225745	0.0347498	-0.0236058
347	-0.0305386	0.0390756	-0.0237204	0.0301088	-0.0234053	0.0326585	-0.0197097	0.0309683	-0.0148109	0.0230901	-0.0199962	0.0362108	-0.020254	0.030338	-0.0166157	0.0319423	-0.0231761	0.0307105	-0.0246371	0.0281035	-0.0231474	0.033919	-0.0242647	0.0258976	-0.0280176	0.021715	-0.0258976	0.0409377	-0.0179335
348	-0.0277311	0.0391616	-0.0209988	0.0376146	-0.0224599	0.0256684	-0.023835	0.0326012	-0.0190794	0.0337471	-0.0256971	0.0276165	-0.0245225	0.0250955	-0.0261841	0.0164438	-0.0190794	0.0277884	-0.021715	0.017246	-0.0297364	0.0224312	-0.0161001	0.021228	-0.0232047	0.0242074	-0.0222021	0.0321428	-0.0225745
349	-0.0258117	0.0362108	-0.0328877	0.0305386	-0.0313407	0.0200535	-0.0319996	0.0273587	-0.0289629	0.0370703	-0.0291635	0.0259836	-0.0318564	0.0256398	-0.0297364	0.0226031	-0.0303094	0.0341482	-0.027817	0.0201394	-0.0309969	0.0232907	-0.0231188	0.0315126	-0.023262	0.0295072	-0.0212853	0.0282754	-0.0259263
350	-0.0268144	0.0376146	-0.0272441	0.0328877	-0.0289343	0.0285905	-0.0217723	0.0291635	-0.0322861	0.0229182	-0.0233766	0.0361535	-0.0310829	0.0331455	-0.0210561	0.0366119	-0.0306532	0.0337185	-0.0271295	0.0313694	-0.0252674	0.0270435	-0.0328017	0.0282467	-0.0171027	0.0259836	-0.0269576	0.032372	-0.0242647
351	-0.0294213	0.0363254	-0.0249809	0.0388751	-0.0268716	0.0301661	-0.0332888	0.0338617	-0.0222307	0.024322	-0.0276451	0.0303953	-0.0323434	0.0277311	-0.0326012	0.0327731	-0.0289343	0.0207983	-0.0264992	0.0337185	-0.0262127	0.0294499	-0.0244366	0.0251528	-0.0264419	0.0234912	-0.0319423	0.0275878	-0.017733
352	-0.0217723	0.0382735	-0.0224885	0.0318564	-0.026356	0.0391043	-0.0321428	0.022861	-0.0358384	0.0305959	-0.0356092	0.0305959	-0.0264992	0.036927	-0.021801	0.0292208	-0.0338904	0.0297937	-0.0173606	0.0240928	-0.0249236	0.027903	-0.0265279	0.0236344	-0.030424	0.0218869	-0.0239782	0.0294499	-0.0266711
353	-0.0171027	0.029851	-0.0199102	0.0308823	-0.0280749	0.0374427	-0.032859	0.0307677	-0.0337185	0.0258117	-0.0269289	0.0344633	-0.0254106	0.030424	-0.0157849	0.030424	-0.0290489	0.0310542	-0.0189362	0.0190794	-0.0178762	0.0255252	-0.0286478	0.0265565	-0.0227177	0.0170741	-0.0156417	0.0241787	-0.033432
354	-0.0262414	0.0222021	-0.0302807	0.0363541	-0.0313407	0.0356665	-0.026843	0.0347212	-0.0225172	0.0232334	-0.0167876	0.0297651	-0.0295072	0.0261268	-0.0195665	0.0254106	-0.0272441	0.0320283	-0.0234053	0.029937	-0.0234912	0.02733	-0.0291062	0.0251814	-0.0286192	0.0171314	-0.0175898	0.0159282	-0.0219156
355	-0.0265852	0.0294499	-0.0313694	0.0322861	-0.0293354	0.0383594	-0.0234339	0.0262987	-0.0219442	0.0264419	-0.028304	0.0313694	-0.0373854	0.0332888	-0.0205405	0.0215145	-0.022861	0.0327445	-0.0298797	0.0305672	-0.0264992	0.0237777	-0.0305099	0.0223166	-0.034005	0.0181627	-0.0326872	0.0307391	-0.0245798
356	-0.0270435	0.0396486	-0.032945	0.0277311	-0.0235485	0.0285905	-0.0250668	0.0231474	-0.0217437	0.0248663	-0.02839	0.0256971	-0.0347498	0.0311402	-0.0198529	0.023835	-0.0250095	0.0256684	-0.0296505	0.02733	-0.0284186	0.0253533	-0.0234626	0.0228323	-0.0277884	0.0207124	-0.0278457	0.0345779	-0.0232907
357	-0.0300516	0.0251528	-0.0301661	0.0308537	-0.0276165	0.0258976	-0.0231761	0.0313694	-0.0222593	0.0302521	-0.027416	0.0259263	-0.0281894	0.0249236	-0.0251528	0.0290775	-0.0269576	0.0235771	-0.0252101	0.0319137	-0.0265565	0.0239209	-0.0124045	0.0250955	-0.0189362	0.0302521	-0.0284186	0.030911	-0.0233766
358	-0.0340336	0.0174179	-0.0207697	0.0240928	-0.0296505	0.0343201	-0.0283327	0.0322001	-0.0200535	0.0240355	-0.0295932	0.0236058	-0.0178762	0.0270722	-0.0271581	0.0298797	-0.0280749	0.0206551	-0.0260122	0.0423415	-0.0304813	0.0228896	-0.0249522	0.0279603	-0.0273587	0.0348644	-0.0256398	0.0286478	-0.0251814
359	-0.0225172	0.026356	-0.0213713	0.0304526	-0.0321142	0.0271868	-0.0237204	0.0396486	-0.0274733	0.0299656	-0.0228323	0.021715	-0.0129775	0.0290489	-0.0292208	0.0286478	-0.0159855	0.0287624	-0.0310829	0.0375286	-0.0180481	0.0333461	-0.0273873	0.0277024	-0.0286478	0.0239209	-0.0251528	0.0299943	-0.0210275
360	-0.0127196	0.0295359	-0.0357525	0.0344347	-0.03644	0.0243793	-0.0279603	0.0384167	-0.0232334	0.0346639	-0.0181054	0.0236344	-0.021801	0.0265565	-0.0292208	0.0270435	-0.0136077	0.0340909	-0.0247517	0.0302521	-0.020741	0.0338904	-0.023835	0.0270149	-0.0298797	0.0203972	-0.0244652	0.0287624	-0.0229755
361	-0.0267571	0.0225458	-0.0353228	0.0275878	-0.0327731	0.0240355	-0.0261268	0.0280749	-0.0239209	0.0264133	-0.0298797	0.0211421	-0.0138369	0.0265852	-0.0255538	0.028304	-0.0281322	0.0223739	-0.0252387	0.0361822	-0.0348357	0.0306532	-0.0317991	0.0287338	-0.0334034	0.0181341	-0.0300516	0.0256971	-0.0198816
362	-0.0315985	0.0216577	-0.0148109	0.0224312	-0.0260695	0.0272154	-0.025783	0.0313694	-0.0244939	0.0205118	-0.0340623	0.0144098	-0.0172746	0.0253247	-0.019194	0.0355233	-0.0258117	0.0170454	-0.0215432	0.0248663	-0.0324007	0.0276165	-0.0241787	0.0234339	-0.027903	0.0200821	-0.0232047	0.0238636	-0.0198816
363	-0.030424	0.0189362	-0.0163006	0.0255252	-0.0291348	0.0324007	-0.0318564	0.0316845	-0.025382	0.0254393	-0.0285619	0.022861	-0.0226891	0.032372	-0.0181054	0.0348644	-0.0219729	0.0305672	-0.00936783	0.0206264	-0.028877	0.0246371	-0.016673	0.0221161	-0.0261268	0.0165871	-0.0206837	0.0185638	-0.0230615
364	-0.0334034	0.0203686	-0.0338904	0.0221734	-0.030825	0.0250382	-0.0295932	0.0299943	-0.0228037	0.0315412	-0.0183632	0.0205978	-0.0226891	0.0275019	-0.0284186	0.0242647	-0.0283613	0.0312834	-0.0216864	0.0261268	-0.0260122	0.0256398	-0.0191654	0.0275592	-0.0252101	0.0280462	-0.0246658	0.0227464	-0.0273873
365	-0.0289629	0.0174752	-0.0362968	0.0258403	-0.0203113	0.0278457	-0.0330023	0.0396486	-0.0144958	0.02733	-0.0210848	0.0318277	-0.024236	0.0279316	-0.02733	0.027817	-0.0204259	0.0346066	-0.0258403	0.0277597	-0.0257257	0.0321428	-0.0175038	0.0268716	-0.0242074	0.0334893	-0.0295072	0.0374427	-0.0307677
366	-0.0291635	0.0230901	-0.0322288	0.0320856	-0.0244652	0.0262127	-0.0272727	0.0266711	-0.0216864	0.0264706	-0.027817	0.0324866	-0.0273873	0.0217437	-0.0281894	0.0347212	-0.016272	0.0287051	-0.0313407	0.0238063	-0.0211134	0.0265279	-0.0245798	0.0203686	-0.017733	0.0251528	-0.0334034	0.0335752	-0.0219729
367	-0.0295932	0.0165011	-0.0203113	0.031971	-0.0242647	0.0320569	-0.0248949	0.0296218	-0.0183919	0.0239782	-0.0248376	0.0224599	-0.0298797	0.0179049	-0.030338	0.0365833	-0.0275305	0.0246371	-0.0258117	0.02627	-0.0248949	0.0315699	-0.0375573	0.0169881	-0.0171314	0.0279316	-0.0276165	0.0229469	-0.0179908
368	-0.0239496	0.0231761	-0.0183632	0.0262127	-0.0188789	0.0259263	-0.0244079	0.0381016	-0.0235771	0.0259549	-0.0220588	0.0293927	-0.0288483	0.0216291	-0.0249809	0.0273873	-0.0326012	0.0301088	-0.0119748	0.0273873	-0.0242074	0.0423988	-0.0236344	0.0226031	-0.024236	0.0269289	-0.0264706	0.0273587	-0.0304813
369	-0.0236917	0.0326872	-0.026843	0.0201681	-0.0209129	0.0223453	-0.0259836	0.0273014	-0.025869	0.0260695	-0.0282181	0.0307677	-0.0219442	0.0236058	-0.0220875	0.0224026	-0.0225745	0.0277597	-0.0240642	0.027416	-0.0212853	0.0291348	-0.0218296	0.0224026	-0.0285046	0.0282467	-0.0282181	0.0265279	-0.0324866
370	-0.0352941	0.0195665	-0.0285046	0.0247804	-0.0277597	0.0307391	-0.0327731	0.0209988	-0.0186211	0.0293927	-0.0178476	0.0351509	-0.0289343	0.0309396	-0.0163579	0.0285905	-0.0250095	0.0206551	-0.0191654	0.0205691	-0.0255252	0.0281608	-0.0181914	0.0208556	-0.0257257	0.0246085	-0.0256684	0.0183919	-0.0244939
371	-0.0272727	0.0158136	-0.0269003	0.0188789	-0.0260982	0.0286765	-0.034406	0.0235771	-0.0183919	0.0199102	-0.0225172	0.0209129	-0.0296218	0.0250095	-0.0161574	0.0264992	-0.0285619	0.0229469	-0.019767	0.0220302	-0.0246371	0.021801	-0.024322	0.0297651	-0.0258976	0.0262127	-0.0220015	0.0287051	-0.0296505
372	-0.0152406	0.0182773	-0.0290202	0.0289343	-0.0258976	0.0183632	-0.0301661	0.0254106	-0.0287624	0.0272727	-0.0315699	0.0168163	-0.0245798	0.0276451	-0.020827	0.0297651	-0.0280176	0.0188503	-0.0257257	0.0254393	-0.0305672	0.0185065	-0.0251814	0.0354373	-0.0256971	0.0269289	-0.022288	0.0306245	-0.0328304
373	-0.0180195	0.0280176	-0.0272441	0.0275305	-0.0258976	0.0169309	-0.0265852	0.0305672	-0.0307677	0.0260409	-0.0187643	0.030911	-0.0146677	0.0292494	-0.0299083	0.031398	-0.0261841	0.0251528	-0.0271295	0.0356092	-0.0269289	0.0329163	-0.0284473	0.0244652	-0.0274733	0.0246658	-0.0182487	0.0234912	-0.0245225
374	-0.0205978	0.0246658	-0.0267571	0.0141234	-0.0314267	0.0247804	-0.022288	0.0352941	-0.0235485	0.0247231	-0.0168449	0.027817	-0.0217437	0.0209415	-0.0271008	0.0242933	-0.0195951	0.0318564	-0.0295932	0.0383308	-0.0291635	0.0341195	-0.034492	0.0262127	-0.0247804	0.0377865	-0.0190221	0.0213713	-0.0200535
375	-0.0245798	0.0272441	-0.0343774	0.020827	-0.0179335	0.0368411	-0.024809	0.0297078	-0.0212853	0.0173606	-0.0221448	0.0252101	-0.0338331	0.0224599	-0.0226031	0.0229469	-0.0179908	0.025382	-0.0326299	0.0284186	-0.0316558	0.0250095	-0.0228896	0.0273873	-0.0260122	0.0316558	-0.0285046	0.0268144	-0.0115451
376	-0.0319137	0.0330596	-0.0247231	0.022775	-0.0194519	0.0326012	-0.0278743	0.0319423	-0.0197956	0.0210848	-0.0231474	0.0293354	-0.0257544	0.025382	-0.0246371	0.0277884	-0.0233766	0.0213713	-0.0275592	0.0286478	-0.0265565	0.0278457	-0.022861	0.029937	-0.0271295	0.0224885	-0.0261841	0.0292781	-0.0158995
377	-0.0162147	0.0265279	-0.0209988	0.0298797	-0.0284186	0.0284186	-0.0266425	0.0311975	-0.0199389	0.0282181	-0.0253533	0.0342055	-0.0203399	0.0238063	-0.0209129	0.0275878	-0.0277311	0.0300229	-0.0278457	0.0311975	-0.0194232	0.0247231	-0.0350936	0.0315985	-0.0208556	0.0298797	-0.0236631	0.0220588	-0.0247231
378	-0.0253533	0.0267571	-0.0175898	0.0351795	-0.0228323	0.0328017	-0.0286192	0.0304526	-0.0215432	0.0264133	-0.0246658	0.0169022	-0.0247231	0.017647	-0.0272441	0.0185924	-0.0273873	0.0311402	-0.0327158	0.0244652	-0.0281322	0.0262414	-0.0235771	0.0296791	-0.0173892	0.0303667	-0.0295645	0.0246658	-0.0121467
379	-0.0320283	0.0309396	-0.0190221	0.0240642	-0.0299083	0.0338044	-0.0254393	0.0237204	-0.01928	0.0326585	-0.0240355	0.0142953	-0.0224312	0.0179908	-0.0219156	0.0333747	-0.0176184	0.0318277	-0.0276738	0.0221734	-0.030424	0.0277597	-0.0208556	0.0294213	-0.0255825	0.0315126	-0.0281894	0.0269289	-0.0174179
380	-0.0223453	0.0291635	-0.0269862	0.0219156	-0.027817	0.0265852	-0.0198243	0.0298224	-0.025783	0.0292208	-0.0224312	0.0254679	-0.0251528	0.0234339	-0.0219442	0.0402788	-0.0183059	0.0352655	-0.0277311	0.0266138	-0.0220015	0.0273014	-0.0250382	0.0222021	-0.0334034	0.0301088	-0.0163865	0.0216291	-0.0276738
381	-0.0236058	0.0204259	-0.0282467	0.0316272	-0.0218869	0.0262987	-0.0226891	0.0305959	-0.0277597	0.0252101	-0.0262414	0.0256111	-0.0309683	0.0268716	-0.0282467	0.0383594	-0.021801	0.0371849	-0.0266711	0.0246658	-0.0191081	0.025296	-0.0253533	0.0157276	-0.0258976	0.0303953	-0.012691	0.0163292	-0.0292781
382	-0.0258976	0.0169881	-0.0201108	0.0311402	-0.0313121	0.0340623	-0.0194232	0.0191081	-0.0207124	0.0270149	-0.0313121	0.0334606	-0.0255252	0.034893	-0.0262987	0.0312834	-0.0279603	0.034893	-0.0221734	0.0294213	-0.0254393	0.0290775	-0.0199962	0.0303953	-0.0256971	0.0255538	-0.0203399	0.0258976	-0.029364
383	-0.0324293	0.0256398	-0.0229755	0.0281894	-0.0209988	0.0346352	-0.0272727	0.0214572	-0.0247231	0.0352941	-0.0239496	0.0250382	-0.0167017	0.0282181	-0.024236	0.0262127	-0.0231188	0.0291635	-0.0123759	0.0275019	-0.0224599	0.0256684	-0.0139515	0.0289343	-0.0222307	0.0233193	-0.0239209	0.0267284	-0.0225172
384	-0.0299943	0.0358957	-0.0203113	0.0403075	-0.0267857	0.0357811	-0.0295932	0.0236058	-0.0212853	0.0321142	-0.0258117	0.0295645	-0.0254393	0.029364	-0.0286478	0.0351222	-0.0194805	0.0272727	-0.0167303	0.0225745	-0.0231188	0.0261555	-0.0125477	0.0324007	-0.0218583	0.0228037	-0.0175898	0.0297078	-0.0181054
385	-0.0245225	0.0413102	-0.0236631	0.037987	-0.0240069	0.0338617	-0.0183059	0.0293927	-0.0215718	0.0306532	-0.0194519	0.0280176	-0.020254	0.0291062	-0.0309396	0.0397918	-0.0216291	0.0332315	-0.0183632	0.0209988	-0.0155844	0.0263846	-0.0219729	0.0363541	-0.0275878	0.0261555	-0.0150114	0.0268716	-0.0205691
386	-0.0214286	0.0329736	-0.0261268	0.0324866	-0.012605	0.0256971	-0.0189362	0.0371276	-0.0235485	0.0287051	-0.0271581	0.0312548	-0.0156417	0.0266425	-0.0174465	0.0265565	-0.0260695	0.0302234	-0.0205691	0.02627	-0.0140661	0.0247231	-0.0252387	0.0252101	-0.0252101	0.0328017	-0.0168736	0.0220302	-0.0246085
387	-0.0149828	0.02733	-0.0285905	0.0304526	-0.0206264	0.0365833	-0.0245512	0.0320283	-0.0242933	0.0259263	-0.0309396	0.0319137	-0.0205118	0.0250382	-0.0154125	0.0198816	-0.0244366	0.0207697	-0.0207983	0.0379297	-0.0177043	0.0298797	-0.0213713	0.0307677	-0.0137509	0.0345493	-0.0279889	0.0246371	-0.0184205
388	-0.0104278	0.0303667	-0.0295645	0.0322001	-0.0311975	0.0400497	-0.0176184	0.0252387	-0.0257257	0.0288483	-0.0219442	0.02627	-0.022288	0.0294213	-0.0230901	0.0259263	-0.0256971	0.0260695	-0.0169595	0.0342055	-0.0195665	0.0317991	-0.0172746	0.0409377	-0.0149542	0.029937	-0.0343487	0.023262	-0.0168163
389	-0.0146963	0.036927	-0.0228323	0.0326012	-0.027817	0.0315126	-0.0197383	0.0342341	-0.0248663	0.0289343	-0.0270722	0.0334606	-0.0218583	0.0258117	-0.0198529	0.0330023	-0.030338	0.0299943	-0.0128056	0.0266998	-0.0220015	0.0258403	-0.0181914	0.0334034	-0.0147536	0.0333461	-0.0182487	0.0279316	-0.0208843
390	-0.0197956	0.0358957	-0.0157849	0.0232047	-0.0285619	0.0330023	-0.0270435	0.0397059	-0.0189935	0.0223166	-0.0179049	0.0245512	-0.0178189	0.0330882	-0.0177616	0.0256111	-0.0303953	0.035466	-0.0218869	0.031398	-0.0297364	0.0341482	-0.0232047	0.0212853	-0.0185924	0.0345493	-0.0119175	0.0317418	-0.0187357
391	-0.015212	0.0346925	-0.0166444	0.0294213	-0.0195665	0.027817	-0.0323147	0.0328017	-0.021228	0.0207697	-0.0199675	0.0229182	-0.0114018	0.0326585	-0.0265565	0.0294499	-0.0311688	0.0368411	-0.0157563	0.0310542	-0.0303953	0.0377865	-0.0243793	0.0220015	-0.0177043	0.0347498	-0.0227464	0.0329163	-0.0241787
392	-0.0124045	0.0397918	-0.0224885	0.0340623	-0.0149255	0.0250668	-0.0258117	0.0248949	-0.023348	0.0303953	-0.0204832	0.0345206	-0.0168163	0.0303667	-0.0222021	0.0352655	-0.0209129	0.0289056	-0.0140088	0.030424	-0.0211134	0.0290775	-0.0285046	0.0277024	-0.0205118	0.0267857	-0.0336612	0.0340336	-0.0194519
393	-0.0259263	0.0347212	-0.0212567	0.0353514	-0.0188503	0.0372422	-0.0143812	0.0254965	-0.0199962	0.0347212	-0.0141807	0.0396772	-0.013665	0.0407945	-0.0195378	0.032859	-0.0157563	0.0343774	-0.0178476	0.031971	-0.0118888	0.0252101	-0.0264706	0.0290489	-0.0236058	0.027903	-0.021801	0.0352082	-0.0229182
394	-0.0285332	0.027903	-0.0187357	0.0411096	-0.0169881	0.037414	-0.0180768	0.0327158	-0.0299656	0.0242933	-0.0207124	0.0299083	-0.0179908	0.0415393	-0.0189076	0.0298224	-0.0197097	0.0343774	-0.0145531	0.0305099	-0.00770626	0.0254393	-0.0234339	0.0267571	-0.0262414	0.0297651	-0.0155844	0.0325153	-0.0242647
395	-0.0234339	0.0385027	-0.0203399	0.0358098	-0.0103992	0.0342055	-0.0264706	0.0384167	-0.0311402	0.0240069	-0.0205978	0.0357525	-0.0220015	0.0338904	-0.0107429	0.0337185	-0.0204545	0.037414	-0.0148682	0.0375	-0.0158709	0.0294786	-0.0211994	0.024236	-0.025382	0.0332315	-0.0181914	0.0281035	-0.015699
396	-0.019194	0.032945	-0.0200821	0.0309969	-0.0136077	0.0316845	-0.0284759	0.0366692	-0.0208843	0.0350076	-0.00762031	0.0358384	-0.017733	0.0307105	-0.0130347	0.0371276	-0.017733	0.0352082	-0.0191367	0.0405367	-0.0320569	0.0404221	-0.023835	0.0351222	-0.0160714	0.0383594	-0.0170168	0.0336325	-0.0230615
397	-0.0240069	0.0413388	-0.0170168	0.0304526	-0.0127483	0.0317991	-0.0244939	0.0347498	-0.0189648	0.0356379	-0.0106856	0.041568	-0.0177903	0.0344347	-0.0120034	0.0455787	-0.0184778	0.0335466	-0.0214286	0.0376432	-0.026356	0.0372422	-0.015212	0.0353801	-0.00862299	0.0423988	-0.0129775	0.0331455	-0.0187643
398	-0.0193373	0.0338331	-0.0121467	0.0365833	-0.0138942	0.0278457	-0.0137796	0.0275592	-0.0156131	0.0329736	-0.0166157	0.039448	-0.0242074	0.0362968	-0.0260982	0.0436879	-0.0127769	0.0425993	-0.0195951	0.0309969	-0.0101986	0.0374427	-0.0175038	0.0362108	-0.00567227	0.0291348	-0.0240928	0.0378724	-0.0169881
399	-0.0172173	0.035466	-0.0179908	0.0442895	-0.0160428	0.0333461	-0.0201108	0.0322288	-0.0129202	0.0258117	-0.0194805	0.0366979	-0.0173606	0.0427712	-0.0249522	0.0387319	-0.0140661	0.0369557	-0.0131207	0.0363254	-0.0126623	0.0386173	-0.0233193	0.0375573	-0.0121753	0.0286192	-0.0305672	0.031885	-0.0150974
400	-0.0204545	0.0391902	-0.022288	0.0397345	-0.00885217	0.0345493	-0.0222021	0.0341195	-0.0108289	0.0304526	-0.0188503	0.0379011	-0.00979755	0.0350076	-0.012605	0.033432	-0.0268144	0.0376719	-0.0144098	0.0466673	-0.0209129	0.0331169	-0.0173319	0.0273014	-0.0176757	0.0325439	-0.0247804	0.0300802	-0.0134072
401	-0.0183346	0.0312834	-0.0158995	0.0358098	-0.0090527	0.0349503	-0.0166157	0.0332315	-0.0098262	0.0387605	-0.0169595	0.0364973	-0.0171027	0.0191654	-0.0159855	0.0397632	-0.0269289	0.0395053	-0.0211134	0.0442895	-0.0176757	0.0302521	-0.0152693	0.0232907	-0.0153839	0.0296505	-0.0234053	0.0287338	-0.0158995
402	-0.0215145	0.0310829	-0.015212	0.045063	-0.0156131	0.0348644	-0.0178762	0.0272727	-0.0134931	0.0397059	-0.0194519	0.0322288	-0.0179622	0.0303094	-0.0205978	0.035953	-0.0209129	0.0297651	-0.0175611	0.0346925	-0.0154985	0.0292781	-0.0204832	0.0264419	-0.0203686	0.0241787	-0.0183059	0.0251241	-0.0174179
403	-0.0145244	0.0344633	-0.0205405	0.0330023	-0.0206837	0.0329163	-0.00805003	0.0325726	-0.0203113	0.0331455	-0.0250095	0.0318564	-0.0183919	0.0329163	-0.018793	0.0343774	-0.0144958	0.0318277	-0.0201967	0.0393335	-0.0178189	0.0377292	-0.0251814	0.0314839	-0.0188789	0.0322001	-0.0144098	0.025783	-0.0142666
404	-0.0150401	0.049131	-0.0251814	0.0229469	-0.013092	0.034979	-0.0144671	0.0329736	-0.0195092	0.0317704	-0.0211421	0.0332028	-0.0237777	0.0348357	-0.00988349	0.0336612	-0.00214859	0.0415393	-0.0175325	0.0428571	-0.0195951	0.0390183	-0.0153266	0.0314839	-0.0220302	0.0333747	-0.0213713	0.0311688	-0.0134358
405	-0.0215145	0.0508213	-0.0177616	0.0344633	-0.0113159	0.0327445	-0.0105137	0.0404794	-0.0132066	0.0368697	-0.0228037	0.0338904	-0.0205691	0.0330309	-0.0114018	0.0389037	-0.0102273	0.0412529	-0.00667494	0.0413102	-0.0217437	0.0292208	-0.0107429	0.0229469	-0.0195092	0.0304526	-0.0241787	0.0368984	-0.0138942
406	-0.0141234	0.0356092	-0.0131493	0.0398778	-0.0190794	0.0229755	-0.00773491	0.0402502	-0.0153266	0.0325726	-0.0203972	0.0363541	-0.0164725	0.032945	-0.0178189	0.0396772	-0.0183059	0.0417972	-0.0126337	0.0348357	-0.0172173	0.0350936	-0.0140088	0.0300516	-0.0138655	0.034005	-0.0219729	0.0403075	-0.00928189
407	-0.00991214	0.0299083	-0.0216004	0.0312834	-0.0237777	0.0244939	-0.0169022	0.0349217	-0.0168163	0.0282181	-0.0191367	0.0294786	-0.0176757	0.0339763	-0.019681	0.0322861	-0.0193086	0.0347498	-0.0245512	0.0335179	-0.0177616	0.0371562	-0.0136077	0.0360103	-0.0171887	0.027416	-0.0235771	0.0390756	-0.0181341
408	-0.0194805	0.0254106	-0.0281608	0.0372708	-0.0168163	0.0342341	-0.015212	0.0330596	-0.0205405	0.0321142	-0.0228037	0.0338331	-0.0140661	0.0324293	-0.0134358	0.0428858	-0.0189648	0.026843	-0.0210275	0.0334606	-0.017647	0.030338	-0.0145817	0.0331455	-0.015126	0.0234339	-0.0187643	0.0399924	-0.0177043
409	-0.0244366	0.0339477	-0.0210275	0.0329163	-0.017246	0.0369557	-0.0160428	0.0290489	-0.0160714	0.0343487	-0.0200821	0.037013	-0.0139515	0.0388464	-0.0187643	0.0453782	-0.0189935	0.0403361	-0.0154412	0.0307964	-0.0171314	0.0417685	-0.0144958	0.031398	-0.019767	0.034893	-0.0111726	0.0320856	-0.0134931
410	-0.0179335	0.0352941	-0.023749	0.027817	-0.014639	0.0373568	-0.0195092	0.035466	-0.0113732	0.0396772	-0.00953972	0.0442895	-0.0230901	0.0277884	-0.0165871	0.0384167	-0.0194519	0.0362395	-0.00810733	0.0412242	-0.0155844	0.0360676	-0.0250955	0.036927	-0.0227177	0.0416253	-0.00776355	0.0235198	-0.00859434
411	-0.00618793	0.0355806	-0.021228	0.0362395	-0.0188216	0.031885	-0.0193946	0.036039	-0.0116024	0.0391329	-0.00644576	0.0337758	-0.0182487	0.022861	-0.0207124	0.0359244	-0.0197956	0.038961	-0.00942513	0.0416253	-0.0180195	0.027416	-0.0140947	0.0381875	-0.0147823	0.0347498	-0.00764896	0.0337758	-0.0162147
412	-0.0134645	0.0356092	-0.00744843	0.0427139	-0.0199675	0.0340336	-0.0173892	0.0374427	-0.0209702	0.0403648	-0.0115737	0.0266425	-0.0144958	0.028791	-0.0221448	0.0338904	-0.0165298	0.0415393	-0.00805003	0.0375573	-0.0185351	0.0347212	-0.00805003	0.034979	-0.0142093	0.027817	-0.00939648	0.0378438	-0.0215432
413	-0.0200821	0.0399064	-0.0140374	0.0371849	-0.0129488	0.0381875	-0.0149255	0.0353514	-0.0250095	0.0390756	-0.00965431	0.0370416	-0.0171027	0.0313694	-0.0139515	0.0326299	-0.0147536	0.036927	-0.0127196	0.0388178	-0.0157849	0.0399924	-0.0148396	0.0369843	-0.0199675	0.0429144	-0.0149255	0.0370416	-0.0152406
414	-0.0207983	0.0434587	-0.0242074	0.0358671	-0.00512796	0.0425993	-0.0123759	0.0350076	-0.0254965	0.0340623	-0.0103419	0.0395913	-0.0124618	0.0360103	-0.019194	0.0387605	-0.0110581	0.0325439	-0.0224599	0.042628	-0.0166444	0.0366979	-0.0189648	0.0400783	-0.0171027	0.0464095	-0.0175611	0.0348644	-0.0148109
415	-0.0257257	0.0461516	-0.0260122	0.0422842	-0.00822192	0.0390756	-0.00994079	0.0427426	-0.0118029	0.0347212	-0.014725	0.0330596	-0.0114591	0.036927	-0.0163006	0.0325153	-0.0187357	0.035953	-0.0127196	0.0417685	-0.0179908	0.0337758	-0.014152	0.034406	-0.0183059	0.0329163	-0.0201967	0.0276738	-0.01928
416	-0.0244079	0.0454927	-0.0250668	0.038961	-0.0148682	0.0381875	-0.0151547	0.0409377	-0.0114018	0.036927	-0.0219729	0.0419691	-0.0127196	0.0294213	-0.0231188	0.029851	-0.0166157	0.0307964	-0.0124618	0.0382735	-0.0140374	0.0363827	-0.0190508	0.0381302	-0.0232907	0.0360103	-0.0157276	0.0257544	-0.0102273
417	-0.0150401	0.0406799	-0.0210848	0.0422842	-0.0222593	0.0350936	-0.0155844	0.0373854	-0.0117742	0.0414247	-0.0206264	0.0394767	-0.0191654	0.0385313	-0.0181341	0.0299943	-0.0147823	0.0296791	-0.0102846	0.0397345	-0.0135218	0.0354946	-0.0177903	0.0368697	-0.0165584	0.0383021	-0.012118	0.0316845	-0.00870893
418	-0.0153839	0.0368411	-0.0109721	0.0434301	-0.0169881	0.0395053	-0.0164152	0.0374427	-0.0172746	0.0304813	-0.0127769	0.0354373	-0.0190221	0.041482	-0.00641711	0.0301088	-0.0117456	0.0368984	-0.0110294	0.0329736	-0.0195951	0.0328304	-0.0185924	0.0375859	-0.0100554	0.0374427	-0.012204	0.0345493	-0.0175611
419	-0.0193373	0.0431436	-0.0122613	0.0400783	-0.0177616	0.0410237	-0.0121467	0.0345779	-0.0179622	0.0319423	-0.0124618	0.0352655	-0.0225172	0.0291635	-0.010571	0.0332315	-0.0175325	0.0353514	-0.0170741	0.0297937	-0.0219156	0.038073	-0.013665	0.0347498	-0.0231188	0.0323147	-0.0149542	0.0301661	-0.0202254
420	-0.016673	0.0427712	-0.0186211	0.037987	-0.0201967	0.0417972	-0.0097689	0.0331169	-0.0173033	0.0414534	-0.0154412	0.0392762	-0.0247804	0.0285905	-0.0170454	0.0283327	-0.0240069	0.0330596	-0.0175038	0.0339477	-0.0179335	0.0321142	-0.00870893	0.0246658	-0.0274733	0.0281894	-0.0214859	0.0356092	-0.0264992
421	-0.0130061	0.0358098	-0.0137223	0.0409091	-0.0197097	0.0394767	-0.0214859	0.043516	-0.0181341	0.0402215	-0.0197956	0.040594	-0.0198816	0.0359244	-0.0190508	0.0389324	-0.0191367	0.041568	-0.0183632	0.0422269	-0.0239496	0.0417972	-0.0115164	0.0360103	-0.0186211	0.0354087	-0.0193373	0.0363827	-0.023348
422	-0.0152693	0.0474981	-0.0173319	0.0375	-0.0199962	0.0396772	-0.0203972	0.0453209	-0.0125191	0.0401069	-0.0077922	0.0389037	-0.0171887	0.0341768	-0.0200535	0.0397059	-0.0209415	0.0427426	-0.0166157	0.0411096	-0.0304813	0.0391902	-0.0169595	0.0303667	-0.0204259	0.0286192	-0.0181914	0.0327731	-0.0195378
423	-0.0197097	0.0417399	-0.0215432	0.0356379	-0.020254	0.0381302	-0.0154412	0.0421409	-0.0150974	0.0372708	-0.0151833	0.0403075	-0.0125191	0.0383881	-0.01928	0.0378724	-0.0178189	0.0397632	-0.018707	0.0361249	-0.0195378	0.0367265	-0.0222021	0.027903	-0.0159855	0.0315699	-0.0139515	0.0310542	-0.0189362
424	-0.0207697	0.0343201	-0.0203399	0.0327158	-0.0174752	0.039047	-0.0159568	0.0351222	-0.0200248	0.0285046	-0.0210561	0.0447193	-0.0124331	0.0424274	-0.0173033	0.0423415	-0.0150974	0.0427998	-0.0260409	0.0337758	-0.015699	0.0416826	-0.0147536	0.0371276	-0.0167017	0.028791	-0.0118602	0.0417112	-0.0155271
425	-0.0118029	0.0370703	-0.0224312	0.0340909	-0.0175898	0.0357238	-0.0132066	0.0380157	-0.0211134	0.0307964	-0.0136364	0.0419977	-0.0128342	0.0453209	-0.0144098	0.0430577	-0.0169309	0.0399064	-0.0264419	0.0382735	-0.0193373	0.0341482	-0.00830786	0.0346066	-0.0130347	0.0302807	-0.0148109	0.0433442	-0.0156417
426	-0.00518525	0.0389897	-0.0193659	0.0400497	-0.0168163	0.0369557	-0.0175325	0.0344633	-0.01716	0.0342341	-0.0136936	0.0401356	-0.0153839	0.0399637	-0.0171027	0.0444614	-0.0181914	0.0382735	-0.0169881	0.0414534	-0.0136936	0.0348357	-0.0137509	0.0306245	-0.00618793	0.0385313	-0.0179335	0.0336039	-0.0158136
427	-0.0180768	0.0441176	-0.0193946	0.0363827	-0.0189362	0.0364114	-0.0184492	0.0315985	-0.0193086	0.0334034	-0.0146104	0.045149	-0.0201394	0.0423415	-0.0189648	0.0484721	-0.00945377	0.0449198	-0.0122326	0.0400497	-0.0199962	0.0414534	-0.0144671	0.0419691	-0.0213999	0.0401069	-0.0175325	0.0321142	-0.00481283
428	-0.0171887	0.0340909	-0.0223739	0.0360103	-0.0144671	0.0361249	-0.0240069	0.0365833	-0.0227464	0.0397918	-0.021801	0.0409091	-0.0247231	0.0393048	-0.0172173	0.0429717	-0.0130061	0.0398778	-0.015212	0.034005	-0.0241787	0.0340623	-0.0108002	0.0377865	-0.0153552	0.0403934	-0.0188503	0.0438312	-0.0112872
429	-0.0173319	0.0300229	-0.0195378	0.0443468	-0.0179908	0.040995	-0.0201967	0.0393621	-0.016759	0.0397632	-0.0140661	0.0336325	-0.0219442	0.0332888	-0.01716	0.042055	-0.0193086	0.0389897	-0.0139515	0.0377865	-0.0161287	0.0346066	-0.0153839	0.0426853	-0.0120321	0.0317704	-0.0140947	0.0421409	-0.0242647
430	-0.0164725	0.0421696	-0.0129488	0.0364114	-0.0136936	0.0338331	-0.0183346	0.0345206	-0.0170454	0.0364114	-0.0125764	0.0406513	-0.012605	0.0374427	-0.01928	0.0397632	-0.0157849	0.0307677	-0.0176184	0.0448911	-0.0167876	0.0349217	-0.0170741	0.0435733	-0.0220588	0.0306818	-0.0130634	0.0402215	-0.0228323
431	-0.0142666	0.0394194	-0.0140661	0.0313407	-0.00701871	0.0352655	-0.0150401	0.0418831	-0.0189935	0.0345493	-0.019767	0.036927	-0.0175325	0.0405367	-0.0158709	0.0350649	-0.0187643	0.0288197	-0.0160428	0.0380443	-0.0200821	0.0396199	-0.0156703	0.0297651	-0.019767	0.0339477	-0.0219442	0.0388464	-0.0115164
432	-0.0189362	0.0335466	-0.0195378	0.0374713	-0.0169309	0.0376432	-0.0106856	0.0421123	-0.0149828	0.0363254	-0.0166444	0.0351509	-0.0158422	0.0331169	-0.016186	0.0395913	-0.0218869	0.0382735	-0.00853705	0.0321142	-0.0148682	0.0372422	-0.0206551	0.0297364	-0.0135504	0.0348357	-0.0204832	0.0364973	-0.0131493
433	-0.012204	0.0409091	-0.0152406	0.037414	-0.0172173	0.0364114	-0.0223453	0.0265565	-0.0158709	0.0400783	-0.0148682	0.0361535	-0.0186784	0.0342341	-0.0118602	0.0391616	-0.0220588	0.0396486	-0.0200535	0.0414534	-0.013092	0.034492	-0.0150687	0.0299943	-0.0165871	0.0395626	-0.0202826	0.0384167	-0.0164438
434	-0.0189362	0.0394194	-0.0183919	0.0394767	-0.0203399	0.0387032	-0.0197097	0.0283613	-0.0134645	0.0325726	-0.0135218	0.0386746	-0.0230901	0.0345206	-0.0172173	0.0376146	-0.0161574	0.0369557	-0.0129202	0.0398491	-0.0147536	0.0386746	-0.0106856	0.036927	-0.0136077	0.0392189	-0.0132926	0.0358671	-0.0175611
435	-0.01716	0.0397345	-0.0219729	0.0377005	-0.0210275	0.0361822	-0.0108289	0.0328877	-0.01822	0.0375286	-0.010657	0.0376719	-0.0166444	0.0351795	-0.0160141	0.0386459	-0.0110294	0.0337185	-0.0199102	0.0359244	-0.0150401	0.0410237	-0.0174465	0.0402502	-0.018793	0.0407086	-0.0127196	0.0397059	-0.0138942
436	-0.00862299	0.0436306	-0.017246	0.0328017	-0.0121467	0.0381302	-0.00968296	0.0378724	-0.0134931	0.0454355	-0.0140374	0.0319423	-0.0145244	0.0391329	-0.0147536	0.0381016	-0.0150687	0.0361249	-0.0209415	0.0382735	-0.0163292	0.0337471	-0.0155844	0.044576	-0.019194	0.034492	-0.0161001	0.0402215	-0.0126623
437	-0.0158995	0.0424274	-0.0133785	0.0308537	-0.010084	0.0403075	-0.0162433	0.0403934	-0.00819327	0.0370416	-0.0157849	0.0346639	-0.017246	0.0355233	-0.013092	0.037013	-0.0120034	0.0367551	-0.00472689	0.0374427	-0.018707	0.0291921	-0.0106283	0.0425707	-0.0169595	0.0327445	-0.0139228	0.0313121	-0.00890947
438	-0.0180481	0.0360676	-0.0175038	0.0356952	-0.0111153	0.0372708	-0.0181914	0.0379011	-0.0152406	0.0346639	-0.020741	0.0306818	-0.0221734	0.0381589	-0.0128342	0.038073	-0.0180481	0.0309396	-0.00759167	0.0367265	-0.011631	0.0326012	-0.0135791	0.0375573	-0.0136077	0.0351795	-0.0143812	0.0326299	-0.0120321
439	-0.0152693	0.0351509	-0.0176757	0.0411096	-0.0116597	0.0366406	-0.0150687	0.0404507	-0.0198243	0.0408804	-0.014725	0.0330309	-0.0199675	0.0416253	-0.0125191	0.035953	-0.0165011	0.0277884	-0.00819327	0.0386459	-0.0113445	0.0368697	-0.0162147	0.0310542	-0.0124331	0.0372708	-0.0147823	0.0340623	-0.0153266
440	-0.0138942	0.0356092	-0.0136936	0.042628	-0.0195092	0.0307964	-0.0052712	0.0389897	-0.0180195	0.0407372	-0.0142093	0.0336039	-0.0160141	0.0366692	-0.0124618	0.0386173	-0.00876623	0.0421123	-0.00736249	0.0303667	-0.0173319	0.030825	-0.0150974	0.0340909	-0.0114878	0.040995	-0.0071906	0.0422269	-0.00825057
441	-0.0149828	0.0342628	-0.014639	0.0401356	-0.0168163	0.0375286	-0.0107716	0.0328304	-0.0152693	0.0408518	-0.00799274	0.0331169	-0.00962566	0.0328877	-0.0170454	0.0335466	-0.0193086	0.0405653	-0.0145817	0.0366119	-0.0132353	0.0355233	-0.0124331	0.0399351	-0.01017	0.0356665	-0.00782085	0.0363827	-0.0124618
442	-0.00979755	0.0354946	-0.0216577	0.0398778	-0.00919595	0.0361249	-0.00633116	0.0375286	-0.0071906	0.0326299	-0.0165584	0.0273873	-0.0103419	0.0320856	-0.0109721	0.0322001	-0.0167017	0.0338904	-0.0186211	0.0299083	-0.0157276	0.0381016	-0.0137796	0.0384454	-0.0193659	0.0351795	-0.0108289	0.0322861	-0.0127769
443	-0.0124904	0.0346925	-0.0152979	0.0362968	-0.0173319	0.0351795	-0.0104851	0.0330882	-0.00856569	0.0267571	-0.014725	0.0317131	-0.0107429	0.0342914	-0.0155271	0.034893	-0.011631	0.0301088	-0.0135791	0.0300802	-0.0141234	0.0290489	-0.0164725	0.0322001	-0.0213713	0.0368411	-0.0146677	0.0288197	-0.0147536
444	-0.0173319	0.0361535	-0.0156417	0.0357525	-0.0143239	0.0343774	-0.0143812	0.0304813	-0.0133499	0.0278743	-0.00676088	0.039534	-0.0153839	0.034492	-0.0169595	0.0340909	-0.0104851	0.0348644	-0.00951107	0.0353514	-0.00816462	0.0289056	-0.0197097	0.0375573	-0.0140661	0.0316272	-0.0147536	0.0289916	-0.0119175
445	-0.0122899	0.0343774	-0.0169022	0.0373854	-0.0126337	0.0289056	-0.00762031	0.0384454	-0.012605	0.0342628	-0.0138082	0.0366692	-0.0180195	0.0336612	-0.0109435	0.0376146	-0.00710465	0.036927	-0.0104564	0.0349217	-0.0139228	0.0353514	-0.0118602	0.0417685	-0.0128915	0.0377578	-0.0176184	0.0384454	-0.0101127
446	-0.00816462	0.0398205	-0.0150401	0.0345779	-0.00736249	0.0372135	-0.0090527	0.0305959	-0.0105424	0.036039	-0.0121753	0.0411096	-0.013092	0.0334606	-0.0114878	0.0361535	-0.00489877	0.0356092	-0.0103705	0.0352082	-0.0143812	0.037987	-0.00289343	0.0428858	-0.0132353	0.0383308	-0.0139801	0.0312261	-0.0090527
447	-0.00847975	0.0462949	-0.0164725	0.0307105	-0.00495607	0.0357811	-0.0196237	0.0332315	-0.0120034	0.0279889	-0.0120321	0.0334034	-0.00762031	0.034005	-0.00750572	0.0385027	-0.0124618	0.0357525	-0.00951107	0.037987	-0.0176184	0.0281322	-0.00762031	0.0272727	-0.00827921	0.0353801	-0.0132639	0.0249236	-0.0084511
448	-0.00744843	0.0330596	-0.0160428	0.0314839	-0.00687547	0.0348357	-0.0146677	0.0278457	-0.00953972	0.025869	-0.0129202	0.0342341	-0.00876623	0.0387319	-0.00816462	0.0296791	-0.0178189	0.0350649	-0.0136364	0.0314553	-0.012605	0.0262127	-0.0158995	0.0240928	-0.0149255	0.0289629	-0.00865164	0.0289629	-0.00933918
449	-0.00842245	0.0246658	-0.0084511	0.0334034	-0.00988349	0.040594	-0.00326585	0.0291635	-0.00879488	0.0315126	-0.0110867	0.0346639	-0.00696142	0.0356379	-0.00762031	0.0302521	-0.0131207	0.0319996	-0.00807868	0.0272154	-0.00994079	0.0280749	-0.0160428	0.032945	-0.0153266	0.0256684	-0.00710465	0.0297364	-0.00956837
450	-0.0122326	0.0296218	-0.0051566	0.0317131	-0.0097689	0.0329163	-0.00406799	0.0307964	-0.0145531	0.0350076	-0.0119748	0.0355519	-0.00796409	0.0319423	-0.0109721	0.0358671	-0.00816462	0.0315985	-0.00575821	0.0306818	-0.0134645	0.0283327	-0.0140661	0.0315126	-0.00507066	0.0273587	-0.00913865	0.030825	-0.00570091
451	-0.0114305	0.02839	-0.0071333	0.0338617	-0.0100267	0.0301948	-0.00830786	0.0330023	-0.0139228	0.0341482	-0.0127769	0.0360962	-0.00913865	0.0350936	-0.0134645	0.0357811	-0.00776355	0.0346639	-0.0150687	0.0347498	-0.0135218	0.0334034	-0.0071906	0.0297078	-0.0100554	0.0310829	-0.00810733	0.0297364	-0.0101413
452	-0.0124331	0.0331742	-0.00813598	0.0301661	-0.0130061	0.0330596	-0.00209129	0.0311975	-0.0112299	0.0290489	-0.0119461	0.0346639	-0.0112013	0.0327158	-0.0134072	0.0297651	-0.0101127	0.0311115	-0.0143239	0.0352655	-0.00696142	0.0350936	-0.00656035	0.0314839	-0.0153266	0.0276738	-0.010084	0.0307105	-0.00991214
453	-0.0121467	0.0310829	-0.0149255	0.0308823	-0.00836516	0.0276165	-0.0114305	0.0291921	-0.0134358	0.027903	-0.0115164	0.0326299	-0.00847975	0.0295932	-0.0123472	0.0321715	-0.00509931	0.0262127	-0.0090527	0.0367551	-0.0112299	0.029937	-0.0118602	0.0288197	-0.0153552	0.0236631	-0.0149828	0.0291635	-0.0130347
454	-0.0171314	0.0273014	-0.0179622	0.0297651	-0.0102559	0.0325153	-0.0153839	0.025382	-0.0123759	0.0321428	-0.0128629	0.0326585	-0.0065317	0.0294213	-0.0109721	0.0292208	-0.00641711	0.0323147	-0.00656035	0.0355519	-0.0132353	0.0305959	-0.0126623	0.0307964	-0.0174465	0.0301088	-0.0102273	0.0269576	-0.00787815
455	-0.0114305	0.0269862	-0.0141234	0.0334606	-0.00908135	0.0356092	-0.00962566	0.0268144	-0.00541443	0.0322001	-0.0175038	0.033432	-0.010571	0.0250955	-0.0134931	0.0288483	-0.0148396	0.031398	-0.0150114	0.0324866	-0.00802139	0.0314267	-0.00260695	0.027817	-0.00524255	0.0299943	-0.00661764	0.0270149	-0.00406799
456	-0.00567227	0.0292208	-0.0144958	0.030338	-0.00793544	0.0303953	-0.00481283	0.0264706	-0.00481283	0.0264992	-0.0197097	0.0340623	-0.00902406	0.032458	-0.00787815	0.0310542	-0.00716195	0.0291921	-0.00644576	0.0287338	-0.00438311	0.0257257	-0.00220588	0.0230901	-0.00888082	0.0301948	-0.0046123	0.0226891	-0.0109721
457	-0.00879488	0.0331169	-0.0180195	0.0294499	-0.011144	0.0352368	-0.011144	0.0277311	-0.00575821	0.0271581	-0.0138655	0.0300802	-0.00598739	0.0382162	-0.00464094	0.0287051	-0.00401069	0.0332028	-0.00412528	0.0287624	-0.0104564	0.0249809	-0.0107143	0.023835	-0.00876623	0.0334034	-0.00306531	0.0245512	-0.0085084
458	-0.00704736	0.0317131	-0.0197956	0.0336898	-0.00673223	0.0298224	-0.0156703	0.0315126	-0.0115451	0.0295072	-0.00842245	0.0244652	-0.0121467	0.0316272	-0.0101127	0.0323434	-0.00825057	0.0290489	-0.0107716	0.029364	-0.0154412	0.0230901	-0.00805003	0.0284759	-0.00618793	0.0326012	-0.0145817	0.0240355	-0.00246371
459	-0.00234912	0.0283327	-0.0159568	0.0315412	-0.00870893	0.0325439	-0.0150401	0.029937	-0.013092	0.0222593	-0.00699006	0.0256684	-0.0136364	0.0364114	-0.0157563	0.0311115	-0.0101986	0.0361535	-0.0110294	0.0357811	-0.0162433	0.0260695	-0.0101413	0.0260695	-0.0116024	0.0285332	-0.0101127	0.017647	0.000315
460	-0.00974025	0.0218296	-0.0133212	0.0327731	-0.0110008	0.0255538	-0.0119461	0.0332028	-0.0121753	0.0213999	-0.00873758	0.0228037	-0.00816462	0.0272154	-0.00951107	0.0296505	-0.0135791	0.0295932	-0.0114878	0.0336325	-0.0131493	0.0311115	-0.0110867	0.025783	-0.0134931	0.0250382	-0.0052712	0.0189362	-0.000802
461	-0.0117456	0.024236	-0.0127196	0.0265279	-0.0122899	0.0247804	-0.0143812	0.0348357	-0.0142093	0.0244652	-0.00959701	0.0213999	-0.00610198	0.021801	-0.00856569	0.0293927	-0.0109435	0.0221448	-0.00856569	0.0356952	-0.00965431	0.0327445	-0.0107143	0.0249522	-0.0114591	0.0171887	-0.00512796	0.0268144	-0.0115164
462	-0.00578686	0.0284186	-0.00830786	0.0297078	-0.00902406	0.0285332	-0.0101127	0.0227177	-0.0104278	0.0296791	-0.00641711	0.0239209	-0.0105424	0.0205978	-0.00693277	0.0282181	-0.0118315	0.0229469	-0.00449771	0.0323434	-0.00899541	0.0304526	-0.00593009	0.021715	-0.0120607	0.0175325	-0.00355233	0.0279603	-0.0129488
463	-0.00913865	0.0246944	-0.00919595	0.0316272	-0.00535714	0.0267571	-0.00873758	0.0177043	-0.011144	0.0313694	-0.00819327	0.0234912	-0.0123759	0.0205691	-0.00750572	0.0289056	-0.00979755	0.0211421	-0.00615928	0.0275019	-0.00862299	0.0261555	-0.00487013	0.0207124	-0.0085084	0.0256684	-0.00979755	0.0226891	-0.00853705
464	-0.0164438	0.0238063	-0.0181627	0.0281608	-0.0131207	0.0202826	-0.00627387	0.0247231	-0.0113732	0.0223453	-0.00590145	0.0256971	-0.0139801	0.0214859	-0.0147536	0.0254106	-0.0128629	0.0201681	-0.0109721	0.0196237	-0.0105997	0.0211134	-0.00369557	0.0153266	-0.0106283	0.0231761	-0.011144	0.0108575	-0.00922459
465	-0.0155844	0.0228037	-0.0130061	0.0252674	-0.00200535	0.0236917	-0.00919595	0.0172173	-0.00839381	0.0239496	-0.0058155	0.0254679	-0.0133499	0.0140661	-0.0103132	0.0243793	-0.00839381	0.0181054	-0.00885217	0.0250095	-0.00635981	0.0204259	-0.00931054	0.0183632	-0.00667494	0.0179049	-0.0163292	0.0173892	0.000945
466	-0.00699006	0.0206264	-0.00773491	0.0216864	-0.00650305	0.0238923	-0.00764896	0.0169881	-0.0158709	0.021228	-0.0025783	0.0247517	-0.00736249	0.0225458	-0.00452635	0.0240355	-0.010657	0.0189935	-0.00673223	0.0234626	-0.00741978	0.0215145	-0.00558632	0.0246658	-0.00733384	0.0198243	-0.011631	0.0244366	-0.00343774
467	-0.0108289	0.024236	-0.00939648	0.0189362	-0.0109148	0.0218583	-0.00444041	0.0231761	-0.0132353	0.0220302	-0.0128056	0.0241501	-0.00610198	0.0230328	-0.0105424	0.0236917	-0.00773491	0.0169022	-0.00819327	0.0248949	-0.00807868	0.0261555	-0.00343774	0.0189648	-0.00753437	0.0169309	-0.00501336	0.0182773	-0.00529984
468	-0.0129202	0.0215145	-0.00933918	0.014152	-0.00747708	0.0216004	-0.00681818	0.0205691	-0.00776355	0.0270149	-0.0154125	0.0184492	-0.0039534	0.0216291	-0.0118029	0.0201681	-0.00340909	0.0132639	-0.00464094	0.0299083	-0.00942513	0.0216864	-0.00590145	0.0114305	-0.00658899	0.014639	-0.0114305	0.01822	-0.00696142
469	-0.00888082	0.0179335	-0.0132926	0.019767	-0.0071333	0.0184778	-0.00899541	0.0191081	-0.00782085	0.01928	-0.0112013	0.0159568	-0.00555767	0.0253533	-0.00819327	0.0218583	-0.0124904	0.0177903	-0.00896676	0.0199675	-0.00630252	0.0207124	-0.0102273	0.0104851	-0.00607333	0.0159568	-0.0110867	0.0114878	-0.015126
470	-0.00730519	0.0233766	-0.00876623	0.0273014	-0.0163292	0.0181627	-0.0090527	0.0180481	-0.00610198	0.0205978	-0.00825057	0.0188216	-0.0137509	0.0229469	-0.00928189	0.0213426	-0.00664629	0.0193659	-0.00951107	0.0199675	-0.0141234	0.0244652	-0.00767761	0.0171027	-0.00825057	0.0153839	-0.0140088	0.0137223	-0.00776355
471	-0.0120894	0.0178762	-0.0103419	0.0232047	-0.0091673	0.0211707	-0.00650305	0.0144958	-0.00575821	0.0186211	-0.0025783	0.0179622	-0.00707601	0.016272	-0.00667494	0.0199962	8.59e-05	0.017246	-0.00297937	0.0211994	-0.0120034	0.0182487	0.00063	0.0113732	-0.0118029	0.0200821	-0.00931054	0.0158422	-0.00650305
472	-0.0107429	0.014639	-0.0163006	0.0223166	0.00487013	0.017647	-0.00358098	0.0115451	-0.00409664	0.0131207	-0.00756302	0.0145817	-0.00664629	0.0156703	-0.00767761	0.0193946	-0.00656035	0.0153266	0.0019767	0.015126	-0.00441176	0.0152406	-0.00658899	0.0104564	-0.00633116	0.0136077	-0.00690412	0.0144958	-0.00584415
473	-0.00661764	0.0108289	-0.00773491	0.0177043	-0.00108862	0.014639	-0.00570091	0.0122899	-0.00498472	0.0149828	-0.00727654	0.0123186	-0.00913865	0.0165298	-0.00475553	0.0221734	-0.0110867	0.0189076	-0.00776355	0.0114305	-0.00338044	0.0176184	-0.010571	0.00956837	-0.00641711	0.00670359	-0.00956837	0.0130347	-0.00312261
474	-0.00931054	0.00796409	-0.00965431	0.0116597	-0.00724789	0.0159855	-0.0100554	0.0120034	-0.0116597	0.0162433	-0.00529984	0.0105424	-0.00830786	0.0133212	-0.00401069	0.0191367	-0.0108862	0.0182487	-0.0120034	0.0133785	-0.0052712	0.0185638	-0.00418258	0.00690412	-0.01017	0.00913865	-0.01017	0.0108862	-0.00819327
475	-0.00873758	0.0121467	-0.0104278	0.0131493	-0.000372	0.00739113	-0.0110867	0.0102559	-0.00704736	0.0177903	-0.011717	0.00676088	-0.00567227	0.0112299	-0.00226318	0.0165584	-0.00667494	0.0146677	-0.0137223	0.0140374	-0.00890947	0.0118315	-0.00764896	0.0104564	-0.0101127	0.00922459	-0.0071906	0.00908135	-0.00478418
476	-0.0107143	0.0125191	-0.00750572	0.0115451	-0.0058155	0.00621657	-0.0109721	0.00664629	-0.00759167	0.0131207	-0.015126	0.00610198	-0.00787815	0.0123186	-0.0104564	0.0160714	-0.0148969	0.0158136	-0.0150114	0.0141807	-0.00890947	0.0108002	-0.0101127	0.0100554	-0.0124045	0.0078495	-0.00879488	0.0113159	-0.00524255
477	-0.0064744	0.00501336	-0.0105997	0.0134645	-0.0134645	0.00939648	-0.0124331	0.00661764	-0.00799274	0.0120894	-0.0071906	0.00893811	-0.00730519	0.0140661	-0.0118888	0.0119748	-0.00965431	0.00959701	-0.00790679	0.016186	-0.0118029	0.0115737	-0.00833651	0.0097116	-0.00552903	0.00266425	-0.00386745	0.00836516	-0.00656035
478	-0.00544308	0.00243506	-0.016272	0.0137796	-0.010084	0.00701871	-0.00693277	0.0127769	-0.00541443	0.00996944	-0.00544308	0.0113732	-0.00913865	0.0168736	-0.00117456	0.00985484	-0.0078495	0.00438311	-0.00509931	0.016673	-0.0114878	0.0108862	-0.00953972	0.00727654	-0.00406799	0.00615928	-0.00300802	0.00108862	-0.0122899
479	-0.00948242	0.00472689	-0.0137509	0.01017	-0.0071333	0.000888	-0.000659	0.00928189	-0.00836516	0.00759167	-0.00189076	0.00472689	-0.00810733	0.0128915	-0.00254965	0.0104278	-0.00953972	0.00249236	-0.00641711	0.00888082	-0.00595874	0.00999808	-0.00822192	-0.00524255	-0.00630252	0.00607333	-0.00701871	-0.000831	-0.0116024
480	-0.00699006	0.00415393	-0.00885217	0.00959701	-0.00578686	0.00169022	-0.00618793	0.000716	-0.00890947	0.00750572	-0.00292208	0.00160428	-0.0058155	0.00249236	-0.00690412	0.00403934	-0.00469824	0.00489877	-0.00667494	0.0058155	-0.0101986	0.00283613	-0.00512796	-0.00372421	-0.00392475	0.00177616	-0.0107143	-2.86e-05	-0.0071906
481	-0.0163579	-0.00217723	-0.0109721	0.00627387	-0.0108289	0.00392475	-0.00696142	-0.00332315	-0.00888082	-0.000974	-0.00338044	0.00332315	-0.00770626	0.000573	-0.00564362	0.00885217	-0.0105997	0.00541443	-0.00805003	0.00842245	-0.00567227	0.00369557	-0.00988349	0.00249236	-0.00727654	-0.00260695	0.00137509	-0.00338044	-0.0114305
482	-0.0142953	-0.00280749	-0.00859434	0.00211994	-0.00644576	0.00200535	-0.00928189	0.004555	-0.00870893	-0.00335179	-0.00931054	0.00260695	-0.0149255	0.000401	-0.00868028	0.0025783	-0.0102559	0.00644576	-0.0071333	0.0025783	-0.00656035	0.00879488	-0.00776355	-0.00120321	-0.0104278	-0.00819327	-0.00372421	-0.00280749	-0.0108862
483	-0.00295072	-0.000372	-0.0105997	-0.000229	-0.00595874	-0.00223453	-0.00936783	0.0046123	-0.00962566	-0.00252101	-0.0102273	-0.00693277	-0.0107429	-0.00332315	-0.0105997	-0.000917	-0.00836516	0.00169022	-0.00885217	0.00464094	-0.01716	0.00435447	-0.0026356	-0.0148109	-0.00696142	-0.00853705	-0.012605	-0.00552903	-0.00836516
484	-0.00292208	-0.00229182	-0.0114591	-0.00063	-0.00630252	-0.0032945	-0.00862299	-0.00358098	-0.00590145	-0.00578686	-0.00108862	-0.00945377	-0.00699006	-0.00444041	-0.0124618	0.00375286	-0.0110581	0.00148969	-0.00741978	0.00441176	-0.0132353	-0.00226318	-0.00701871	-0.0126623	-0.00873758	-0.0167017	-0.00590145	-0.0051566	-0.0106856
485	-0.0106856	-0.00882352	-0.0124618	-0.0078495	-0.00458365	-0.00741978	-0.0071906	-0.0108575	-0.00759167	-0.0103419	-0.0064744	-0.00529984	-0.00693277	-0.0127196	-0.0071333	-0.00226318	-0.00888082	-0.000143	-0.0064744	-0.00868028	-0.00959701	-0.00842245	-0.0117456	-0.0109435	-0.0118888	-0.0184492	-0.00833651	-0.0115737	-0.0105424
486	-0.0113445	-0.014238	-0.0184205	-0.0148682	-0.0112586	-0.0155844	-0.0150401	-0.0201108	-0.011717	-0.0161574	-0.0119461	-0.0138082	-0.00933918	-0.0189076	-0.0109721	-0.0124331	-0.0107429	-0.0102273	-0.0120894	-0.015699	-0.0150401	-0.0128629	-0.014725	-0.0189362	-0.0150974	-0.0193373	-0.0144671	-0.0240642	-0.0125764
487	-0.0129202	-0.0190508	-0.0224026	-0.0203399	-0.0149828	-0.0167876	-0.018793	-0.018793	-0.014725	-0.0204259	-0.0198243	-0.0156417	-0.0148109	-0.0203686	-0.0158995	-0.0198816	-0.0127769	-0.0144958	-0.0159568	-0.0172173	-0.0138942	-0.0119748	-0.016673	-0.016673	-0.0144385	-0.0298797	-0.0133785	-0.0235485	-0.0105137
488	-0.0120321	-0.0148682	-0.0148682	-0.0193373	-0.0135504	-0.0205978	-0.00805003	-0.0164725	-0.0117742	-0.0158995	-0.0150401	-0.0194519	-0.0119461	-0.0147536	-0.00767761	-0.0173033	-0.00928189	-0.016186	-0.0164438	-0.0174752	-0.0112586	-0.0124045	-0.0123759	-0.0231474	-0.0120034	-0.023348	-0.0134072	-0.0180195	-0.0128342
489	-0.0136077	-0.0148396	-0.0120321	-0.018793	-0.00953972	-0.0206837	-0.012204	-0.0138655	-0.0136364	-0.0110867	-0.00816462	-0.0232907	-0.0140088	-0.0131493	-0.00406799	-0.00956837	-0.00681818	-0.0193946	-0.0127196	-0.00939648	-0.0104851	-0.00994079	-0.0148109	-0.0208556	-0.0120034	-0.0223739	-0.0165011	-0.0207983	-0.0118602
490	-0.0150974	-0.0242647	-0.015212	-0.0191081	-0.00564362	-0.019681	-0.012605	-0.023262	-0.00942513	-0.0118602	-0.00303667	-0.0162433	-0.0127196	-0.0137223	-0.00782085	-0.00922459	-0.00478418	-0.0167017	-0.0114305	-0.0153552	-0.00535714	-0.0132639	-0.0103992	-0.0189362	-0.00968296	-0.0261841	-0.00922459	-0.0281894	-0.00776355
491	-0.0098262	-0.0235485	-0.0137509	-0.0194232	-0.00744843	-0.0195951	-0.0032372	-0.0268716	-0.00169022	-0.0202826	-0.00670359	-0.0152979	-0.00598739	-0.0191081	-0.0127196	-0.0179335	-0.00627387	-0.0178189	-0.00664629	-0.023262	-0.00776355	-0.0205978	-0.00816462	-0.0258976	-0.00959701	-0.0285046	-0.00518525	-0.02839	-0.0149255
492	-0.00561497	-0.0287338	-0.0108289	-0.0228037	-0.0107716	-0.0209988	-0.00721925	-0.0243506	-0.00386745	-0.0274446	-0.0124904	-0.0213999	-0.00764896	-0.0264706	-0.0172173	-0.0175325	-0.0115164	-0.0223453	-0.00707601	-0.0242074	-0.00985484	-0.0239209	-0.00716195	-0.0327731	-0.0085084	-0.0342055	-0.00979755	-0.0320569	-0.00896676
493	-0.00994079	-0.0330882	-0.00767761	-0.0327731	-0.012118	-0.0271295	-0.0122899	-0.029937	-0.0102273	-0.0275878	-0.00810733	-0.0341768	-0.0120321	-0.0233193	-0.0125191	-0.0191367	-0.013092	-0.0261555	-0.00913865	-0.024809	-0.0118888	-0.0301948	-0.0154698	-0.0377005	-0.00421123	-0.0362968	-0.0148969	-0.0346066	-0.0137223
494	-0.0114305	-0.0399924	-0.0130061	-0.0295932	-0.0132066	-0.0375573	-0.0104851	-0.0332888	-0.0128342	-0.0293067	-0.0125764	-0.0367265	-0.00704736	-0.0320569	-0.00853705	-0.0255825	-0.0100267	-0.032372	-0.00667494	-0.0247804	-0.0114878	-0.0296505	-0.0109435	-0.0372708	-0.00810733	-0.0395913	-0.00547173	-0.0376719	-0.0163579
495	-0.00996944	-0.0385886	-0.0125477	-0.0319137	-0.0141807	-0.0439171	-0.0038961	-0.0376146	-0.0118602	-0.0348071	-0.00802139	-0.0413675	-0.00813598	-0.0362108	-0.0146963	-0.0327445	-0.0133212	-0.0382448	-0.0145817	-0.0300229	-0.0118029	-0.0311975	-0.00621657	-0.0445474	-0.0150687	-0.040594	-0.00721925	-0.042542	-0.0111153
496	-0.00452635	-0.0370989	-0.00644576	-0.0396199	-0.00693277	-0.0416253	-0.00595874	-0.0422269	-0.00868028	-0.0358384	-0.00799274	-0.0401356	-0.0113445	-0.0384167	-0.0106283	-0.0336612	-0.00911	-0.0366119	-0.00464094	-0.0366406	-0.0138369	-0.0361535	-0.00598739	-0.0500764	-0.00796409	-0.0530271	-0.00833651	-0.0483862	-0.00624522
497	-0.0052139	-0.0435447	-0.00650305	-0.0389324	-0.00335179	-0.0413388	-0.0102273	-0.0463808	-0.0133785	-0.0411096	-0.0091673	-0.0458079	-0.00664629	-0.0472976	-0.00555767	-0.0386746	-0.00799274	-0.0401642	0.000458	-0.0395913	-0.00888082	-0.0357238	-0.00570091	-0.0497613	-0.0065317	-0.0508785	-0.00438311	-0.0528839	-0.00458365
498	-0.00805003	-0.0442609	-0.00865164	-0.0452063	-0.00633116	-0.0462949	-0.00896676	-0.0507926	-0.0112586	-0.0469538	-0.00736249	-0.0510218	-0.00349503	-0.0494748	-0.00744843	-0.0500478	-0.00676088	-0.0509931	-0.00481283	-0.0412815	-0.00358098	-0.0420264	-0.0129488	-0.0535715	-0.00933918	-0.0550611	-0.00948242	-0.0584702	-0.00868028
499	-0.00567227	-0.0545741	-0.0124618	-0.0513942	-0.0133212	-0.0561211	-0.0112013	-0.0538293	-0.0097689	-0.0584989	-0.00988349	-0.0491597	-0.00925324	-0.0498759	-0.00819327	-0.0550325	-0.00446906	-0.0528553	-0.00678953	-0.0469251	-0.00893811	-0.0523396	-0.0108002	-0.0607907	-0.013092	-0.0625669	-0.00994079	-0.0616215	-0.00681818
500	-0.00446906	-0.0613637	-0.0217723	-0.0537433	-0.0125764	-0.0605615	-0.012605	-0.0612204	-0.0132353	-0.0648014	-0.00604469	-0.0570378	-0.00833651	-0.0535715	-0.0098262	-0.0569233	-0.00882352	-0.0581551	-0.0105137	-0.053686	-0.0150687	-0.0576108	-0.0091673	-0.0660619	-0.0159282	-0.0694997	-0.00951107	-0.0672652	-0.00928189
501	-0.0104278	-0.0640566	-0.011717	-0.0556341	-0.00398204	-0.0688694	-0.0121467	-0.0627674	-0.0109721	-0.0617075	-0.00243506	-0.0647441	-0.00888082	-0.0648014	-0.0090527	-0.0544309	-0.0140088	-0.0618221	-0.00822192	-0.0586421	-0.0115737	-0.0523109	-0.0108575	-0.0699294	-0.00847975	-0.0723072	-0.00770626	-0.0743699	-0.0135218
502	-0.00753437	-0.0701586	-0.00529984	-0.0647441	-0.0065317	-0.0714191	-0.00919595	-0.0592151	-0.00684682	-0.0666349	-0.00509931	-0.0656322	-0.0101413	-0.0690127	-0.00796409	-0.0580692	-0.0119748	-0.0580405	-0.00355233	-0.0609913	-0.00678953	-0.0566654	-0.00570091	-0.0735391	-0.000602	-0.0746563	-0.00919595	-0.0808157	-0.0119461
503	-0.00466959	-0.0683251	-0.0137796	-0.0705024	-0.00610198	-0.0691273	-0.0103419	-0.0706743	-0.00873758	-0.0757163	-0.00939648	-0.0727369	-0.00899541	-0.0666922	-0.0046123	-0.0651452	-0.0071906	-0.0662911	-0.00615928	-0.0673511	-0.00836516	-0.0719921	-0.00555767	-0.0778936	-0.00300802	-0.0794119	-0.0108575	-0.0831362	-0.00564362
504	-0.00991214	-0.0820475	-0.011144	-0.0772633	-0.00243506	-0.0778936	-0.00756302	-0.0806724	-0.0111726	-0.0788676	-0.00931054	-0.0726223	-0.00541443	-0.0762033	-0.00822192	-0.0725937	-0.00160428	-0.0727369	-0.0058728	-0.0766044	-0.00604469	-0.0754871	-0.0114878	-0.09153	-0.00819327	-0.0864593	-0.00813598	-0.0871469	-0.00681818
505	-0.00564362	-0.0906419	-0.0112586	-0.0791254	-0.00773491	-0.0893814	-0.00618793	-0.0884074	-0.00693277	-0.0836805	-0.00518525	-0.0843107	-0.00922459	-0.0819329	-0.0134645	-0.0790968	-0.00381016	-0.0852848	-0.00349503	-0.0794406	-0.00312261	-0.0775498	-0.0142093	-0.0912436	-0.00762031	-0.0951397	-0.00295072	-0.0907852	-0.00762031
506	-0.00547173	-0.0904414	-0.0132066	-0.0877485	-0.00859434	-0.0873761	-0.00842245	-0.0916733	-0.00529984	-0.0875193	-0.00896676	-0.0890377	-0.00810733	-0.0897825	-0.0108289	-0.086488	-0.00773491	-0.0866885	-0.00512796	-0.0818183	-0.00790679	-0.0825632	-0.0112013	-0.0919311	-0.0112586	-0.0969732	-0.00873758	-0.0991218	-0.0052712
507	-0.0116024	-0.0927046	-0.00962566	-0.0952543	-0.0113159	-0.0876339	-0.00968296	-0.095197	-0.00607333	-0.0975461	-0.00922459	-0.0873761	-0.00701871	-0.0937646	-0.00885217	-0.0864307	-0.00710465	-0.0949105	-0.00624522	-0.0917592	-0.00979755	-0.0936786	-0.012691	-0.102731	-0.0084511	-0.105109	-0.016759	-0.104622	-0.00756302
508	-0.00819327	-0.103906	-0.00913865	-0.0903841	-0.0130634	-0.0980618	-0.00269289	-0.099838	-0.00733384	-0.103448	-0.00604469	-0.10362	-0.00988349	-0.101213	-0.0110294	-0.090069	-0.00432582	-0.102646	-0.00707601	-0.094223	-0.012204	-0.10213	-0.00793544	-0.108175	-0.00578686	-0.112243	-0.0134645	-0.109779	-0.00744843
509	0.000258	-0.108289	-0.0124331	-0.092676	-0.00575821	-0.104966	-0.00358098	-0.107888	-0.0126337	-0.107372	-0.00604469	-0.111183	-0.00613063	-0.108748	-0.0107716	-0.0977753	-0.00730519	-0.101958	-0.0071333	-0.0970878	-0.0134358	-0.100153	-0.00134645	-0.112443	-0.00853705	-0.113446	-0.00464094	-0.117571	-0.0085084
510	-0.00699006	-0.114792	-0.0171314	-0.102674	-0.00676088	-0.110237	-0.00234912	-0.108117	-0.0115737	-0.112415	-0.00555767	-0.113331	-0.00564362	-0.112386	-0.0071906	-0.106284	-0.00701871	-0.10869	-0.00836516	-0.103075	-0.0090527	-0.10531	-0.00839381	-0.117113	-0.0108862	-0.117972	-0.0102559	-0.123731	-0.00873758
511	-0.00607333	-0.114248	-0.0102559	-0.116511	-0.00363827	-0.11379	-0.00378151	-0.111068	-0.00830786	-0.117142	-0.00888082	-0.113331	-0.00604469	-0.117342	-0.0148109	-0.108089	-0.0091673	-0.117227	-0.0155844	-0.105654	-0.0113732	-0.113159	-0.0077922	-0.127082	-0.00756302	-0.129718	-0.00999808	-0.130749	-0.00369557
512	-0.00550038	-0.121639	-0.0129488	-0.120121	-0.00575821	-0.120293	-0.0046123	-0.122728	-0.0102559	-0.119347	-0.00547173	-0.118832	-0.00409664	-0.118918	-0.0115737	-0.115967	-0.0128056	-0.123387	-0.0125191	-0.117944	-0.00346638	-0.121381	-0.00687547	-0.138399	-0.00469824	-0.139602	-0.00148969	-0.132497	-0.00289343
513	-0.0052712	-0.133385	-0.013665	-0.120894	-0.00965431	-0.128658	-0.0052712	-0.127082	-0.0109435	-0.130234	-0.000945	-0.131953	-0.00630252	-0.12333	-0.00166157	-0.126911	-0.00684682	-0.120894	-0.00953972	-0.127254	-0.00538579	-0.125994	-0.0085084	-0.142323	-0.000974	-0.142209	0.00254965	-0.139545	-0.004555
514	-0.00529984	-0.139	-0.00853705	-0.127684	-0.01017	-0.138112	-0.00148969	-0.134245	-0.00994079	-0.141693	-0.00277884	-0.138141	-0.00618793	-0.138485	-0.00593009	-0.13052	-0.0019194	-0.130463	-0.00658899	-0.131065	-0.0112586	-0.12757	-0.00908135	-0.145246	-0.00489877	-0.151892	-0.00295072	-0.155559	-0.00664629
515	-0.0133499	-0.139058	-0.0149542	-0.134388	-0.00509931	-0.143383	-0.00670359	-0.147366	-0.0071333	-0.135276	-0.00550038	-0.14155	-0.00681818	-0.144357	-0.0116883	-0.129346	-0.00297937	-0.142438	-0.00744843	-0.136393	-0.00429717	-0.133844	-0.00613063	-0.157765	-0.00535714	-0.159541	-0.00598739	-0.155645	-0.00260695
516	-0.0102559	-0.149256	-0.01017	-0.139401	-0.00209129	-0.147967	-0.00266425	-0.153525	-0.00418258	-0.143126	-0.00309396	-0.149056	-0.00764896	-0.150889	-0.00908135	-0.136365	-0.00604469	-0.141894	0.00111726	-0.136451	-0.00699006	-0.136737	0.0046123	-0.161317	-0.00326585	-0.162349	-0.00160428	-0.157049	0.00146104
517	-0.00203399	-0.160343	-0.00211994	-0.149228	-0.000458	-0.152465	0.00232047	-0.153726	-0.0058728	-0.152465	-2.86e-05	-0.15808	8.59e-05	-0.145475	-0.00535714	-0.147222	-0.00607333	-0.14791	-0.00180481	-0.141063	-0.00744843	-0.144386	0.00432582	-0.163753	-0.00805003	-0.167534	-0.00160428	-0.169969	-0.00240641
518	-0.0064744	-0.163753	-0.00656035	-0.157421	-0.0058155	-0.163581	-0.00143239	-0.164354	-0.00853705	-0.162263	-0.000286	-0.163982	0.004555	-0.156619	-0.00733384	-0.152923	-0.0071906	-0.156304	-0.00739113	-0.154528	-0.00280749	-0.152436	-0.00326585	-0.177074	-0.00157563	-0.177962	-0.00799274	-0.177103	-0.00386745
519	-0.00876623	-0.171087	-0.0124045	-0.158166	-0.00704736	-0.173321	-0.00593009	-0.172261	-0.00799274	-0.17166	-0.000745	-0.171058	0.00406799	-0.166732	-0.0151833	-0.157937	-0.00673223	-0.164784	-0.00392475	-0.160515	-0.00444041	-0.156361	-0.0038388	-0.181228	-0.00532849	-0.176874	-0.00690412	-0.183664	-0.00403934
520	-0.00567227	-0.17822	-0.00896676	-0.16825	-0.00226318	-0.173923	-0.00704736	-0.170227	-0.00693277	-0.175814	-0.00366692	-0.177246	-0.00604469	-0.167878	-0.00922459	-0.163437	-0.0058155	-0.16931	-0.00297937	-0.160372	-0.00870893	-0.16275	-0.000487	-0.18458	-0.00710465	-0.180885	0.000716	-0.188161	-0.00618793
521	-0.00338044	-0.178707	-0.0114591	-0.17335	-0.00432582	-0.181142	-0.00538579	-0.179108	-0.0112299	-0.1814	-0.00226318	-0.180885	-0.00644576	-0.175183	-0.00452635	-0.169282	-0.0065317	-0.172376	-0.00667494	-0.169855	-0.00558632	-0.173923	-0.00332315	-0.193376	8.59e-05	-0.198246	-0.00169022	-0.19541	-0.00816462
522	-0.000974	-0.18501	-0.0064744	-0.179567	-0.00401069	-0.188505	-0.00464094	-0.179796	-0.0108575	-0.188792	0.00137509	-0.187044	-0.00615928	-0.181515	-0.00925324	-0.17398	-0.00426852	-0.186443	-0.00590145	-0.175814	-0.00120321	-0.177304	-0.00240641	-0.197845	-0.00194805	-0.204176	-0.00865164	-0.200652	-0.00567227
523	-0.000258	-0.19435	-0.00426852	-0.18756	-0.00286478	-0.193519	-0.00151833	-0.183434	-0.00601604	-0.190196	-0.00206264	-0.193204	-0.00295072	-0.189107	-0.00787815	-0.177791	-0.00320855	-0.190711	-0.00484148	-0.182604	-0.00277884	-0.178564	0.00358098	-0.1971	-0.00154698	-0.204749	-0.00355233	-0.210737	0.0026356
524	0.000516	-0.200738	-0.00945377	-0.191313	0.000458	-0.200108	-0.00487013	-0.192774	-0.000831	-0.197329	-0.00498472	-0.197215	0.00398204	-0.196699	0.000745	-0.185067	-0.00936783	-0.188133	0.000401	-0.181515	-0.00570091	-0.180541	0.00280749	-0.209734	0.00100267	-0.217412	0.000688	-0.211912	0.00435447
525	-0.00154698	-0.202228	-0.00953972	-0.192344	-0.000201	-0.19859	-0.00495607	-0.199392	0.000602	-0.202171	-0.000602	-0.201197	0.00229182	-0.198246	0.00252101	-0.18776	-0.00512796	-0.194608	-0.000716	-0.180713	-0.00280749	-0.188305	0.00501336	-0.219848	-0.00043	-0.223343	0.00143239	-0.216868	0.0046123
526	-0.00681818	-0.206096	-0.00819327	-0.197186	0.000802	-0.203145	-0.0019767	-0.200624	-0.00441176	-0.199507	-0.0032945	-0.207901	0.000344	-0.202142	0.000115	-0.193003	-0.00833651	-0.198017	-0.00154698	-0.194063	-0.000945	-0.194923	0.00166157	-0.219704	0.00146104	-0.222082	0.000602	-0.22446	0.00392475
527	-0.00538579	-0.210193	-0.00936783	-0.197644	-0.000172	-0.211482	-0.0071906	-0.208359	-0.00504201	-0.203489	5.73e-05	-0.21194	-0.00464094	-0.207471	-0.00111726	-0.194779	-0.00670359	-0.200423	-0.00117456	-0.196498	-0.00105997	-0.201111	-0.00340909	-0.221481	0.000544	-0.224861	-0.00358098	-0.227812	0.00343774
528	-0.00183346	-0.216066	-0.0118888	-0.19604	-0.00446906	-0.21661	-0.00452635	-0.209677	-0.00363827	-0.207242	0.00211994	-0.213888	-0.00681818	-0.208875	-0.0052139	-0.198532	-0.00575821	-0.206984	-0.00217723	-0.19541	-0.00412528	-0.195123	0.000859	-0.229875	-0.0058728	-0.227755	0.000917	-0.231823	0.00908135
529	0.00117456	-0.221824	-0.00979755	-0.20389	-0.00220588	-0.21724	-0.00381016	-0.212141	-0.00724789	-0.213688	-0.000917	-0.216037	-0.00252101	-0.206268	-0.000945	-0.196584	-0.00487013	-0.211024	-0.00415393	-0.202658	-0.00644576	-0.197215	0.00747708	-0.233227	-0.00160428	-0.232654	-0.00163292	-0.2287	0.00578686
530	-0.00183346	-0.220277	-0.0052712	-0.211138	0.00211994	-0.216696	-0.00678953	-0.215436	-0.00773491	-0.222627	0.000201	-0.220678	-0.000745	-0.206955	8.59e-05	-0.203317	-0.000487	-0.213487	-0.00269289	-0.206039	-0.00644576	-0.2024	0.00441176	-0.233628	-0.000401	-0.238069	-0.0025783	-0.234573	0.000315
531	-0.000487	-0.225148	-0.00469824	-0.208674	0.00266425	-0.217842	-0.0038388	-0.213201	-0.00326585	-0.216667	0.000917	-0.220822	-0.00200535	-0.212141	-0.00240641	-0.207471	-0.0026356	-0.214175	0.00335179	-0.200051	-0.00810733	-0.202629	0.0046123	-0.236951	-0.00495607	-0.236006	0.00269289	-0.237754	0.000802
532	-0.00174752	-0.219762	-0.00793544	-0.211969	-0.000831	-0.222197	-0.00730519	-0.222455	-0.00254965	-0.217498	-0.00369557	-0.222168	-0.00180481	-0.211482	-0.00300802	-0.20283	-0.00163292	-0.214547	-0.00243506	-0.2022	-0.00687547	-0.211081	0.000573	-0.23337	0.0025783	-0.232539	-0.00128915	-0.237438	0.0058728
533	-0.000602	-0.222197	-0.00658899	-0.214519	-0.00346638	-0.222598	-0.00177616	-0.216639	-0.00681818	-0.214146	-0.00475553	-0.221968	-0.00128915	-0.219332	-0.00558632	-0.201111	-0.00312261	-0.214691	-0.00063	-0.205552	-0.00444041	-0.210451	-0.000458	-0.235805	-0.000258	-0.230018	0.00169022	-0.238814	-0.00146104
534	-0.000372	-0.224546	-0.0032945	-0.211425	-0.00475553	-0.214261	0.000745	-0.215894	-0.00535714	-0.212399	-0.00358098	-0.224174	-0.00203399	-0.224919	-0.00696142	-0.204921	-0.00220588	-0.212685	-0.0019767	-0.207786	-0.00487013	-0.205666	-0.00352368	-0.23784	-0.00478418	-0.239043	-0.00280749	-0.236035	-0.00484148
535	-0.00630252	-0.223601	-0.0107716	-0.213888	-0.00487013	-0.216438	-0.00613063	-0.21916	-5.73e-05	-0.217498	-0.00699006	-0.220449	-0.00638846	-0.217785	-0.00739113	-0.208502	-0.00401069	-0.214032	-0.00790679	-0.207586	-0.00346638	-0.207041	-0.00183346	-0.238097	-0.00183346	-0.240733	-0.0046123	-0.243082	0.00346638
536	-0.00269289	-0.224603	-0.0148396	-0.210594	-0.0038388	-0.224632	-0.00730519	-0.215808	-0.00289343	-0.220535	-0.00381016	-0.218157	-0.00701871	-0.211511	-0.00352368	-0.201827	-0.00495607	-0.208903	-0.00143239	-0.200366	-0.0051566	-0.205494	-0.000974	-0.235089	-0.00134645	-0.233456	0.000802	-0.23847	0.000945
537	-0.00180481	-0.220736	-0.00739113	-0.212628	-0.00320855	-0.217699	-0.00575821	-0.20919	-0.00484148	-0.208531	-0.000458	-0.214118	-0.00338044	-0.209362	-0.000945	-0.196326	-0.00650305	-0.210622	-0.00232047	-0.199019	-0.00624522	-0.203374	-0.0019767	-0.225921	0.000544	-0.231107	-0.00464094	-0.236292	-0.00223453
538	-0.00415393	-0.219103	-0.00681818	-0.200567	-0.00143239	-0.211597	-0.00286478	-0.205723	-0.00607333	-0.209391	-0.00154698	-0.211768	-0.00217723	-0.207872	-0.00790679	-0.198934	-0.00441176	-0.203088	-0.00114591	-0.197129	-0.00363827	-0.201598	-0.00286478	-0.224603	-0.000888	-0.227239	-0.004555	-0.230305	0.00300802
539	-0.00644576	-0.217642	-0.00764896	-0.19541	0.000688	-0.207843	-0.00819327	-0.21237	-0.00842245	-0.207299	-0.00793544	-0.20856	-0.000143	-0.203231	-0.00859434	-0.191628	-0.00509931	-0.197874	-0.00266425	-0.194722	-0.00335179	-0.194149	-0.00673223	-0.224976	-0.00547173	-0.227411	-0.00352368	-0.220879	0.00186211
540	-0.00710465	-0.212571	-0.0120034	-0.200108	-0.00492742	-0.207729	-0.0103992	-0.212427	-0.00879488	-0.201684	-0.0109435	-0.20919	-0.00326585	-0.198275	-0.00406799	-0.188763	-0.0118029	-0.196069	-0.00590145	-0.192086	-0.00899541	-0.188563	-0.00535714	-0.222168	-0.0058155	-0.226953	-0.00825057	-0.2183	-0.00882352
541	-0.00956837	-0.206382	-0.0132066	-0.192602	-0.0102273	-0.202572	-0.0141234	-0.203833	-0.0127196	-0.198361	-0.00933918	-0.204778	-0.00524255	-0.19879	-0.00885217	-0.179853	-0.0137223	-0.191399	-0.00945377	-0.184552	-0.0150687	-0.185698	-0.00782085	-0.21555	-0.00495607	-0.216553	-0.00767761	-0.214977	-0.0110867
542	-0.0120321	-0.202314	-0.014238	-0.184953	-0.012204	-0.194522	-0.0172746	-0.194063	-0.0187643	-0.193519	-0.00624522	-0.198704	-0.0125191	-0.196126	-0.014238	-0.172548	-0.0149542	-0.186185	-0.0077922	-0.176702	-0.0190221	-0.187703	-0.00504201	-0.208302	-0.00747708	-0.212542	-0.00469824	-0.213946	-0.0103705
543	-0.016186	-0.193719	-0.0119461	-0.178908	-0.0113445	-0.188104	-0.00999808	-0.189852	-0.0168736	-0.186471	-0.00484148	-0.194865	-0.0116883	-0.191485	-0.0114878	-0.174467	-0.0139515	-0.181228	-0.0128629	-0.179051	-0.0131207	-0.180541	-0.0105424	-0.209247	-0.00753437	-0.209133	-0.0105997	-0.210536	-0.00509931
544	-0.0114591	-0.188648	-0.00793544	-0.178507	-0.0152406	-0.18375	-0.0102559	-0.181744	-0.0174179	-0.185211	-0.0101127	-0.18862	-0.0139228	-0.182317	-0.0114305	-0.16868	-0.0160141	-0.173894	-0.0149255	-0.171115	-0.0217437	-0.172061	-0.0143239	-0.203346	-0.00965431	-0.204979	-0.00561497	-0.203346	-0.00260695
545	-0.00839381	-0.185898	-0.00922459	-0.175413	-0.0134072	-0.181859	-0.0158709	-0.178908	-0.012691	-0.180799	-0.0128056	-0.177762	-0.014639	-0.177619	-0.00756302	-0.162836	-0.0105997	-0.168451	-0.0158422	-0.164412	-0.0143812	-0.164326	-0.0132353	-0.192573	-0.00945377	-0.199478	-0.0124618	-0.195868	-0.0103419
546	-0.00890947	-0.177533	-0.0142953	-0.168079	-0.0134358	-0.176043	-0.015212	-0.168107	-0.0154698	-0.170772	-0.00985484	-0.175012	-0.00753437	-0.168909	-0.014639	-0.155244	-0.0135504	-0.164125	-0.016759	-0.157536	-0.0133785	-0.159283	-0.0114305	-0.188047	-0.010084	-0.185812	-0.0164152	-0.189336	-0.00810733
547	-0.0155271	-0.173493	-0.0201394	-0.159799	-0.0175898	-0.171259	-0.0133499	-0.162836	-0.0193946	-0.163409	-0.0132926	-0.168709	-0.00641711	-0.159656	-0.0223453	-0.154585	-0.0175325	-0.157278	-0.0179622	-0.148941	-0.0187643	-0.155616	-0.00885217	-0.178965	-0.0150401	-0.178421	-0.0101127	-0.182174	-0.0071906
548	-0.0152693	-0.168451	-0.0226318	-0.154986	-0.0174465	-0.168279	-0.0144958	-0.155444	-0.0221448	-0.155559	-0.0191367	-0.161117	-0.0158422	-0.151835	-0.0154985	-0.147967	-0.0209415	-0.152293	-0.0241215	-0.144501	-0.0141807	-0.14854	-0.0122326	-0.17292	-0.0150687	-0.176874	-0.0134072	-0.177647	-0.0130634
549	-0.0142093	-0.160687	-0.0188216	-0.151405	-0.0253533	-0.157077	-0.0172746	-0.152179	-0.0241501	-0.148683	-0.0171887	-0.154757	-0.0188216	-0.145074	-0.0163292	-0.14006	-0.020254	-0.147108	-0.0232047	-0.140576	-0.0185351	-0.140748	-0.0209415	-0.172748	-0.016186	-0.168394	-0.0190794	-0.164956	-0.0137796
550	-0.0180481	-0.149657	-0.0173319	-0.139659	-0.0209988	-0.148426	-0.0186784	-0.142238	-0.01716	-0.14705	-0.0198816	-0.146134	-0.0206264	-0.140003	-0.0225172	-0.131924	-0.0246944	-0.140089	-0.0209988	-0.135935	-0.0201108	-0.133471	-0.0252101	-0.163409	-0.0173892	-0.157393	-0.0227464	-0.157364	-0.015212
551	-0.0198529	-0.145962	-0.0189935	-0.132354	-0.0180481	-0.139917	-0.0239496	-0.134989	-0.0169595	-0.136049	-0.017647	-0.135849	-0.0222021	-0.133127	-0.0183346	-0.123244	-0.0234626	-0.131838	-0.0212853	-0.123158	-0.0170168	-0.129031	-0.0195951	-0.151119	-0.0182773	-0.148454	-0.0189076	-0.156447	-0.016186
552	-0.0132926	-0.139545	-0.0197956	-0.125937	-0.0170168	-0.129689	-0.0243506	-0.132869	-0.0193659	-0.130549	-0.0174465	-0.132497	-0.0203972	-0.128057	-0.0156131	-0.116196	-0.0245512	-0.121381	-0.0211707	-0.115566	-0.0175611	-0.123014	-0.0146677	-0.140891	-0.0217437	-0.143928	-0.020741	-0.147824	-0.01716
553	-0.0148109	-0.126853	-0.0157276	-0.117027	-0.0155271	-0.122728	-0.0220015	-0.120264	-0.0157849	-0.122585	-0.0191081	-0.122871	-0.0212567	-0.119863	-0.0182773	-0.111211	-0.0195092	-0.116597	-0.0198243	-0.108891	-0.0202254	-0.106112	-0.0159282	-0.132612	-0.0224312	-0.135391	-0.0217723	-0.13138	-0.0169022
554	-0.0149255	-0.117485	-0.0208843	-0.110896	-0.0190794	-0.118975	-0.0233766	-0.113102	-0.0200821	-0.115709	-0.0201681	-0.118173	-0.0193373	-0.106714	-0.024236	-0.105482	-0.0204545	-0.109206	-0.018793	-0.098864	-0.0221448	-0.0967726	-0.0148682	-0.129145	-0.0189935	-0.128057	-0.021228	-0.122785	-0.0211707
555	-0.0171887	-0.111813	-0.0226031	-0.103476	-0.0198816	-0.110065	-0.0252101	-0.110151	-0.0199675	-0.110237	-0.0199389	-0.108432	-0.0209129	-0.10445	-0.022775	-0.0961424	-0.0265852	-0.0995515	-0.0224885	-0.0921889	-0.0211707	-0.0955981	-0.019681	-0.122585	-0.0239209	-0.118144	-0.0200248	-0.116769	-0.0201394
556	-0.0188216	-0.106599	-0.0202826	-0.0908138	-0.0189935	-0.104164	-0.0233193	-0.0984915	-0.0185351	-0.0969732	-0.0174465	-0.103333	-0.0238636	-0.0989785	-0.0248949	-0.0857718	-0.0230901	-0.0931057	-0.0234912	-0.0876339	-0.0214572	-0.0889231	-0.0254679	-0.115652	-0.0238063	-0.108518	-0.0178476	-0.113045	-0.0163865
557	-0.0216004	-0.0992937	-0.0238923	-0.0827064	-0.0191654	-0.094624	-0.0256684	-0.0877198	-0.0234053	-0.0880636	-0.0175038	-0.0975748	-0.0180768	-0.0914727	-0.0248376	-0.0796984	-0.0227464	-0.0839383	-0.0225458	-0.0835086	-0.0247231	-0.0797557	-0.0244079	-0.109005	-0.0223166	-0.103276	-0.0228323	-0.102244	-0.01928
558	-0.0164152	-0.0882355	-0.020254	-0.0795265	-0.0191654	-0.0862874	-0.0249522	-0.0823627	-0.0244079	-0.085428	-0.0194519	-0.0909571	-0.0177043	-0.0857718	-0.019681	-0.0683824	-0.0230328	-0.0738828	-0.0229469	-0.0717342	-0.0249809	-0.0694138	-0.0188503	-0.0989785	-0.0249809	-0.103218	-0.0252674	-0.0918738	-0.0236917
559	-0.0203113	-0.0855426	-0.0183346	-0.0693565	-0.020827	-0.0787244	-0.0237204	-0.0735964	-0.0226891	-0.0788103	-0.0143239	-0.0778076	-0.0176184	-0.0710753	-0.021715	-0.0624237	-0.0201681	-0.0682965	-0.0255825	-0.0688122	-0.0212567	-0.0608767	-0.0174465	-0.0957127	-0.024236	-0.0947673	-0.0196237	-0.0857431	-0.0253533
560	-0.0201394	-0.0792114	-0.0160714	-0.065002	-0.0220302	-0.0688408	-0.0229182	-0.0650306	-0.0213713	-0.0672079	-0.0139228	-0.069557	-0.0160714	-0.0632831	-0.018793	-0.0556627	-0.0198529	-0.0638561	-0.0242647	-0.0605329	-0.0205405	-0.0546314	-0.0193373	-0.0832221	-0.0199102	-0.0799849	-0.0189935	-0.0820475	-0.0183919
561	-0.0183059	-0.0724504	-0.021801	-0.0605902	-0.0203972	-0.0630826	-0.022775	-0.0577827	-0.0177903	-0.060848	-0.0204832	-0.0675516	-0.0163865	-0.0575535	-0.012204	-0.0500764	-0.0218296	-0.0580119	-0.0188503	-0.0541444	-0.021715	-0.0484148	-0.0223166	-0.0728515	-0.0184778	-0.0714764	-0.0198529	-0.072565	-0.0211707
562	-0.0211994	-0.0621945	-0.0201681	-0.0510791	-0.0190794	-0.0605042	-0.0183632	-0.051652	-0.0174179	-0.0544882	-0.0188216	-0.053772	-0.0166157	-0.048157	-0.0126337	-0.0409377	-0.0160714	-0.0478992	-0.0180481	-0.0409377	-0.0218296	-0.040594	-0.0238063	-0.06695	-0.0164438	-0.0671506	-0.0182773	-0.0623377	-0.022288
563	-0.0168736	-0.0550038	-0.0150974	-0.0457506	-0.0239782	-0.0522536	-0.0193946	-0.0413961	-0.0181054	-0.0417112	-0.0151833	-0.0459511	-0.0130634	-0.0419977	-0.015126	-0.0321428	-0.0118315	-0.0366692	-0.0149828	-0.0286478	-0.0232334	-0.0350076	-0.0201967	-0.0597594	-0.0180481	-0.0596162	-0.017733	-0.0567514	-0.0155271
564	-0.0137509	-0.0478419	-0.0147536	-0.0361249	-0.0224885	-0.0436593	-0.0191367	-0.0361822	-0.0172746	-0.0361535	-0.0140088	-0.0406226	-0.0164438	-0.0305386	-0.0193659	-0.0252101	-0.0171314	-0.0282754	-0.0146963	-0.0221161	-0.0204832	-0.0270435	-0.0158136	-0.0494748	-0.0176184	-0.052225	-0.0189935	-0.0496467	-0.0210561
565	-0.0131207	-0.0372708	-0.0158136	-0.0310256	-0.0181914	-0.0364687	-0.0204832	-0.0289056	-0.0182487	-0.0315412	-0.0120034	-0.0316558	-0.0175898	-0.0282754	-0.0213999	-0.019767	-0.0137509	-0.0226604	-0.0128056	-0.0219729	-0.019681	-0.0222593	-0.0152979	-0.0504202	-0.0161287	-0.0379297	-0.0150687	-0.0422269	-0.0210561
566	-0.00613063	-0.0317418	-0.0152979	-0.023835	-0.0140661	-0.0265565	-0.0205118	-0.0219729	-0.0148396	-0.0255825	-0.0102273	-0.0177043	-0.0240355	-0.0234626	-0.0177616	-0.0112872	-0.0105137	-0.0183346	-0.0148109	-0.00953972	-0.0201108	-0.0132066	-0.0183632	-0.0389037	-0.0223739	-0.0316845	-0.0125477	-0.0305386	-0.0179622
567	-0.00756302	-0.0282754	-0.0109721	-0.0167876	-0.0157563	-0.0218583	-0.0182773	-0.0162433	-0.0132926	-0.0173892	-0.0155844	-0.0160428	-0.0174752	-0.0154985	-0.0130347	-0.000831	-0.0132926	-0.00896676	-0.0152406	0.00260695	-0.0151833	-0.00375286	-0.0201394	-0.0222593	-0.0180768	-0.0278457	-0.0122613	-0.0238923	-0.0136364
568	-0.00862299	-0.0155271	-0.00796409	-0.0129488	-0.0154125	-0.00885217	-0.0164152	-0.00518525	-0.0151833	-0.011144	-0.0136077	-0.0123186	-0.00996944	-0.00504201	-0.0078495	0.00796409	-0.0139228	-0.00332315	-0.0152693	0.00658899	-0.0119748	-0.00043	-0.0172746	-0.0224026	-0.0150974	-0.0193373	-0.0132926	-0.0168736	-0.0160714
569	-0.00481283	-0.011631	-0.00206264	-0.0019767	-0.0124045	-0.00209129	-0.0181341	0.00303667	-0.0103705	-0.00378151	-0.00819327	-0.00372421	-0.0118029	0.00426852	-0.01017	0.0100267	-0.00633116	0.0058155	-0.012204	0.0117742	-0.0153839	0.00684682	-0.0129488	-0.0127483	-0.0176757	-0.00796409	-0.0113159	-0.00896676	-0.0154412
570	-0.00790679	-0.00320855	-0.00189076	0.00870893	-0.0128056	0.00148969	-0.0146963	0.00676088	-0.00733384	0.00707601	-0.00664629	0.00790679	-0.00727654	0.0124045	-0.00770626	0.0185351	-0.00790679	0.0140374	-0.0077922	0.0160428	-0.0116883	0.0180481	-0.0110581	-0.00570091	-0.0141234	0.00750572	-0.00767761	-0.0026356	-0.0115164
571	-0.00349503	0.00641711	-0.00300802	0.0175325	-0.013178	0.00948242	-0.0141807	0.0143239	-0.0112299	0.0212853	-0.00825057	0.0161574	-0.00492742	0.0222021	-0.00575821	0.0257257	-0.00865164	0.0207124	-0.00959701	0.0256398	-0.0119748	0.028791	-0.0128915	0.00249236	-0.0107143	0.00762031	-0.00968296	0.00575821	-0.00839381
572	-0.000115	0.011717	-0.00254965	0.0216291	-0.0173033	0.0206264	-0.0118888	0.0281894	-0.00839381	0.0269576	-0.00684682	0.0205978	-0.00558632	0.0284473	-0.00547173	0.0305099	-0.00315126	0.0299656	-0.00953972	0.0375573	-0.0131493	0.0353801	-0.0101413	0.00913865	-0.0104851	0.00913865	-0.0100554	0.0143526	-0.0120894
573	-0.000401	0.0180768	-8.59e-05	0.0312834	-0.0122613	0.0309683	-0.00782085	0.0291921	-0.00269289	0.0293067	-0.0038388	0.0251241	-0.00446906	0.0352368	-0.00292208	0.0396486	-0.00501336	0.040594	-0.00744843	0.0442609	-0.0146677	0.0392189	-0.00962566	0.0150401	-0.0103132	0.0221161	-0.00730519	0.020254	-0.0108289
574	0.00343774	0.0301088	0.00186211	0.0381016	-0.00604469	0.0350936	-0.0064744	0.0338331	0.00272154	0.0381016	-0.00206264	0.03644	-0.00853705	0.0436593	-0.000945	0.0472403	-0.00593009	0.0458938	-0.00736249	0.0509645	-0.0104564	0.0483002	-0.00879488	0.0210275	-0.0115451	0.0283613	-0.0039534	0.0284186	-0.00501336
575	0.00418258	0.0385886	0.00169022	0.0481856	-0.00896676	0.0391329	-0.00378151	0.049217	0.000859	0.0493316	-0.00340909	0.0459225	-0.00598739	0.0544022	0.00575821	0.0589573	-0.00229182	0.0528266	-0.0098262	0.0601318	-0.00873758	0.0590432	-0.00770626	0.0318564	-0.00985484	0.0403648	-0.000859	0.0385886	-0.00478418
576	0.00464094	0.0494462	0.0058728	0.0551471	-0.00504201	0.0497613	-0.00418258	0.0599599	-0.00163292	0.0540871	0.000315	0.0572384	-0.00524255	0.0617934	0.00865164	0.0652598	0.00412528	0.0599886	-0.00721925	0.0682678	-0.00518525	0.0718202	-0.00730519	0.0430577	-0.00418258	0.0505348	-0.000716	0.0502769	-0.00446906
577	0.00529984	0.0553763	0.00730519	0.0621945	-0.0039534	0.0647728	-0.00661764	0.0626528	0.00776355	0.0648014	0.00375286	0.0657182	-0.00412528	0.0688122	0.00696142	0.0772347	0.00108862	0.0758882	-0.00358098	0.0786671	-0.00360962	0.0757163	-0.00948242	0.0493602	-0.00223453	0.0579259	-0.000802	0.0579832	-0.00498472
578	0.00859434	0.0594729	0.00635981	0.0736537	-0.00163292	0.0745704	0.000659	0.0726796	0.00928189	0.0742266	0.00458365	0.0739688	0.000802	0.078753	0.00699006	0.0874334	0.00349503	0.0877485	-0.0019194	0.0864593	-0.00117456	0.0820189	-0.00315126	0.059874	-0.000315	0.0626242	0.00226318	0.061421	-0.00226318
579	0.00939648	0.0724504	0.0120034	0.0831362	0.00306531	0.0826778	0.00412528	0.0884647	0.0106283	0.0834799	0.00561497	0.0825918	0.00234912	0.0888658	0.0123759	0.09259	0.00624522	0.0908138	0.00154698	0.0972883	0.000831	0.0925327	0.000859	0.0699581	-0.00252101	0.0711899	0.00326585	0.076146	0.00186211
580	0.0118888	0.0838237	0.0105997	0.0931343	0.00392475	0.091129	0.00272154	0.0949392	0.0125191	0.0918452	0.0113732	0.0943948	0.004555	0.10001	0.00968296	0.103534	0.00873758	0.0981478	0.00171887	0.105854	0.000688	0.0998666	0.00229182	0.0792973	-0.00332315	0.0838237	0.0052139	0.0845972	0.00194805
581	0.0158995	0.0935354	0.0142953	0.0998093	0.00335179	0.101041	0.00762031	0.0996375	0.0102846	0.104193	0.0131207	0.10594	0.00776355	0.106885	0.0141807	0.116941	0.0115164	0.108432	0.00727654	0.112701	0.000487	0.11293	0.00320855	0.0888371	-0.00169022	0.0972597	0.00882352	0.0927619	0.00183346
582	0.0114305	0.099838	0.0184778	0.112415	0.00335179	0.109722	0.012691	0.112472	0.00991214	0.113675	0.0143239	0.112329	0.00567227	0.117342	0.0149542	0.122728	0.0132926	0.117084	0.00670359	0.121639	0.00547173	0.124848	0.00295072	0.0994656	0.00306531	0.109464	0.0090527	0.102015	0.00401069
583	0.0169881	0.106656	0.0149255	0.123559	0.00209129	0.116855	0.00830786	0.122012	0.0120321	0.121668	0.0124904	0.118488	0.00707601	0.125335	0.011144	0.131638	0.0122613	0.124447	0.00226318	0.128715	0.00710465	0.132153	0.00286478	0.107143	0.00555767	0.115852	0.0114878	0.113188	0.0100267
584	0.0206551	0.11992	0.0213999	0.132583	0.00942513	0.130664	0.0071333	0.131752	0.0147823	0.130119	0.0120607	0.133041	0.0110294	0.131322	0.016272	0.14006	0.0146963	0.136135	0.00933918	0.14536	0.0130347	0.141435	0.00489877	0.114964	0.00401069	0.120178	0.0145244	0.121754	0.011144
585	0.0231474	0.131724	0.0248376	0.142352	0.0112872	0.142667	0.0148109	0.143269	0.0177616	0.141722	0.0157849	0.146735	0.0143239	0.146162	0.0193946	0.15278	0.0185065	0.147165	0.0156703	0.150087	0.0117742	0.15321	0.00750572	0.123845	0.00529984	0.135018	0.0131207	0.134187	0.014238
586	0.0281322	0.142982	0.0273014	0.155187	0.0103992	0.153668	0.0178189	0.157163	0.0188503	0.152064	0.0215432	0.15553	0.0158709	0.1549	0.0212853	0.161289	0.0217723	0.154127	0.0135791	0.159656	0.0114305	0.164526	0.011144	0.13244	0.0115737	0.147136	0.0197097	0.145819	0.0157849
587	0.0295359	0.153611	0.0245225	0.165443	0.0113159	0.161232	0.0161574	0.165901	0.0210561	0.163409	0.0199102	0.16318	0.0187357	0.16381	0.0239496	0.167849	0.0200535	0.164469	0.0114878	0.173579	0.0174465	0.172748	0.0165584	0.150689	0.0161287	0.154986	0.0239782	0.153926	0.0170454
588	0.0287624	0.161489	0.0272154	0.170628	0.0108575	0.168709	0.0171027	0.174782	0.0223739	0.175098	0.0221161	0.171602	0.0218296	0.175183	0.0254106	0.174496	0.0196237	0.177046	0.0199102	0.182489	0.0188503	0.184122	0.0209702	0.162865	0.016759	0.16742	0.0195665	0.163953	0.0181627
589	0.0315126	0.169053	0.0279316	0.180082	0.0113445	0.178507	0.0214572	0.182031	0.0219442	0.188247	0.0183346	0.184981	0.0189076	0.182145	0.0273587	0.184867	0.0242647	0.18501	0.0174179	0.190138	0.0146963	0.191914	0.0190794	0.169883	0.0110008	0.175441	0.0196237	0.17653	0.0220302
590	0.029851	0.183091	0.0321142	0.194636	0.0175898	0.19243	0.0220302	0.194035	0.0218583	0.19541	0.0207697	0.192946	0.0170168	0.19859	0.0252387	0.201884	0.0235485	0.197673	0.0185351	0.198991	0.0145531	0.203661	0.0190508	0.181715	0.0120034	0.183377	0.0248663	0.183033	0.0197097
591	0.0308823	0.193175	0.0361822	0.205494	0.0206551	0.197386	0.0191654	0.20452	0.0224312	0.204463	0.0280176	0.198418	0.0190794	0.20856	0.0277597	0.213487	0.0220875	0.210966	0.0226891	0.210451	0.0185351	0.212857	0.0197383	0.199105	0.0146677	0.193547	0.0247517	0.194035	0.0169881
592	0.032945	0.201999	0.0352082	0.212685	0.0235771	0.211224	0.0228896	0.21237	0.025296	0.212485	0.0297937	0.208216	0.0236631	0.214891	0.0335752	0.222397	0.0277024	0.217183	0.0205118	0.22509	0.0200821	0.221022	0.0213999	0.20621	0.0156703	0.209648	0.0246944	0.20621	0.0210275
593	0.0358957	0.211854	0.0353228	0.226208	0.0254965	0.223171	0.0265565	0.224632	0.0274446	0.21959	0.0264133	0.221767	0.0246371	0.229732	0.0285905	0.228442	0.030825	0.227468	0.0230901	0.237954	0.0188216	0.229159	0.0202254	0.208474	0.0192227	0.218329	0.0260122	0.22085	0.0241787
594	0.0357811	0.220736	0.0366406	0.234631	0.0239782	0.229273	0.0280462	0.237267	0.0313694	0.232167	0.0271295	0.236865	0.024809	0.236751	0.030911	0.237811	0.0305672	0.237267	0.0269289	0.243426	0.0221734	0.238498	0.0215718	0.220048	0.0213426	0.226752	0.0296791	0.232482	0.0249522
595	0.038961	0.23082	0.03856	0.246549	0.024236	0.244973	0.027903	0.245661	0.0336612	0.246979	0.0295645	0.244572	0.0219156	0.24695	0.0327158	0.253826	0.0326585	0.249013	0.0264133	0.253339	0.0227464	0.253425	0.0240642	0.232854	0.0244652	0.233427	0.0334034	0.239473	0.026843
596	0.0393048	0.242509	0.0403934	0.261476	0.0214286	0.25354	0.02733	0.256605	0.0285905	0.262593	0.0299656	0.257264	0.0230042	0.253855	0.0334893	0.260244	0.0323147	0.256892	0.0258117	0.263739	0.0252387	0.263252	0.0205691	0.242595	0.026843	0.249357	0.0309683	0.25036	0.0295932
597	0.0408804	0.256863	0.0416253	0.268352	0.0232907	0.266575	0.022775	0.267578	0.0284186	0.270128	0.0346639	0.264627	0.0264419	0.265286	0.0358671	0.265429	0.0377578	0.265458	0.0238063	0.27136	0.0253247	0.27285	0.0226318	0.255832	0.0229755	0.261247	0.0325153	0.264398	0.0289056
598	0.04661	0.268295	0.0419118	0.273967	0.0264706	0.278551	0.0245798	0.280815	0.0345493	0.275858	0.0321142	0.277692	0.0306532	0.281846	0.0349503	0.277377	0.0375286	0.281416	0.0246944	0.279783	0.0241501	0.283479	0.0254106	0.268352	0.0247804	0.275486	0.0325726	0.274025	0.0270149
599	0.0439171	0.278781	0.0385886	0.289095	0.0279603	0.285657	0.0302521	0.290556	0.0385027	0.291043	0.0289916	0.29259	0.0314553	0.293564	0.0367838	0.292877	0.033432	0.293335	0.0275305	0.291158	0.025382	0.291559	0.0264419	0.277262	0.0265279	0.286316	0.0344633	0.284998	0.0269862
600	0.0421409	0.290441	0.0413961	0.29981	0.0243506	0.299953	0.0261268	0.305111	0.0388178	0.297232	0.0339477	0.299266	0.0281894	0.301672	0.0426566	0.303363	0.0332028	0.300039	0.0294499	0.302102	0.0268144	0.307517	0.0252674	0.291587	0.0238923	0.300784	0.0319996	0.296659	0.030911
601	0.0387605	0.30087	0.0434587	0.309265	0.0295359	0.306715	0.0306245	0.315969	0.0397345	0.309036	0.0321715	0.306285	0.0245225	0.315454	0.0424274	0.314193	0.0368697	0.30554	0.0277884	0.310239	0.0254393	0.31362	0.0266998	0.30067	0.0277024	0.310039	0.031398	0.307976	0.0269003
602	0.0400497	0.30852	0.0456933	0.322817	0.0311115	0.314795	0.02839	0.321872	0.0388178	0.324679	0.032372	0.321213	0.0284473	0.321155	0.0387032	0.32531	0.0381875	0.318605	0.0299943	0.323476	0.025783	0.322531	0.0246085	0.308004	0.0289056	0.314938	0.0315412	0.319264	0.0291062
603	0.0483002	0.320009	0.0454927	0.331097	0.0281322	0.327888	0.0305099	0.330725	0.0373281	0.332243	0.0362681	0.333819	0.0310829	0.326771	0.0383881	0.335166	0.042055	0.333504	0.0310542	0.333418	0.026356	0.333905	0.0229469	0.323734	0.0281608	0.327888	0.036039	0.330582	0.0326012
604	0.0465527	0.334536	0.0415966	0.342358	0.0299083	0.340209	0.0349503	0.341355	0.0363827	0.339349	0.0375573	0.342472	0.0332315	0.339607	0.040594	0.344191	0.0395913	0.342558	0.0297651	0.342902	0.029364	0.344134	0.024236	0.337	0.0262127	0.343475	0.0371562	0.341068	0.0278457
605	0.0441176	0.339607	0.0444328	0.351412	0.0294499	0.349721	0.0333747	0.352615	0.034979	0.353389	0.0345779	0.350667	0.0316845	0.351297	0.0418831	0.347544	0.0393621	0.349377	0.0301375	0.354793	0.0342055	0.357142	0.0252101	0.345223	0.02733	0.350523	0.0344347	0.350839	0.0290489
606	0.0430004	0.351268	0.0407372	0.365881	0.0327158	0.35677	0.0337758	0.366024	0.0393908	0.360809	0.0375573	0.360724	0.0274446	0.36505	0.036039	0.358546	0.0397918	0.359864	0.0315126	0.361956	0.0322861	0.368632	0.0272441	0.353646	0.0256971	0.364248	0.0335466	0.363761	0.0306245
607	0.0395626	0.36442	0.0446333	0.374563	0.0329163	0.374162	0.0322861	0.374563	0.0386173	0.372414	0.0356665	0.37356	0.0322574	0.374763	0.033432	0.374076	0.0376719	0.375308	0.0302521	0.374935	0.0280176	0.374706	0.028304	0.366826	0.0222021	0.377199	0.0323434	0.375967	0.0293354
608	0.042628	0.375709	0.0435733	0.383302	0.0294786	0.383359	0.0332028	0.387256	0.0357811	0.382299	0.032859	0.378803	0.0311115	0.39015	0.039534	0.386138	0.0382735	0.386282	0.0316845	0.387743	0.0288483	0.384333	0.0305386	0.378689	0.0231474	0.387256	0.0334606	0.389634	0.0295932
609	0.0433728	0.385164	0.0399637	0.391296	0.0258403	0.389118	0.0292208	0.395594	0.0370989	0.392901	0.0329163	0.388345	0.0307391	0.394849	0.0407086	0.392012	0.0395913	0.393846	0.0324007	0.397227	0.0297364	0.394104	0.0277311	0.385021	0.0214572	0.39717	0.0307964	0.396941	0.027903
610	0.0421982	0.395021	0.0458079	0.401325	0.0286765	0.398889	0.0302521	0.404161	0.0341768	0.403961	0.0327158	0.404219	0.0279316	0.405164	0.0400783	0.405193	0.040594	0.401726	0.0293354	0.403388	0.0275592	0.402671	0.0266711	0.392012	0.0216577	0.40823	0.0318564	0.407915	0.0274733
611	0.0424847	0.406626	0.0427139	0.41399	0.0305672	0.414563	0.0284759	0.416081	0.0341768	0.410265	0.0305386	0.414133	0.0309683	0.414505	0.0377865	0.414247	0.0372135	0.408574	0.0258403	0.411926	0.0258403	0.412987	0.0234339	0.408545	0.0220588	0.41823	0.0323147	0.418345	0.0272441
612	0.0448338	0.414935	0.0371562	0.425795	0.0293067	0.423846	0.0282181	0.424276	0.0347784	0.419348	0.0338331	0.423101	0.0303953	0.424104	0.0326012	0.422041	0.0331169	0.418803	0.0279603	0.423675	0.0252101	0.425079	0.0234626	0.420207	0.0223739	0.430867	0.0315699	0.43164	0.0261268
613	0.0410523	0.425365	0.0440317	0.437486	0.0307105	0.430638	0.0310256	0.436626	0.0341768	0.433044	0.0355233	0.435566	0.0280176	0.436368	0.036526	0.436225	0.0351509	0.433732	0.030825	0.438116	0.0268144	0.434248	0.0236917	0.426053	0.0251528	0.442988	0.0283327	0.445022	0.0272441
614	0.0432296	0.442902	0.0432009	0.44528	0.030338	0.444478	0.0316845	0.447314	0.0361249	0.443589	0.0321142	0.444334	0.0302234	0.446999	0.0369557	0.447515	0.0368984	0.446598	0.0273873	0.444363	0.0276738	0.444764	0.0221161	0.438088	0.025382	0.452358	0.0306245	0.456026	0.0286192
615	0.0420264	0.454507	0.040594	0.456627	0.0271008	0.456971	0.0289629	0.460381	0.0338617	0.455424	0.0349503	0.456627	0.0270435	0.459521	0.0330596	0.451126	0.035953	0.452243	0.0308823	0.453819	0.0282181	0.455796	0.0249809	0.447773	0.0224599	0.463476	0.0265565	0.470898	0.0266425
616	0.0376432	0.457602	0.0415107	0.47064	0.0287338	0.466771	0.0303667	0.469408	0.0332888	0.464765	0.0367838	0.46276	0.0283327	0.467717	0.0366979	0.460467	0.0328017	0.46425	0.0320856	0.462588	0.0254106	0.46574	0.0233766	0.457344	0.0201108	0.47468	0.0305386	0.476571	0.0224312
617	0.0361535	0.467832	0.0382448	0.477517	0.0298224	0.473505	0.032859	0.479179	0.0333747	0.47127	0.0303667	0.470554	0.0336898	0.477976	0.0390756	0.471614	0.0297078	0.475712	0.0286478	0.468491	0.0305672	0.474909	0.0195092	0.468777	0.024809	0.484738	0.0339477	0.487346	0.0235198
618	0.0334606	0.48044	0.0344347	0.483678	0.0273873	0.482962	0.0318564	0.486085	0.0302807	0.484652	0.0290489	0.484337	0.0328877	0.484939	0.0367265	0.482933	0.0313694	0.482389	0.0300229	0.48173	0.0289629	0.482704	0.017733	0.481987	0.023348	0.495599	0.0279603	0.503193	0.0248376
619	0.0382448	0.490298	0.0387891	0.497147	0.0289343	0.492733	0.0316558	0.497433	0.0314839	0.492562	0.0295932	0.495943	0.0312834	0.492562	0.0377865	0.490498	0.0336039	0.489954	0.028877	0.495313	0.0271868	0.49153	0.0209702	0.489639	0.01928	0.506345	0.0296505	0.510959	0.0235771
620	0.0400497	0.497806	0.0356665	0.505314	0.0279889	0.503652	0.030424	0.505973	0.0290775	0.502247	0.0286765	0.500327	0.0279889	0.500356	0.0350936	0.497032	0.0330596	0.500958	0.0276451	0.507406	0.0260409	0.503164	0.0219442	0.498035	0.0162147	0.51414	0.0260122	0.519671	0.0219442
621	0.0332028	0.50924	0.0385886	0.515802	0.0239496	0.514656	0.0305672	0.511504	0.0296505	0.514226	0.029937	0.509412	0.0255538	0.509526	0.0338617	0.512449	0.0329736	0.510214	0.0215432	0.516375	0.024322	0.508752	0.0197097	0.505915	0.0143239	0.526606	0.0215145	0.532423	0.0199675
622	0.0353228	0.520903	0.0375286	0.528125	0.0252387	0.52033	0.0310256	0.522221	0.0272441	0.524543	0.0276738	0.527236	0.0284759	0.525116	0.0344633	0.525861	0.0340336	0.523052	0.0242647	0.522565	0.0218869	0.519814	0.0180768	0.519871	0.0163865	0.536722	0.0239782	0.545319	0.020827
623	0.0377578	0.530962	0.035953	0.537209	0.0241787	0.533742	0.0308823	0.536178	0.0283327	0.536178	0.0249809	0.537009	0.0281894	0.536292	0.0360676	0.531506	0.0325439	0.533684	0.0287338	0.535261	0.0256111	0.534745	0.0180481	0.529214	0.0160428	0.546494	0.0257544	0.552341	0.0211421
624	0.030825	0.538413	0.0315412	0.549532	0.0267284	0.545979	0.0295359	0.549131	0.0317704	0.544488	0.0244939	0.543371	0.0272441	0.544746	0.029937	0.545434	0.0297078	0.543657	0.0256111	0.545807	0.0247804	0.546494	0.013092	0.542712	0.0132066	0.559305	0.0272727	0.56667	0.0200821
625	0.028791	0.550936	0.0307391	0.555149	0.0282181	0.553401	0.02627	0.55684	0.0290202	0.556668	0.0242933	0.549561	0.0230328	0.554318	0.0316845	0.553716	0.0279603	0.551223	0.0239209	0.552914	0.0228323	0.555894	0.0138082	0.548329	0.0160714	0.567988	0.0238063	0.574924	0.0179335
626	0.0326299	0.560508	0.0304526	0.568332	0.0246658	0.564406	0.0242933	0.561913	0.0275878	0.566269	0.0263846	0.563661	0.0267284	0.563002	0.0341482	0.564033	0.0307964	0.559563	0.0251241	0.560881	0.0230615	0.562113	0.0172746	0.559964	0.0132353	0.577905	0.0237204	0.586015	0.0173892
627	0.0315412	0.570682	0.0296791	0.577876	0.0193659	0.573606	0.022288	0.575755	0.0294213	0.572287	0.028877	0.576472	0.024236	0.571599	0.0290202	0.574924	0.033432	0.568361	0.0248949	0.569995	0.0224312	0.571972	0.014238	0.572001	0.00925324	0.586932	0.024322	0.59275	0.0174752
628	0.0315699	0.576873	0.0293354	0.579767	0.020827	0.582232	0.0246371	0.588623	0.0256684	0.582605	0.0273873	0.584726	0.0224312	0.581229	0.0265279	0.582719	0.0294499	0.580283	0.0251241	0.581573	0.0221448	0.583436	0.0140088	0.579108	0.0127769	0.596476	0.0244366	0.601549	0.0166444
629	0.0301088	0.585442	0.031885	0.590601	0.0231474	0.593066	0.0230042	0.594413	0.0271295	0.590343	0.0271008	0.589884	0.022288	0.590543	0.0308823	0.590085	0.0252674	0.58891	0.0225745	0.590142	0.0226891	0.586588	0.0155558	0.586073	0.0109721	0.598769	0.0207124	0.610204	0.0155558
630	0.0317131	0.595817	0.0250668	0.60731	0.0228323	0.600918	0.021228	0.603584	0.0276738	0.601033	0.0260982	0.603039	0.0218583	0.602265	0.0285046	0.600575	0.0292781	0.59553	0.0198816	0.603555	0.0216291	0.60453	0.0102846	0.595272	0.0109148	0.606565	0.0185924	0.624449	0.0147536
631	0.0294213	0.607052	0.024236	0.618573	0.0221734	0.614733	0.0246944	0.615765	0.0303667	0.610634	0.025382	0.61416	0.0269862	0.615707	0.0301375	0.613329	0.0271581	0.609001	0.022288	0.613329	0.0213999	0.614762	0.0104564	0.608055	0.0097689	0.623847	0.0184205	0.634165	0.0118029
632	0.026356	0.615765	0.0287051	0.62508	0.0216577	0.626943	0.0230042	0.623303	0.0294213	0.624564	0.0211421	0.623102	0.0281608	0.626226	0.0318277	0.622042	0.0256971	0.618889	0.024236	0.619118	0.0197956	0.62078	0.010657	0.618774	0.0127483	0.639468	0.0194519	0.64242	0.0110867
633	0.0294786	0.626054	0.0305099	0.635083	0.0216004	0.634137	0.0211134	0.634366	0.0221448	0.636659	0.0240355	0.636716	0.0214859	0.636774	0.0268144	0.633162	0.0289629	0.62849	0.0220015	0.632102	0.0203113	0.632016	0.0130347	0.627258	0.00687547	0.651105	0.0189648	0.657611	0.0124045
634	0.0285619	0.635426	0.0257544	0.642305	0.0183632	0.641474	0.0228037	0.646433	0.0220015	0.643481	0.0229469	0.648181	0.0180195	0.643853	0.02627	0.645258	0.0223166	0.638694	0.0203686	0.642019	0.0252387	0.643337	0.00994079	0.63835	0.00710465	0.652653	0.0173606	0.667099	0.0143239
635	0.0254393	0.647923	0.0266138	0.652567	0.0175325	0.653226	0.0236058	0.656866	0.0224599	0.652939	0.0250668	0.653828	0.0191081	0.656551	0.0257257	0.651162	0.024322	0.647665	0.0238923	0.651621	0.0223739	0.65443	0.0116883	0.645688	0.00730519	0.661595	0.0190794	0.677762	0.00968296
636	0.0260409	0.657898	0.026356	0.667242	0.0189935	0.664462	0.0210561	0.668761	0.0254106	0.666927	0.0244652	0.66128	0.021314	0.665952	0.0236631	0.664462	0.0250668	0.65807	0.0262127	0.663114	0.0186211	0.662513	0.00948242	0.657296	0.00492742	0.675984	0.0177616	0.688453	0.0103419
637	0.022861	0.665092	0.0225458	0.67329	0.0185638	0.675325	0.0184492	0.676988	0.0250668	0.673921	0.0234626	0.674322	0.0206551	0.672803	0.0261841	0.674207	0.0216864	0.670051	0.0262127	0.674236	0.0200248	0.670022	0.00994079	0.66899	0.00105997	0.686819	0.0181914	0.696967	0.0132639
638	0.0230901	0.674093	0.0203113	0.684727	0.0185924	0.682778	0.022775	0.686963	0.0266998	0.682405	0.0195378	0.683179	0.0210275	0.683552	0.0302521	0.68272	0.019681	0.682577	0.0222593	0.683924	0.017733	0.68186	0.00701871	0.678019	0.00229182	0.694329	0.0174465	0.703158	0.0128342
639	0.0215432	0.685128	0.0289916	0.693097	0.0164438	0.695218	0.0207124	0.696049	0.0217723	0.694243	0.0223453	0.693355	0.023348	0.694931	0.0234626	0.69195	0.0215145	0.690546	0.0238636	0.692925	0.0167017	0.691033	0.00959701	0.688081	0.00564362	0.706942	0.0185065	0.714624	0.0103705
640	0.0214859	0.694415	0.0226891	0.703646	0.0163292	0.703101	0.01822	0.70634	0.0257544	0.701897	0.0228896	0.703072	0.0207124	0.705107	0.0265565	0.708003	0.0197383	0.69946	0.0231188	0.707085	0.0155271	0.702069	0.00767761	0.692065	0.00799274	0.718294	0.0185065	0.726291	0.00959701
641	0.0223739	0.70505	0.019194	0.715742	0.017733	0.714624	0.0225458	0.717864	0.0265852	0.71299	0.0215432	0.710812	0.021801	0.714739	0.0241215	0.717262	0.0201108	0.710296	0.0209129	0.712818	0.0183919	0.709035	0.00807868	0.699919	0.00664629	0.720071	0.00968296	0.735866	0.00865164
642	0.0215432	0.714424	0.0249522	0.725804	0.0168736	0.723167	0.0220302	0.727667	0.0223739	0.724313	0.0216864	0.720272	0.0192227	0.724371	0.0170454	0.725231	0.0247517	0.719698	0.021715	0.720214	0.0194805	0.716258	0.01017	0.714567	0.00733384	0.729187	0.00684682	0.747132	0.0112299
643	0.0218296	0.729043	0.022288	0.733286	0.0215432	0.730649	0.0193659	0.73535	0.0239209	0.734232	0.0226031	0.729215	0.0230615	0.734805	0.0238636	0.735551	0.0228896	0.734117	0.0251528	0.731423	0.0175325	0.732827	0.00985484	0.722851	0.00570091	0.742201	0.0126337	0.756076	0.00988349
644	0.020827	0.737271	0.0238923	0.741169	0.0201967	0.74008	0.0169022	0.745727	0.0187643	0.740854	0.0244079	0.741943	0.0207697	0.739019	0.0258117	0.745039	0.0188503	0.740567	0.0231474	0.739277	0.0146104	0.744237	0.00753437	0.731509	0.00234912	0.750372	0.0135218	0.767142	0.00856569
645	0.0193373	0.738618	0.0225458	0.75341	0.0168163	0.748164	0.0197097	0.757911	0.0170741	0.75255	0.0213999	0.754471	0.0192513	0.753783	0.0244939	0.751748	0.0215718	0.751031	0.0210561	0.749684	0.0188789	0.753496	0.00547173	0.740854	0.00266425	0.76224	0.0150114	0.774825	0.00730519
646	0.0183346	0.751346	0.0185351	0.760549	0.0170168	0.75771	0.0193659	0.767716	0.0222307	0.766311	0.0158136	0.76052	0.0211994	0.76935	0.020827	0.76482	0.0205405	0.762756	0.0203686	0.768862	0.0198816	0.764705	0.0118315	0.753009	0.00340909	0.76998	0.0158422	0.785576	0.00664629
647	0.0169022	0.766999	0.0206837	0.773306	0.0181054	0.770324	0.0205691	0.774338	0.022288	0.773908	0.0186211	0.774481	0.0195665	0.775227	0.0246371	0.776746	0.0168449	0.774166	0.0181341	0.77775	0.0204259	0.776546	0.0104278	0.764304	0.00375286	0.776431	0.0140947	0.797503	0.00484148
648	0.0204259	0.775944	0.0240928	0.782652	0.0174465	0.782423	0.0205118	0.786494	0.0212567	0.790679	0.0216291	0.784688	0.0199102	0.785662	0.0258403	0.788099	0.0224885	0.780559	0.0205978	0.781104	0.0185065	0.78615	0.00504201	0.773421	0.00412528	0.789733	0.012605	0.80834	0.00928189
649	0.0156131	0.785892	0.0235198	0.795611	0.015126	0.789963	0.0197097	0.792944	0.017647	0.795238	0.0224026	0.795525	0.0195378	0.796041	0.0209129	0.79693	0.022861	0.796327	0.0216004	0.794951	0.0224885	0.795353	0.00896676	0.783369	0.00650305	0.79971	0.0125191	0.816368	0.00925324
650	0.0150114	0.796098	0.0199102	0.811609	0.0169309	0.801373	0.0175325	0.804957	0.0174179	0.800427	0.0235771	0.80533	0.0224599	0.808971	0.021314	0.806362	0.0186784	0.805129	0.0218583	0.810089	0.0205978	0.803868	0.0078495	0.794263	0.00570091	0.813702	0.0116024	0.82236	0.00816462
651	0.0203686	0.807394	0.0193659	0.816339	0.0170168	0.816569	0.0195092	0.815766	0.0189076	0.8172	0.0192227	0.814304	0.017647	0.818461	0.0251241	0.821357	0.0171887	0.810462	0.0228896	0.821271	0.0179049	0.815107	0.00595874	0.80576	0.0038961	0.822561	0.0142953	0.834603	0.00968296
652	0.0171887	0.815938	0.0176184	0.825084	0.0142953	0.823479	0.020741	0.828037	0.0180768	0.828525	0.0252387	0.825801	0.0218583	0.825056	0.0243506	0.830675	0.0171314	0.823708	0.0183632	0.827951	0.0165871	0.825801	0.00524255	0.815909	0.00438311	0.830388	0.0134358	0.845355	0.00736249
653	0.01928	0.825428	0.0191081	0.838732	0.0128915	0.832453	0.0216577	0.835177	0.0190794	0.837126	0.0199962	0.836983	0.0227177	0.837241	0.0256111	0.843234	0.0182773	0.836123	0.023348	0.838933	0.0119748	0.836668	0.004555	0.825887	0.00578686	0.840969	0.0102846	0.859635	0.0100267
654	0.0196237	0.834001	0.0193086	0.847535	0.016673	0.845384	0.0227177	0.849828	0.0213999	0.850545	0.0176757	0.848796	0.0194232	0.848509	0.0224885	0.855563	0.0174465	0.845011	0.0203686	0.849112	0.0151833	0.851319	0.00249236	0.836467	0.00538579	0.856165	0.0113732	0.869585	0.0085084
655	0.0132066	0.821472	0.0144958	0.833227	0.0149828	0.833514	0.0177043	0.839334	0.0188789	0.835263	0.0189935	0.836438	0.0168449	0.84094	0.0223453	0.839621	0.0186497	0.828668	0.0200821	0.839105	0.0174465	0.839764	0.00426852	0.821902	0.00177616	0.841198	0.0124331	0.858402	0.00727654
656	0.012605	0.835521	0.0142666	0.849312	0.0113159	0.848911	0.0148109	0.850889	0.0158709	0.849284	0.0154125	0.847104	0.0124904	0.850287	0.0201967	0.849857	0.0155844	0.844811	0.0163579	0.851807	0.0167876	0.847076	0.00352368	0.832797	0.000458	0.852638	0.00822192	0.871907	0.00435447
657	0.00346638	0.841685	0.00415393	0.853613	-0.0012605	0.844725	0.00369557	0.851721	0.00638846	0.852237	0.00398204	0.844725	0.00272154	0.854559	0.00415393	0.855104	0.00441176	0.852008	0.00464094	0.859663	0.00252101	0.851922	-0.0071333	0.8295	-0.0100267	0.852552	-0.00286478	0.862101	-0.00481283
658	0.00753437	0.863477	0.0090527	0.874918	0.00699006	0.871305	0.0109148	0.874861	0.0091673	0.87142	0.0110867	0.869699	0.0097689	0.875922	0.0111153	0.880968	0.0110294	0.871248	0.0149255	0.879334	0.00630252	0.879047	-0.00223453	0.8578	-0.0058728	0.87271	0.00237777	0.885442	-0.00269289
659	0.0117456	0.886589	0.0171027	0.897285	0.0154698	0.89651	0.019194	0.893958	0.0199102	0.899149	0.024236	0.901959	0.020254	0.897944	0.0227177	0.902819	0.0187643	0.897772	0.0210848	0.90388	0.018793	0.900124	0.0078495	0.887678	0.0046123	0.905457	0.0118888	0.912942	0.00481283
660	0.0158136	0.899063	0.0220875	0.910935	0.016186	0.903909	0.0175038	0.908956	0.0230328	0.911537	0.0226318	0.913458	0.0181054	0.913659	0.0237777	0.913143	0.0173892	0.91082	0.0220588	0.911193	0.0231761	0.911307	0.00747708	0.897371	0.00635981	0.915724	0.0134931	0.926047	0.00615928
661	0.0146963	0.908038	0.0216577	0.92057	0.0180768	0.918505	0.021715	0.925417	0.0191081	0.921803	0.0196237	0.924011	0.018707	0.925474	0.0188503	0.924786	0.0185924	0.919509	0.0244652	0.923237	0.0229755	0.923782	0.00501336	0.904196	0.00572956	0.918018	0.0120321	0.940989	0.00865164
662	0.0199389	0.919108	0.0179622	0.929001	0.0181627	0.923466	0.0228037	0.937863	0.0199962	0.929976	0.0216291	0.930407	0.0156131	0.933561	0.0222307	0.937261	0.0226318	0.930005	0.0242933	0.933733	0.0216291	0.932672	0.00968296	0.912397	0.00507066	0.930923	0.0118029	0.946524	0.0114305
663	0.0185065	0.925474	0.0139801	0.940301	0.020827	0.932758	0.0207697	0.943914	0.0197097	0.938522	0.0225172	0.945176	0.0175611	0.943427	0.0223166	0.948474	0.0231474	0.938121	0.0271008	0.944	0.0193086	0.94357	0.00773491	0.922864	0.00733384	0.942136	0.0106856	0.950424	0.0128629
664	0.0149542	0.933504	0.0205405	0.953751	0.0197383	0.942365	0.0183919	0.95094	0.0220015	0.951428	0.022861	0.954325	0.0247517	0.955128	0.0222021	0.954554	0.0244652	0.949707	0.020827	0.954468	0.0226891	0.950195	0.00979755	0.933733	0.00604469	0.951657	0.0165584	0.960663	0.0118029
665	0.014152	0.949134	0.019681	0.960147	0.0201967	0.953722	0.0203399	0.963215	0.0218296	0.961753	0.023348	0.961953	0.0254679	0.964563	0.0224885	0.960032	0.0238636	0.962183	0.0234626	0.964449	0.0199962	0.960118	0.00959701	0.945836	0.00458365	0.958254	0.0137796	0.970988	0.00790679
666	0.0123472	0.96115	0.0185351	0.968837	0.0187357	0.968923	0.0203686	0.971504	0.0259263	0.972278	0.0210848	0.971303	0.0218296	0.972479	0.0206551	0.97354	0.0198243	0.975519	0.0258976	0.975233	0.0198816	0.97093	0.00882352	0.951916	0.00670359	0.9666	0.0136364	0.980883	0.00776355
667	0.0140374	0.965022	0.0161574	0.977011	0.0172173	0.977527	0.0202254	0.982804	0.023749	0.978875	0.0230615	0.976495	0.0236058	0.983464	0.0179908	0.976695	0.0213713	0.980309	0.0240069	0.984038	0.0180195	0.979363	0.0133499	0.961695	0.00601604	0.975778	0.0128629	0.989	0.0112299
668	0.014639	0.973053	0.0191081	0.983837	0.0220302	0.987451	0.0201681	0.993187	0.0205978	0.984353	0.0201108	0.988569	0.0226318	0.990663	0.017246	0.99204	0.0203972	0.986189	0.0239209	0.98791	0.0179908	0.985615	0.0113159	0.970529	0.00833651	0.987336	0.0091673	0.997318	0.00922459
669	0.0135504	0.980739	0.0186211	0.994076	0.0205118	0.992442	0.0204259	1.00297	0.0199389	0.996084	0.0221734	0.998121	0.0194232	0.997145	0.0179335	1.00047	0.0186497	0.995683	0.0209415	0.998379	0.0179049	0.996973	0.00481283	0.980252	0.00750572	0.995568	0.0103992	1.0071	0.013092
670	0.0159568	0.99138	0.0200248	1.00541	0.0191654	1.00064	0.0228896	1.00868	0.0183346	1.00515	0.0222307	1.00538	0.0212853	1.00773	0.023749	1.00538	0.0204832	1.00601	0.022288	1.01031	0.0160714	1.0069	0.00730519	0.990864	0.00902406	1.00882	0.0139228	1.01622	0.0159568
671	0.0196237	0.995769	0.0229469	1.01338	0.0210275	1.00423	0.0266425	1.01481	0.0207124	1.01157	0.0155558	1.01682	0.0224026	1.01697	0.0256684	1.01536	0.0229182	1.01332	0.0204832	1.01765	0.01716	1.01378	0.00942513	0.996256	0.0106856	1.00954	0.0140947	1.0213	0.0128629
672	0.0163865	1.00472	0.0240069	1.02201	0.0230615	1.01889	0.0246371	1.02394	0.0239209	1.0219	0.0245512	1.02236	0.0185065	1.02069	0.0239782	1.02376	0.0255538	1.01671	0.0238636	1.02784	0.0194805	1.02009	0.0125191	1.0034	0.0113732	1.02087	0.0132926	1.03042	0.0112872
673	0.0193659	1.01352	0.0207983	1.03231	0.0177043	1.02913	0.0245512	1.02982	0.0216864	1.02979	0.0283613	1.02901	0.0212567	1.03314	0.019767	1.03363	0.0222021	1.02953	0.0258976	1.02718	0.0208556	1.02632	0.0171027	1.01189	0.00974025	1.03059	0.0138369	1.03745	0.011144
674	0.0178189	1.01834	0.0171887	1.03581	0.0174752	1.03208	0.0230328	1.03587	0.0224026	1.03636	0.0223453	1.03621	0.0234912	1.04115	0.0212853	1.03748	0.0193946	1.03813	0.0230042	1.03366	0.0220302	1.02896	0.0134072	1.02196	0.0124904	1.03162	0.012605	1.04006	0.0125764
675	0.01928	1.0262	0.0212853	1.03894	0.0203972	1.04112	0.0264133	1.04413	0.0236917	1.04493	0.0205978	1.04011	0.0203972	1.04298	0.0213999	1.03822	0.0208556	1.04227	0.0253533	1.04336	0.0204832	1.03968	0.0106283	1.02738	0.00899541	1.03633	0.0153552	1.04978	0.0147536
676	0.0195665	1.03297	0.0209988	1.04548	0.0195665	1.04499	0.0269862	1.04872	0.0268144	1.04766	0.024322	1.04654	0.0193373	1.05486	0.0214572	1.04792	0.0205118	1.04617	0.0238636	1.05345	0.0216291	1.04407	0.0101413	1.03415	0.00796409	1.04206	0.0106856	1.05715	0.0150114
677	0.0149542	1.03664	0.0207124	1.05133	0.0197383	1.04637	0.0226031	1.05497	0.0270435	1.05566	0.0240642	1.05167	0.0209129	1.05583	0.0219442	1.05443	0.0169595	1.04858	0.0240069	1.05698	0.0209988	1.04875	0.0144385	1.03943	0.013178	1.0499	0.0108002	1.06275	0.0154698
678	0.0183919	1.03966	0.0219156	1.05446	0.022775	1.05116	0.0240069	1.05698	0.0217437	1.05629	0.023835	1.0579	0.0261841	1.05509	0.0222307	1.05578	0.0194805	1.05466	0.024809	1.05566	0.0178762	1.05328	0.0154985	1.04531	0.00985484	1.05213	0.0164725	1.06567	0.0158709
679	0.0168736	1.04622	0.0216004	1.06005	0.0205405	1.05796	0.0256684	1.06206	0.023749	1.05816	0.0243793	1.06478	0.0234626	1.06576	0.0203113	1.06051	0.0239209	1.05994	0.0269576	1.0583	0.020741	1.05879	0.0104851	1.04921	0.00988349	1.06031	0.0153552	1.06849	0.0146677
680	0.0206837	1.04972	0.0199389	1.0643	0.0183346	1.06616	0.0228896	1.06866	0.0208556	1.06771	0.0222593	1.06702	0.023749	1.06889	0.0190508	1.06418	0.0230042	1.06608	0.022775	1.06215	0.0206837	1.06501	0.0129775	1.05417	0.0114018	1.06694	0.0132639	1.07411	0.0104851
681	0.0171314	1.05385	0.0173319	1.06785	0.0183632	1.07067	0.0251528	1.07374	0.0188216	1.0717	0.0210848	1.07104	0.0245798	1.07325	0.022288	1.06235	0.0252101	1.06972	0.0238923	1.06582	0.0205978	1.06636	0.0153839	1.05735	0.0126623	1.06932	0.0123759	1.07514	0.0125191
682	0.0149542	1.0581	0.0191654	1.07095	0.0193659	1.07095	0.0279316	1.07841	0.0216577	1.07526	0.0263273	1.07586	0.0263273	1.07141	0.022861	1.06894	0.0242074	1.0717	0.0255538	1.07141	0.0211134	1.07081	0.0181914	1.05908	0.0131207	1.06676	0.0112586	1.07543	0.0155844
683	0.0161574	1.06326	0.0167876	1.07485	0.0214572	1.06975	0.0256111	1.08079	0.0249809	1.08091	0.0251241	1.07976	0.0257544	1.07491	0.0216291	1.0768	0.021715	1.07207	0.0260982	1.07557	0.0196237	1.07732	0.0134645	1.06694	0.0109721	1.07308	0.0145531	1.08358	0.0127769
684	0.0192513	1.06742	0.0185638	1.07873	0.0183632	1.07655	0.0260409	1.08521	0.025296	1.07936	0.0225458	1.08005	0.0238923	1.08636	0.0200248	1.07703	0.020254	1.07282	0.0279889	1.08019	0.0213713	1.07273	0.0151833	1.07457	0.0121467	1.07807	0.0172746	1.08693	0.016272
685	0.0212567	1.07012	0.0198816	1.0789	0.0185638	1.08246	0.0267571	1.08544	0.0268716	1.08283	0.0216004	1.08226	0.0245798	1.08122	0.0214286	1.07709	0.0242074	1.07546	0.0258976	1.08114	0.021801	1.07362	0.0173606	1.07873	0.0127196	1.07921	0.0181627	1.08297	0.0177043
686	0.021228	1.07325	0.0209415	1.08157	0.0195951	1.08553	0.0240928	1.08716	0.025296	1.08228	0.0221161	1.08489	0.0233193	1.08059	0.0234053	1.07755	0.0265279	1.08544	0.0243793	1.07853	0.0249522	1.07574	0.0161287	1.07308	0.0154125	1.08197	0.0183059	1.08094	0.0138942
687	0.0171027	1.0719	0.0253533	1.0818	0.022288	1.08271	0.0270435	1.08607	0.0255538	1.08323	0.0230901	1.08914	0.0204832	1.08527	0.0225745	1.08289	0.0238636	1.08708	0.0224885	1.0803	0.0217723	1.07494	0.0155844	1.07405	0.0120894	1.07985	0.0169022	1.08217	0.0148109
688	0.0190221	1.0748	0.0261555	1.07606	0.0228323	1.08441	0.027416	1.08375	0.0260409	1.08748	0.0266425	1.08621	0.0246085	1.08604	0.0240355	1.08134	0.0261841	1.08076	0.0262414	1.08274	0.0220875	1.07483	0.0148109	1.08094	0.013092	1.08349	0.0198816	1.08214	0.0180768
689	0.0198243	1.07399	0.0254679	1.0799	0.0240355	1.08461	0.024322	1.08352	0.026356	1.08125	0.0259549	1.0902	0.0260695	1.08114	0.0230901	1.07867	0.026843	1.08429	0.0282754	1.08045	0.0197097	1.07359	0.0126623	1.07594	0.0156131	1.08271	0.0159568	1.08667	0.0150974
690	0.0194519	1.06998	0.0210561	1.08469	0.0258117	1.07947	0.0293354	1.08607	0.0273873	1.08208	0.0226318	1.08897	0.0246944	1.07947	0.0255825	1.08274	0.0250382	1.08426	0.0265279	1.07907	0.0256398	1.07643	0.0168736	1.07847	0.0148969	1.08544	0.0184492	1.08538	0.0133499
691	0.0173606	1.0729	0.0229182	1.08639	0.0260122	1.07996	0.0292494	1.08676	0.0249809	1.08074	0.0220302	1.08435	0.0261268	1.08386	0.0277597	1.07907	0.0257544	1.07884	0.0242074	1.07554	0.0225745	1.08036	0.0171027	1.08022	0.0140661	1.08094	0.0189362	1.08653	0.0199389
692	0.0157563	1.0733	0.0242647	1.07858	0.0191654	1.08249	0.0288483	1.0834	0.0221734	1.07913	0.0239209	1.08171	0.0231761	1.08458	0.0258117	1.07672	0.0270722	1.07724	0.0250095	1.07549	0.0165871	1.07617	0.0162147	1.07655	0.0138942	1.08165	0.0189362	1.08096	0.0234912
693	0.0193946	1.06935	0.0235485	1.07964	0.0189076	1.08352	0.0321428	1.08228	0.0292781	1.07821	0.0250668	1.08082	0.0227177	1.08048	0.0257544	1.07483	0.0261268	1.07514	0.0272727	1.07425	0.0246658	1.07256	0.0161001	1.07614	0.0120321	1.08096	0.016759	1.08237	0.0180768
694	0.0199962	1.07135	0.0257544	1.07517	0.0239496	1.07767	0.0277311	1.08042	0.0222307	1.07655	0.0226031	1.08157	0.0279316	1.07701	0.0270149	1.06837	0.0260982	1.07394	0.0263846	1.0713	0.0252387	1.06978	0.0193659	1.07672	0.0146963	1.08389	0.0186497	1.08541	0.0196237
695	0.0186497	1.06805	0.0241501	1.07417	0.0244652	1.07551	0.0302234	1.07964	0.0261555	1.07798	0.0283327	1.08002	0.0293354	1.07583	0.0268144	1.06909	0.0257257	1.06992	0.0294786	1.07078	0.0223453	1.06659	0.0200821	1.07706	0.0185065	1.08131	0.0202254	1.08349	0.0189076
696	0.0157563	1.06728	0.0266425	1.0746	0.0234912	1.07508	0.0327158	1.07781	0.028304	1.07629	0.0259263	1.07405	0.0263846	1.07537	0.0245512	1.06917	0.0280462	1.06857	0.0292781	1.06565	0.0260982	1.06349	0.0155558	1.07594	0.018793	1.0787	0.0186211	1.0801	0.0181054
697	0.0169881	1.06625	0.0270722	1.06737	0.0227464	1.07643	0.0327445	1.07457	0.0253247	1.07698	0.0280462	1.07592	0.0262127	1.0723	0.0238063	1.06057	0.0260695	1.06731	0.0291348	1.06381	0.0249522	1.06091	0.0181054	1.07101	0.0182487	1.07411	0.0171887	1.0764	0.0186784
698	0.0208843	1.06243	0.0265565	1.06679	0.0227177	1.07305	0.0332028	1.06909	0.0267284	1.06975	0.0296791	1.07342	0.0250955	1.07282	0.0244939	1.06418	0.0256971	1.06203	0.0281894	1.06128	0.0272441	1.06149	0.0209702	1.06995	0.0174179	1.07221	0.0189648	1.07402	0.0177616
699	0.0205118	1.06358	0.0235198	1.062	0.0230901	1.06745	0.0289056	1.06622	0.0286192	1.06415	0.0282467	1.07101	0.0208556	1.06791	0.0260695	1.06126	0.0273873	1.05974	0.0299943	1.05371	0.0271008	1.05893	0.0218583	1.0674	0.0181627	1.07308	0.0183346	1.06837	0.0187357
700	0.0149255	1.05899	0.022288	1.05945	0.0257257	1.06587	0.0293067	1.06258	0.027817	1.06243	0.0248949	1.06906	0.0252101	1.05862	0.0248663	1.05368	0.0246658	1.05348	0.0275019	1.04384	0.0263846	1.05084	0.0172746	1.06301	0.0179622	1.06837	0.0191367	1.06542	0.0180481
701	0.0193946	1.05397	0.0245512	1.06226	0.026843	1.06246	0.0322288	1.05572	0.0289916	1.05887	0.0247517	1.06335	0.0304526	1.05715	0.0254106	1.04766	0.0256684	1.04941	0.0270149	1.04445	0.023348	1.04442	0.0188503	1.06229	0.0185924	1.06355	0.0175038	1.06157	0.015126
702	0.0180768	1.05036	0.0245512	1.05426	0.0282754	1.05942	0.0327445	1.05216	0.026356	1.05578	0.0242933	1.06094	0.026356	1.05586	0.0260409	1.04645	0.0236631	1.04439	0.032945	1.04734	0.0241501	1.04582	0.0191654	1.05678	0.0203972	1.0612	0.0176757	1.06094	0.0196237
703	0.0193373	1.04981	0.0260409	1.04952	0.0246371	1.05592	0.0332601	1.04941	0.0277024	1.05363	0.028304	1.05713	0.0297364	1.04975	0.0319423	1.04123	0.0273873	1.04496	0.0338331	1.04037	0.0240928	1.03469	0.0185638	1.05145	0.0222021	1.05629	0.0200821	1.0573	0.019767
704	0.0198816	1.04861	0.0271868	1.04373	0.0223739	1.04774	0.0358098	1.04754	0.0314839	1.04324	0.0280749	1.04797	0.0252674	1.04574	0.0253247	1.03773	0.026843	1.04009	0.0299943	1.03326	0.0265852	1.02807	0.0214859	1.0503	0.0198243	1.05368	0.0219729	1.05644	0.0220015
705	0.0180195	1.03934	0.024809	1.04077	0.0226031	1.04126	0.0315412	1.04456	0.0280749	1.03834	0.0275878	1.04393	0.0217437	1.04275	0.0239782	1.03458	0.0305672	1.03578	0.0287338	1.03231	0.0265279	1.02858	0.0236631	1.048	0.0187357	1.05423	0.0202254	1.04941	0.0203972
706	0.0209702	1.03865	0.0220588	1.03868	0.025783	1.03802	0.0316845	1.0412	0.0307677	1.03329	0.0251528	1.04505	0.0307391	1.03931	0.0269862	1.02956	0.0295645	1.03091	0.029851	1.02554	0.0246944	1.02201	0.0185351	1.0427	0.0195665	1.04714	0.0256971	1.04875	0.0213713
707	0.0199102	1.03845	0.0240355	1.03073	0.0235485	1.03971	0.0286765	1.03739	0.029851	1.03415	0.0302234	1.04054	0.0283613	1.03289	0.0305386	1.01897	0.0304813	1.02442	0.032859	1.01728	0.0270435	1.01628	0.0181341	1.04204	0.0205405	1.04516	0.0216864	1.04396	0.0254393
708	0.0173319	1.03263	0.0269576	1.02597	0.0225458	1.03716	0.0319423	1.03205	0.02839	1.03139	0.0331169	1.03443	0.0269289	1.02855	0.0266711	1.01433	0.0297364	1.02173	0.0320569	1.01358	0.0281608	1.00802	0.0217723	1.03555	0.0211134	1.04097	0.0170741	1.03831	0.0235485
709	0.0197383	1.02571	0.0258117	1.02778	0.0247517	1.02818	0.0342341	1.0291	0.0289916	1.02244	0.0289343	1.0268	0.0302521	1.0217	0.0285905	1.01547	0.0299083	1.01605	0.0321142	1.00859	0.0270722	1.00386	0.0229469	1.03246	0.0225458	1.03822	0.0199675	1.03518	0.020741
710	0.0198243	1.0157	0.0237777	1.01567	0.0321715	1.02193	0.0334893	1.02104	0.0354087	1.01453	0.0281608	1.0217	0.0298224	1.01628	0.0292208	1.00739	0.026843	1.00042	0.035466	1.00492	0.0242647	1.00033	0.0240928	1.0233	0.0184492	1.03191	0.0209988	1.03271	0.0209129
711	0.0192513	1.01312	0.0242074	1.00896	0.0299656	1.01963	0.0370703	1.01582	0.0334606	1.00813	0.0317991	1.0174	0.0304526	1.01421	0.0310256	1.00116	0.027416	0.997604	0.0342628	0.995109	0.0261841	0.992814	0.0233766	1.02101	0.0238923	1.0266	0.0224599	1.02348	0.0218583
712	0.0224312	1.00931	0.0291348	1.00506	0.0259836	1.01157	0.0374427	1.01034	0.0319996	1.00647	0.0310829	1.01094	0.034979	1.00523	0.030338	0.993589	0.0274733	0.998465	0.0330596	0.985529	0.0305959	0.986648	0.0277597	1.01645	0.0265565	1.01872	0.0226031	1.02041	0.0230615
713	0.0214859	1.00845	0.0311115	1.00036	0.0300229	1.00354	0.0350936	1.0046	0.0325153	0.999239	0.0291921	1.00561	0.0343487	0.99726	0.0304813	0.988684	0.0292208	0.991581	0.034893	0.980768	0.0310256	0.985271	0.0304526	1.00799	0.0219156	1.01539	0.0237204	1.01883	0.022861
714	0.01928	1.00107	0.0273587	0.995052	0.0288197	1.0013	0.0356952	0.998522	0.0318277	0.996027	0.0292781	0.999813	0.0320283	0.995052	0.0255252	0.985214	0.0290489	0.989545	0.0320569	0.974917	0.0316272	0.975319	0.0266998	1.00796	0.0215145	1.00779	0.02733	1.0114	0.0214859
715	0.0181627	0.993675	0.0300229	0.99029	0.0292494	1.00205	0.0350076	0.99356	0.0317131	0.991208	0.0290489	0.995855	0.0312834	0.98659	0.0301948	0.978646	0.0301088	0.983866	0.0336612	0.973626	0.0350363	0.969841	0.0275019	1.00271	0.0266711	1.00635	0.0233766	1.00885	0.0266711
716	0.0244366	0.990778	0.0322861	0.980022	0.0271868	0.992355	0.0370989	0.99052	0.0299943	0.983493	0.0332601	0.987852	0.0325439	0.979592	0.033919	0.973512	0.0294786	0.974774	0.0335179	0.970041	0.0303094	0.964018	0.0243793	0.999899	0.0218296	1.00354	0.0193946	0.997719	0.0238636
717	0.0227177	0.985988	0.0295932	0.974487	0.0253247	0.98051	0.0382162	0.984124	0.0316272	0.974974	0.0343201	0.983952	0.0321428	0.97595	0.0285332	0.970156	0.0314267	0.965911	0.0320283	0.967317	0.029851	0.957594	0.0266138	0.993245	0.0240928	0.9927	0.020827	0.992155	0.0211421
718	0.0227177	0.97985	0.0271581	0.972192	0.028304	0.978846	0.0381016	0.978416	0.0365546	0.974315	0.0322288	0.980797	0.034979	0.973483	0.0310256	0.96138	0.030424	0.958512	0.034492	0.961982	0.0315126	0.95421	0.0282181	0.98725	0.0235485	0.987537	0.0240355	0.994535	0.021314
719	0.0230615	0.978215	0.029364	0.966714	0.0274446	0.971475	0.0365546	0.967919	0.0364687	0.96921	0.0291635	0.967632	0.0317991	0.97093	0.0325439	0.951285	0.0310829	0.956476	0.0355233	0.952059	0.0309683	0.944746	0.029364	0.979908	0.0238063	0.979563	0.0244079	0.981973	0.0219729
720	0.0232047	0.974114	0.0298224	0.96224	0.0315699	0.96528	0.0380157	0.963588	0.0393621	0.961208	0.0302521	0.96594	0.0310829	0.960261	0.0320283	0.946036	0.0368697	0.949736	0.0354087	0.945893	0.0352368	0.938322	0.032859	0.972565	0.0261268	0.978072	0.0286478	0.977126	0.0301375
721	0.0223739	0.963961	0.0342055	0.952719	0.0341195	0.964047	0.0399924	0.961064	0.0395913	0.95943	0.040508	0.963961	0.0349217	0.954095	0.0318564	0.941247	0.0325153	0.939211	0.0362108	0.93792	0.0302521	0.937347	0.0284473	0.970414	0.0319996	0.974831	0.0266138	0.97268	0.0276451
722	0.0261268	0.959946	0.0340623	0.948044	0.0317131	0.96115	0.0391043	0.953751	0.0389897	0.953292	0.0377578	0.959458	0.0337471	0.950998	0.0305386	0.937002	0.0297651	0.936027	0.0342914	0.931095	0.0295932	0.929948	0.0255538	0.967345	0.0256398	0.966313	0.0254106	0.96442	0.0228323
723	0.0300802	0.954669	0.0301375	0.939325	0.032945	0.958196	0.0395913	0.947384	0.039448	0.944746	0.0338904	0.946868	0.0367265	0.940128	0.0322288	0.930923	0.0315412	0.930923	0.0382162	0.924212	0.0306245	0.927998	0.028304	0.960606	0.0279603	0.960978	0.0282467	0.963387	0.0211134
724	0.0280462	0.948732	0.0315699	0.937375	0.0338904	0.946581	0.0393048	0.940272	0.0406226	0.936142	0.0362968	0.941448	0.0367838	0.932787	0.0348071	0.92057	0.0316845	0.923008	0.0409664	0.912598	0.0328017	0.9132	0.0305099	0.95355	0.0333174	0.955156	0.0240069	0.958942	0.0287338
725	0.0266138	0.941304	0.0376719	0.930579	0.0338044	0.935368	0.0413675	0.935138	0.0429717	0.92989	0.0372135	0.931296	0.0355233	0.925474	0.038073	0.914318	0.0307105	0.914777	0.0406226	0.91168	0.0359244	0.901987	0.0314553	0.944746	0.0267571	0.949765	0.0245798	0.955988	0.0291921
726	0.0235485	0.935683	0.037013	0.920398	0.0315985	0.927166	0.0436306	0.927051	0.0424274	0.924814	0.0347498	0.925617	0.033432	0.920197	0.0376719	0.911193	0.0357811	0.905085	0.0355233	0.90692	0.0337471	0.899435	0.033432	0.936802	0.0244079	0.938924	0.0326299	0.947011	0.0269576
727	0.0263846	0.928829	0.0335466	0.913315	0.0321142	0.921889	0.0406226	0.921115	0.0372995	0.916211	0.0381302	0.92318	0.0393621	0.911967	0.0340909	0.903077	0.0379584	0.902016	0.0383881	0.897915	0.0372708	0.896482	0.033432	0.932012	0.0296218	0.932988	0.028877	0.937289	0.0238636
728	0.0261555	0.921316	0.0315126	0.90431	0.0282467	0.916096	0.0427712	0.909644	0.0377292	0.909874	0.0360962	0.910906	0.0393048	0.903794	0.0367838	0.897084	0.0346925	0.895621	0.040508	0.892352	0.0388751	0.892496	0.0314553	0.925617	0.0289343	0.929661	0.0330882	0.933332	0.0206264
729	0.0247231	0.911623	0.031398	0.898948	0.0302234	0.907178	0.0388464	0.903106	0.040021	0.90606	0.0335466	0.901213	0.035953	0.898575	0.0343487	0.886417	0.0314267	0.885011	0.0409377	0.885241	0.0337185	0.881743	0.034492	0.919337	0.0311402	0.923667	0.0314267	0.931525	0.022288
730	0.0234053	0.907379	0.0364973	0.897887	0.0342341	0.89889	0.0380157	0.899292	0.0378724	0.900926	0.0348644	0.896224	0.0378724	0.894646	0.0318277	0.875836	0.0343774	0.880452	0.040594	0.878273	0.0338044	0.875377	0.032458	0.912569	0.0296218	0.91472	0.0278743	0.921144	0.0282181
731	0.0290775	0.900926	0.0369557	0.890689	0.0333461	0.899636	0.0399351	0.892783	0.0375	0.892639	0.0357811	0.893098	0.0341768	0.892238	0.0307105	0.875033	0.0344633	0.877814	0.0407086	0.869212	0.0265852	0.869011	0.030911	0.907149	0.034406	0.911938	0.0266711	0.913688	0.0260695
732	0.0259549	0.895306	0.034979	0.884954	0.0332888	0.89261	0.0432009	0.886187	0.0407086	0.881398	0.0329163	0.884094	0.0351509	0.886302	0.0318564	0.870875	0.0364973	0.868753	0.0412815	0.866717	0.0277597	0.861097	0.0381875	0.903679	0.0337758	0.89998	0.030424	0.906203	0.0256684
733	0.0287338	0.889341	0.0327731	0.875836	0.0285619	0.884237	0.0461516	0.881886	0.043115	0.873283	0.0340909	0.881226	0.0379584	0.875692	0.0341195	0.85952	0.0343201	0.86428	0.0417972	0.858058	0.0363541	0.853527	0.0325726	0.895163	0.0292781	0.897457	0.0277884	0.900124	0.0289056
734	0.0323147	0.884639	0.0336039	0.869785	0.0309396	0.878388	0.0477846	0.878588	0.0359244	0.867377	0.0341768	0.877183	0.0397345	0.866144	0.0336612	0.853785	0.0363541	0.858344	0.0418831	0.847047	0.0367838	0.847965	0.0318277	0.888883	0.0301088	0.888997	0.0246371	0.894933	0.0285332
735	0.0267284	0.884352	0.0327445	0.868237	0.035953	0.870703	0.0427139	0.867778	0.0367838	0.863018	0.0415393	0.866488	0.0404507	0.863276	0.0327731	0.850345	0.0366692	0.848681	0.039534	0.841657	0.0340623	0.846474	0.0335752	0.883434	0.0301661	0.881972	0.0291635	0.894216	0.028877
736	0.0332888	0.874172	0.0353228	0.861642	0.0346066	0.864653	0.0490164	0.862559	0.0379584	0.857656	0.0411669	0.861699	0.0388178	0.853298	0.0374427	0.843606	0.0330882	0.844122	0.0396772	0.836782	0.0368984	0.835377	0.0333747	0.877441	0.0315126	0.882173	0.0287338	0.886187	0.0275019
737	0.0332028	0.866574	0.0319137	0.851147	0.0329163	0.857628	0.0469538	0.854129	0.0383594	0.853499	0.0381016	0.857312	0.0403361	0.843979	0.0412242	0.835091	0.0378151	0.835234	0.042628	0.832166	0.0363541	0.827607	0.0328017	0.872366	0.0334606	0.875807	0.0270722	0.876008	0.0310829
738	0.0307964	0.861326	0.0279889	0.844008	0.0333174	0.8539	0.0452063	0.845556	0.0398205	0.850172	0.0364687	0.850861	0.0418258	0.845642	0.040594	0.828639	0.0368124	0.829213	0.0449198	0.824425	0.0333461	0.824998	0.031971	0.861843	0.0362108	0.863534	0.0274446	0.871248	0.0336612
739	0.028791	0.852008	0.0377865	0.836266	0.0336039	0.844151	0.0457219	0.840624	0.044576	0.84028	0.0404507	0.841743	0.0412529	0.838331	0.0391329	0.820869	0.0355519	0.822848	0.0391329	0.816282	0.0351795	0.817372	0.0320569	0.855993	0.0360103	0.85714	0.0323147	0.862703	0.0330596
740	0.0316558	0.842574	0.0374427	0.831392	0.0346352	0.834861	0.0437166	0.831679	0.0412529	0.831478	0.0391616	0.834861	0.0393048	0.828582	0.0395053	0.814218	0.0338904	0.81416	0.0434874	0.812039	0.0438025	0.807423	0.0322001	0.847506	0.0351509	0.852237	0.0296218	0.859319	0.0287338
741	0.0310542	0.839994	0.034492	0.82259	0.0393621	0.832453	0.0468105	0.830245	0.0430577	0.825973	0.040021	0.827865	0.0438025	0.819723	0.0400783	0.810147	0.0351509	0.810634	0.0446333	0.806534	0.0398491	0.795439	0.036526	0.840796	0.0320283	0.845355	0.0328017	0.850431	0.0316845
742	0.0264706	0.832051	0.0377578	0.814046	0.0392189	0.827034	0.0481284	0.819751	0.0393621	0.819637	0.0425993	0.8215	0.0442036	0.811981	0.0358957	0.797675	0.037013	0.801689	0.0416826	0.798793	0.0381589	0.789991	0.0372135	0.836668	0.0330023	0.834661	0.0318277	0.840653	0.0346066
743	0.0266998	0.821873	0.0357811	0.812412	0.0373281	0.81869	0.0462662	0.81072	0.0380443	0.811064	0.0388751	0.814103	0.0407945	0.80748	0.0378151	0.790106	0.0355233	0.7926	0.0466387	0.793346	0.035953	0.78678	0.0372708	0.833628	0.0349217	0.830102	0.0327445	0.834202	0.0360962
744	0.027416	0.817343	0.0352082	0.803438	0.0350363	0.809028	0.0496753	0.803581	0.0401929	0.804986	0.0388751	0.803724	0.0400497	0.801689	0.038474	0.78615	0.0391902	0.790421	0.0452349	0.782251	0.0359817	0.778753	0.03644	0.824597	0.0333461	0.824138	0.0352368	0.828754	0.0282467
745	0.0269862	0.812096	0.0408231	0.796614	0.0370989	0.80424	0.0489878	0.796385	0.0437739	0.80037	0.0429717	0.801775	0.0403934	0.79412	0.0391616	0.780387	0.0395626	0.784745	0.0445474	0.773535	0.0324293	0.774453	0.0358671	0.816253	0.0326872	0.817085	0.0330882	0.822762	0.0332888
746	0.0273587	0.805645	0.0409377	0.791826	0.0397632	0.793776	0.0488732	0.79779	0.0456646	0.792973	0.0447479	0.7967	0.0416253	0.78443	0.0334606	0.773191	0.0387891	0.774768	0.0466673	0.772532	0.0355233	0.769006	0.0348071	0.80834	0.0346352	0.809716	0.0288483	0.816225	0.0329163
747	0.0281608	0.795811	0.0361535	0.782652	0.0405653	0.791425	0.0500191	0.79283	0.0447193	0.783541	0.0438025	0.788873	0.0438312	0.778266	0.0377578	0.766626	0.0419404	0.770324	0.045063	0.767572	0.0411383	0.75966	0.0359244	0.800313	0.0322861	0.80404	0.0298224	0.807939	0.0324866
748	0.0274733	0.794378	0.0353514	0.779613	0.0377578	0.785548	0.0511364	0.782193	0.0436879	0.772073	0.0402215	0.778122	0.0407945	0.775714	0.0436306	0.762957	0.0396199	0.768547	0.0396486	0.761552	0.0445187	0.75427	0.0352082	0.795095	0.0351222	0.797016	0.0354373	0.802721	0.0337758
749	0.0285619	0.7842	0.0384454	0.77623	0.0338331	0.780875	0.0506494	0.772561	0.0406799	0.771385	0.0383021	0.776202	0.0424561	0.765881	0.0429717	0.757596	0.0368984	0.761552	0.0449484	0.752264	0.0408518	0.745498	0.0369843	0.789991	0.0341768	0.792142	0.0354373	0.797274	0.0353514
750	0.0341768	0.776718	0.0379584	0.767744	0.0302521	0.768748	0.0513656	0.767257	0.0452636	0.763645	0.0448052	0.772417	0.0469251	0.759488	0.0384167	0.748565	0.0387032	0.748393	0.046123	0.749253	0.0423701	0.740797	0.0367551	0.782107	0.0363827	0.788157	0.0342055	0.791855	0.0340623
751	0.0332888	0.773191	0.0373568	0.757051	0.0387891	0.764361	0.0498186	0.757653	0.0445474	0.756678	0.0450344	0.75579	0.0451203	0.754528	0.0384167	0.741829	0.0432009	0.738733	0.0454355	0.744953	0.0466673	0.734461	0.03644	0.774739	0.0343201	0.778638	0.032372	0.784344	0.0319996
752	0.0367551	0.767486	0.0393908	0.748766	0.0396772	0.758054	0.0479851	0.750601	0.0419404	0.750515	0.0463808	0.756506	0.0439458	0.744151	0.0456073	0.736583	0.0435447	0.731853	0.0503915	0.732168	0.0389324	0.727495	0.0398778	0.768977	0.0352941	0.767916	0.0355233	0.779355	0.033432
753	0.0336612	0.76095	0.0406226	0.742545	0.0432869	0.753582	0.0514515	0.747189	0.048644	0.745699	0.0458938	0.747763	0.0493889	0.737443	0.0423415	0.726607	0.0464954	0.732627	0.0517666	0.718982	0.0357811	0.725059	0.0394194	0.760893	0.0352368	0.762985	0.0328877	0.769579	0.0368411
754	0.0328877	0.753124	0.0387032	0.739621	0.0407086	0.745125	0.054746	0.740367	0.050678	0.738876	0.0454641	0.738675	0.0476127	0.732311	0.0378438	0.720644	0.042628	0.724915	0.0486727	0.71729	0.0398491	0.712962	0.0384454	0.756592	0.0357238	0.763731	0.032458	0.765078	0.033919
755	0.035953	0.745813	0.037987	0.732569	0.0381016	0.734834	0.0546601	0.732483	0.0444901	0.733515	0.0442036	0.735121	0.0444328	0.727295	0.0402215	0.719182	0.0409377	0.715169	0.0469538	0.714739	0.0416826	0.707487	0.0421982	0.751748	0.0384167	0.7545	0.0354946	0.762555	0.0350936
756	0.0355233	0.742287	0.0411096	0.724743	0.041081	0.726263	0.0543449	0.728155	0.0472116	0.728126	0.0417399	0.728269	0.0438598	0.723482	0.0377865	0.708949	0.0376432	0.709207	0.042055	0.710267	0.0404794	0.698543	0.0397059	0.745039	0.0371849	0.743147	0.0355233	0.747476	0.0363827
757	0.0352368	0.732741	0.0404221	0.718294	0.0446333	0.718838	0.0517666	0.713048	0.043516	0.716115	0.040594	0.714911	0.0447193	0.713449	0.0378438	0.6986	0.0434874	0.70505	0.0453782	0.704935	0.0408518	0.690689	0.0365833	0.739564	0.0388178	0.737357	0.0359244	0.740338	0.0350936
758	0.0326872	0.721819	0.041081	0.711041	0.0439744	0.713564	0.0487873	0.709895	0.0444041	0.706283	0.0388751	0.710812	0.0441176	0.704821	0.0398205	0.696737	0.0470111	0.698113	0.0450057	0.691979	0.0386459	0.688539	0.0392475	0.728671	0.0383021	0.734318	0.0383594	0.737529	0.0345493
759	0.0357525	0.71471	0.0395913	0.701438	0.039534	0.709149	0.0480424	0.707831	0.0468678	0.70419	0.0416826	0.705193	0.0444328	0.699174	0.0402215	0.691406	0.0391043	0.689456	0.0462949	0.68381	0.0437452	0.679997	0.0365833	0.724141	0.0355233	0.724944	0.0339477	0.729473	0.0382735
760	0.0305672	0.713535	0.0392475	0.69754	0.0385313	0.699432	0.0515374	0.699002	0.0434587	0.694702	0.0408518	0.703703	0.0474122	0.693154	0.0399924	0.685472	0.0385313	0.685558	0.0460944	0.679281	0.0424561	0.675612	0.0391329	0.721619	0.0340909	0.7203	0.0342914	0.723654	0.0357525
761	0.032372	0.709923	0.0393048	0.69175	0.037414	0.699116	0.0482429	0.693555	0.0420264	0.69195	0.0403934	0.700808	0.0423988	0.689886	0.0388751	0.680599	0.0411096	0.677762	0.0453209	0.675956	0.037013	0.671255	0.0393621	0.709493	0.0393621	0.713392	0.0352941	0.720472	0.0391616
762	0.0380443	0.699976	0.0409377	0.687995	0.0423128	0.695992	0.0495894	0.68659	0.0455214	0.685014	0.0432869	0.689972	0.0415966	0.680571	0.0395626	0.669449	0.0448338	0.670309	0.0514802	0.669392	0.0377292	0.664576	0.0405653	0.702356	0.038073	0.709723	0.0416253	0.7158	0.0391902
763	0.0382162	0.694587	0.0411669	0.679969	0.0422555	0.68444	0.0517666	0.683552	0.046696	0.681115	0.043602	0.680485	0.0439171	0.676242	0.0407658	0.665436	0.0404221	0.665322	0.0480138	0.663544	0.041081	0.655834	0.0416539	0.697855	0.0401069	0.703216	0.040508	0.707257	0.0354087
764	0.0314839	0.687966	0.0432582	0.671427	0.037013	0.679195	0.0543163	0.678019	0.0468392	0.675583	0.0418545	0.6763	0.0418545	0.670395	0.0422555	0.659876	0.0417685	0.661251	0.0425993	0.65827	0.044662	0.654716	0.0392762	0.688625	0.0417112	0.697397	0.0342341	0.6986	0.0386173
765	0.0288197	0.686074	0.0438312	0.666038	0.0363827	0.67415	0.0492456	0.670051	0.0445474	0.665264	0.0409091	0.667099	0.0413961	0.66535	0.0409664	0.652681	0.0452349	0.657124	0.0474122	0.650646	0.0464381	0.647379	0.0429717	0.682692	0.0373854	0.689428	0.0341195	0.694129	0.0361822
766	0.0323147	0.677475	0.0406799	0.657497	0.0413102	0.668876	0.0504202	0.663344	0.0479565	0.660965	0.0443182	0.662083	0.0469824	0.656178	0.0440604	0.646031	0.0483575	0.648124	0.0491024	0.643824	0.0395626	0.639382	0.0468105	0.67822	0.0429431	0.681774	0.0383021	0.688625	0.0365546
767	0.0375286	0.669936	0.0417972	0.655003	0.0399637	0.662656	0.0515947	0.654917	0.0452636	0.654917	0.0469251	0.657296	0.0484721	0.650703	0.043029	0.643595	0.0457792	0.640958	0.0477846	0.638035	0.039047	0.631242	0.0438885	0.673204	0.0474695	0.672172	0.0398491	0.679395	0.0384454
768	0.0324293	0.662942	0.041081	0.649729	0.0390756	0.658729	0.0540871	0.651219	0.0468965	0.649012	0.0489591	0.650503	0.0458938	0.647866	0.0479851	0.634968	0.0454068	0.635255	0.0512223	0.63279	0.0440604	0.626541	0.0473549	0.664892	0.0448052	0.667242	0.0412242	0.673204	0.0405367
769	0.032945	0.660191	0.0424274	0.643824	0.0428285	0.648582	0.0559206	0.645602	0.0445474	0.641044	0.0489591	0.645114	0.0477846	0.642506	0.0424274	0.629035	0.0444614	0.63342	0.0485294	0.624334	0.0430863	0.623647	0.0428285	0.659818	0.0436593	0.665465	0.0417399	0.669879	0.0388751
770	0.0327731	0.649184	0.0429431	0.636	0.0456073	0.636516	0.0540585	0.639325	0.0449771	0.640328	0.0447193	0.638235	0.0486727	0.630095	0.0428571	0.627487	0.0441463	0.628576	0.0479278	0.619061	0.0449198	0.618717	0.0401929	0.65463	0.0400783	0.657038	0.039448	0.662255	0.0400497
771	0.0334893	0.645516	0.0379584	0.630726	0.0424847	0.633563	0.0527693	0.633993	0.0460084	0.629952	0.0434587	0.635598	0.0478132	0.628261	0.0418258	0.622729	0.0426566	0.61843	0.052712	0.615679	0.0416253	0.611007	0.0417972	0.646031	0.0425707	0.646748	0.0392762	0.65228	0.0422555
772	0.0332028	0.638551	0.0413388	0.629637	0.0391329	0.629207	0.0504488	0.627544	0.0447479	0.625252	0.0430004	0.630583	0.0409377	0.622643	0.0417399	0.611408	0.0377578	0.611236	0.0448911	0.606651	0.0404794	0.600087	0.0413961	0.640528	0.0401356	0.640385	0.0383594	0.64821	0.0393335
773	0.0373854	0.631013	0.0432582	0.619978	0.0435447	0.622729	0.0524542	0.618831	0.0411956	0.617398	0.0461516	0.620694	0.0407086	0.615593	0.0381016	0.604358	0.0416539	0.60602	0.0380443	0.596963	0.0381016	0.600632	0.0426566	0.634681	0.0394767	0.637691	0.0352655	0.641875	0.0383594
774	0.0416253	0.623876	0.0436879	0.608026	0.0438312	0.616338	0.0540585	0.614188	0.0418545	0.612784	0.0441749	0.617656	0.0438312	0.60837	0.0398491	0.601377	0.0430004	0.602437	0.0432869	0.598855	0.0388178	0.597794	0.0448625	0.631786	0.0397632	0.629178	0.0362108	0.634595	0.03856
775	0.0363827	0.620752	0.0488445	0.60516	0.0366119	0.612153	0.0484435	0.608771	0.0406799	0.607338	0.0487873	0.611494	0.0425134	0.600546	0.041482	0.595846	0.0438312	0.598368	0.046123	0.593238	0.0413961	0.588021	0.0428858	0.622787	0.0348071	0.625968	0.038073	0.632016	0.0320283
776	0.0343201	0.615535	0.0434015	0.60281	0.0346352	0.608972	0.0483575	0.603813	0.0475267	0.596591	0.0474695	0.606135	0.0418258	0.600918	0.0422269	0.592406	0.0423128	0.589254	0.0455214	0.58527	0.0384454	0.582748	0.0411669	0.617112	0.0371276	0.619175	0.0385886	0.623045	0.0392475
777	0.0342055	0.613128	0.0352655	0.601778	0.0416539	0.601492	0.0535428	0.599829	0.045149	0.5951	0.0423415	0.600546	0.04555	0.593266	0.0448052	0.585958	0.0407945	0.585843	0.0444041	0.581946	0.0407945	0.578764	0.0419118	0.611265	0.0419118	0.614532	0.0317418	0.619491	0.0368411
778	0.0322861	0.604587	0.0375573	0.593066	0.0411383	0.595817	0.0559492	0.594355	0.0412529	0.595674	0.0435447	0.591489	0.0431436	0.586531	0.041482	0.579395	0.045063	0.579108	0.0458079	0.580427	0.0410523	0.573491	0.0431436	0.604386	0.0423988	0.61029	0.0319137	0.613357	0.0381016
779	0.0327445	0.599313	0.0417972	0.587133	0.0397345	0.58954	0.050678	0.582232	0.0420837	0.586474	0.0462376	0.589626	0.0449198	0.585958	0.040021	0.571829	0.0407658	0.572058	0.0458365	0.575698	0.0432582	0.569192	0.0415393	0.598912	0.0419977	0.599887	0.0380157	0.607625	0.0377005
780	0.0334034	0.590687	0.0421696	0.579108	0.0415966	0.586646	0.0519672	0.579509	0.0455214	0.580971	0.0475554	0.58143	0.0473549	0.578908	0.0423988	0.572144	0.0450917	0.5671	0.0476986	0.571857	0.0453495	0.563116	0.0393335	0.596705	0.0399924	0.593495	0.038073	0.602466	0.0409664
781	0.0316272	0.586732	0.0423701	0.573606	0.042542	0.575984	0.0517093	0.578134	0.0474122	0.580398	0.048644	0.574752	0.04873	0.571714	0.0438312	0.567243	0.045636	0.562944	0.0467533	0.561139	0.0469251	0.554032	0.042628	0.588251	0.0410523	0.58848	0.0369843	0.598998	0.0408804
782	0.0358098	0.57908	0.0433442	0.568562	0.0398778	0.570482	0.0532563	0.570052	0.0489878	0.573118	0.0462662	0.573348	0.0473835	0.568906	0.0433442	0.560594	0.041568	0.561569	0.0456073	0.552713	0.0486154	0.547927	0.045149	0.581458	0.0417399	0.585155	0.0379011	0.592234	0.0393621
783	0.0330023	0.579595	0.0419404	0.56134	0.0458365	0.566641	0.050678	0.565008	0.0494748	0.56048	0.0472403	0.566613	0.0442895	0.562027	0.0422555	0.557471	0.0453209	0.557299	0.0485867	0.55194	0.0454068	0.546953	0.044089	0.579538	0.0409091	0.579509	0.0373568	0.582891	0.0394767
784	0.0358384	0.574695	0.0445474	0.554519	0.0464954	0.559305	0.0521677	0.56197	0.0485581	0.558846	0.0439458	0.559247	0.0398778	0.55856	0.0391902	0.550593	0.0468392	0.543944	0.049217	0.545721	0.0429431	0.538613	0.0458365	0.570052	0.0447765	0.5718	0.0332601	0.577847	0.0409091
785	0.03856	0.565782	0.0387891	0.549102	0.039047	0.555694	0.0540871	0.555006	0.0476127	0.553888	0.043602	0.55386	0.0435447	0.548644	0.0427139	0.541709	0.0370703	0.541451	0.0501624	0.540534	0.0448625	0.534172	0.0456073	0.567616	0.0404221	0.56839	0.036526	0.574064	0.0366692
786	0.03856	0.555149	0.0391043	0.545319	0.0394767	0.55214	0.0521964	0.544746	0.0468678	0.545778	0.0454927	0.549618	0.0499332	0.54552	0.0463522	0.534286	0.0409091	0.540046	0.0448338	0.53357	0.041482	0.532767	0.0464668	0.563374	0.0407086	0.562916	0.0415966	0.569479	0.037987
787	0.0372422	0.550449	0.0406513	0.539932	0.037013	0.54231	0.0528839	0.541537	0.0443182	0.541365	0.0446047	0.536865	0.0444901	0.540505	0.0417112	0.529701	0.0331169	0.530303	0.0460084	0.531764	0.0417685	0.524629	0.0436306	0.555694	0.0403934	0.556009	0.0377005	0.559305	0.040021
788	0.0309969	0.543772	0.0404507	0.537181	0.0374427	0.541537	0.0545455	0.537267	0.0462949	0.534716	0.0399351	0.533484	0.0499905	0.531277	0.0383881	0.529013	0.0383308	0.530704	0.04873	0.522794	0.0440317	0.522422	0.0442322	0.554146	0.0417685	0.551567	0.0360676	0.560193	0.0404507
789	0.0293354	0.543313	0.0405367	0.531621	0.041568	0.53827	0.0522823	0.534544	0.0505061	0.533598	0.0404221	0.534286	0.0456646	0.525918	0.0402215	0.523797	0.0423701	0.526921	0.0478705	0.517751	0.0417112	0.519699	0.0448625	0.547182	0.0421409	0.551166	0.0344347	0.553602	0.0398778
790	0.0315126	0.539359	0.0381016	0.528383	0.0410237	0.533541	0.0488732	0.530417	0.0460657	0.527552	0.0442609	0.527007	0.0426853	0.525144	0.0409091	0.520473	0.0382162	0.518696	0.040594	0.515372	0.0381016	0.511102	0.0431723	0.53741	0.0398205	0.543055	0.0381589	0.545606	0.0360676
791	0.035466	0.533885	0.0351509	0.520473	0.0423701	0.524371	0.0510504	0.52268	0.045636	0.517464	0.0456646	0.520187	0.0474981	0.517407	0.03644	0.515258	0.037013	0.513538	0.0514515	0.50646	0.0341195	0.503995	0.0363827	0.53698	0.0427139	0.534114	0.033919	0.540505	0.0325439
792	0.0366692	0.525889	0.0393335	0.515172	0.0418545	0.520702	0.0505348	0.519155	0.0444614	0.514398	0.0459225	0.515859	0.0431723	0.514111	0.0444328	0.509784	0.0411096	0.508752	0.0498759	0.502706	0.0368697	0.498235	0.0378151	0.532108	0.0480138	0.529701	0.0335752	0.535003	0.0345493
793	0.0332028	0.522479	0.0427139	0.512764	0.0370703	0.514455	0.0449198	0.511933	0.041568	0.510615	0.0438598	0.514169	0.0386746	0.512879	0.0459798	0.500585	0.0405653	0.503738	0.0444614	0.500012	0.0400783	0.494567	0.0463235	0.525316	0.0419404	0.528727	0.0397345	0.528039	0.0375859
794	0.0328304	0.518181	0.0401069	0.5103	0.0383021	0.510357	0.0504202	0.509096	0.0415393	0.509555	0.044662	0.510243	0.0447479	0.505228	0.0407372	0.499697	0.0373281	0.499152	0.0464381	0.496745	0.0410523	0.495456	0.0424561	0.522365	0.0398778	0.525402	0.0368697	0.525803	0.0372995
795	0.0320856	0.512421	0.0395626	0.50689	0.0368984	0.504454	0.0529412	0.506689	0.0411383	0.502763	0.0429717	0.502849	0.0433728	0.503422	0.0407372	0.494453	0.0418258	0.491988	0.0468392	0.488722	0.0423988	0.486601	0.0433155	0.514799	0.0445474	0.518066	0.0348357	0.521849	0.0351509
796	0.0296218	0.510071	0.0376146	0.500528	0.0378724	0.504196	0.0494175	0.50219	0.0440317	0.496659	0.0418258	0.501101	0.0425134	0.497233	0.0404507	0.486057	0.0427712	0.490011	0.0451776	0.487203	0.0369557	0.482331	0.045636	0.509584	0.0445187	0.51351	0.0345493	0.516203	0.0368697
797	0.0320283	0.501302	0.0395913	0.496344	0.0448052	0.501015	0.0481856	0.496803	0.0420264	0.49216	0.0419691	0.501416	0.0433442	0.491816	0.0405367	0.484824	0.0379584	0.48832	0.0451203	0.483076	0.0382735	0.483965	0.0451776	0.509755	0.040021	0.50944	0.038961	0.513968	0.0386173
798	0.0317131	0.495227	0.0419118	0.485455	0.0409091	0.495055	0.049217	0.488263	0.043115	0.49451	0.0425993	0.493163	0.0438885	0.488177	0.0372995	0.485455	0.0364973	0.480784	0.045636	0.477231	0.0401929	0.47895	0.0434015	0.498121	0.0386173	0.509641	0.0291062	0.508953	0.0352941
799	0.0335752	0.493421	0.0344633	0.479523	0.0416253	0.486343	0.0468105	0.484481	0.0410237	0.487432	0.0425134	0.4864	0.0449771	0.484452	0.0387319	0.477861	0.0397345	0.478176	0.0438025	0.472244	0.0363827	0.46637	0.0390183	0.493536	0.0374713	0.50517	0.0340336	0.500901	0.033919
800	0.0316558	0.488263	0.0365546	0.478176	0.0340909	0.48173	0.0473835	0.480984	0.0399351	0.478921	0.0381302	0.483248	0.0426566	0.476314	0.0403361	0.470095	0.042055	0.47425	0.0423701	0.468204	0.039047	0.460553	0.0421409	0.495456	0.0393335	0.49749	0.0358384	0.499067	0.0341482
801	0.0315699	0.484882	0.0390183	0.475826	0.0348644	0.485512	0.048644	0.475998	0.039448	0.477746	0.0401929	0.481873	0.0404794	0.476801	0.0376432	0.465998	0.0390183	0.468462	0.0416826	0.468749	0.0410523	0.46531	0.0418545	0.488865	0.0424561	0.49067	0.0367265	0.495714	0.0347784
802	0.0333174	0.478491	0.0399351	0.466513	0.040594	0.474222	0.0457506	0.475998	0.0389037	0.476342	0.0364973	0.475769	0.0421409	0.472044	0.0355519	0.466628	0.0386173	0.460123	0.0401069	0.467144	0.0391329	0.460295	0.0401356	0.483363	0.0430004	0.488693	0.0305959	0.486658	0.0400783
803	0.0320856	0.470382	0.0372708	0.466456	0.0349217	0.473792	0.043516	0.468949	0.0404221	0.466427	0.0376432	0.470525	0.0399064	0.462874	0.0397059	0.459837	0.0376719	0.458776	0.0433155	0.457917	0.0335752	0.454192	0.0367838	0.483707	0.0424274	0.484165	0.0339763	0.48044	0.0351222
804	0.029851	0.472101	0.0319423	0.463619	0.0352082	0.47064	0.0505348	0.464622	0.0456933	0.459493	0.0409377	0.471385	0.0442036	0.455223	0.0364973	0.452874	0.0403648	0.45614	0.0445474	0.448059	0.0349503	0.449406	0.0376432	0.480411	0.0390756	0.479007	0.0376719	0.480067	0.0326872
805	0.0285905	0.464909	0.0344347	0.459006	0.0335179	0.467545	0.0487586	0.459808	0.0442895	0.455367	0.0450917	0.466657	0.0441463	0.456971	0.0361535	0.451297	0.0380443	0.45124	0.0415966	0.44955	0.0351509	0.446312	0.0382735	0.468032	0.0383594	0.474078	0.0358957	0.475511	0.0333174
806	0.0293927	0.465167	0.0361822	0.45445	0.0332028	0.464078	0.0430004	0.455911	0.0453782	0.455395	0.0420264	0.453246	0.043029	0.451727	0.0324007	0.446971	0.0358671	0.445796	0.0362108	0.443589	0.0311402	0.443245	0.0415393	0.464278	0.0358098	0.471156	0.0337758	0.468462	0.0341195
807	0.0305099	0.45806	0.0396199	0.452472	0.0311402	0.458834	0.0405367	0.454536	0.0386173	0.450123	0.0390756	0.452816	0.0369843	0.442644	0.0396199	0.440609	0.0371276	0.439377	0.0387891	0.446111	0.0351509	0.440151	0.0415393	0.460553	0.0345206	0.460496	0.0294499	0.464823	0.0361535
808	0.0315699	0.451957	0.0355806	0.447114	0.043029	0.449206	0.0445187	0.451383	0.035953	0.449865	0.0347784	0.446483	0.0371276	0.445595	0.0331169	0.43889	0.0409091	0.439979	0.0412529	0.438632	0.0375573	0.433761	0.0464954	0.45465	0.036927	0.455538	0.0334606	0.458633	0.030338
809	0.0324007	0.455367	0.030825	0.441612	0.0398778	0.444621	0.0475554	0.445968	0.0391902	0.445051	0.0413102	0.443475	0.0357525	0.439922	0.0326585	0.437085	0.0397918	0.436712	0.0403361	0.434563	0.0348357	0.429749	0.0432296	0.44975	0.0454355	0.452816	0.0327731	0.455825	0.0346352
810	0.027416	0.448604	0.0332888	0.44124	0.0364114	0.444306	0.0412242	0.437113	0.0432869	0.440208	0.0399924	0.44144	0.035466	0.434563	0.032945	0.434191	0.0425993	0.43164	0.0418831	0.434248	0.0331169	0.425451	0.0399637	0.450381	0.0438312	0.450495	0.0329163	0.452644	0.0352941
811	0.025382	0.438661	0.0340909	0.433245	0.0338044	0.439062	0.0409091	0.436569	0.0423701	0.432471	0.0366979	0.435194	0.0363254	0.429921	0.0372995	0.431411	0.038073	0.423044	0.0417399	0.42505	0.0346925	0.420494	0.0343774	0.447945	0.0372422	0.449951	0.0308823	0.447515	0.0379297
812	0.0306532	0.438317	0.0307105	0.426024	0.0396486	0.43634	0.0400783	0.432299	0.0401356	0.429721	0.0389037	0.433532	0.0386459	0.428059	0.0357238	0.423617	0.0381589	0.42101	0.0371276	0.420551	0.0338331	0.418144	0.0360962	0.444334	0.0359817	0.442644	0.030338	0.447286	0.0346925
813	0.0273587	0.428116	0.0365833	0.428861	0.0352941	0.429033	0.0404794	0.426741	0.0448338	0.428059	0.0375	0.431554	0.0356952	0.421726	0.0373854	0.419348	0.0378724	0.421927	0.0381016	0.414906	0.0353801	0.414935	0.0407658	0.437887	0.0354373	0.439664	0.0334893	0.442443	0.0383021
814	0.0323147	0.427457	0.0337758	0.424133	0.035953	0.424362	0.0423988	0.422156	0.0386459	0.421927	0.0377292	0.431497	0.0396772	0.42568	0.0319996	0.421611	0.0358957	0.417056	0.0404507	0.412872	0.0353801	0.411783	0.0413961	0.435795	0.0389324	0.440495	0.0374427	0.443016	0.0292494
815	0.0248663	0.428804	0.0318564	0.418001	0.0398491	0.423216	0.0395913	0.424821	0.0360962	0.422099	0.0410237	0.423818	0.0414534	0.418087	0.0333461	0.418775	0.0297937	0.411726	0.0411669	0.416683	0.0356379	0.412127	0.0356665	0.430695	0.036927	0.435537	0.0366406	0.436225	0.0280749
816	0.0238063	0.424047	0.0307677	0.415365	0.0396199	0.416912	0.0397918	0.424907	0.0379297	0.422672	0.0380443	0.415909	0.0382162	0.411353	0.0316272	0.413789	0.0311402	0.410952	0.0364973	0.411984	0.0360676	0.407542	0.037013	0.42568	0.0324007	0.426569	0.0341482	0.430437	0.0317704
817	0.0265852	0.422987	0.032859	0.412958	0.0291921	0.413932	0.0470111	0.415938	0.0372708	0.414906	0.0361249	0.408946	0.037013	0.409663	0.030424	0.408918	0.0333461	0.408861	0.0397918	0.405651	0.0335466	0.402987	0.0357811	0.416683	0.0318564	0.428632	0.029851	0.428546	0.0363254
818	0.0293354	0.420866	0.0331455	0.411382	0.0341482	0.414563	0.0458079	0.416081	0.0355806	0.410035	0.0351509	0.408373	0.0336898	0.410522	0.033919	0.40015	0.0307677	0.404648	0.0386746	0.399118	0.0350076	0.396224	0.0325153	0.418832	0.03856	0.424018	0.0301088	0.423044	0.0393335
819	0.0316845	0.414992	0.0310256	0.403588	0.0330596	0.408975	0.0425134	0.411554	0.0400497	0.407858	0.0358957	0.409691	0.0324293	0.406855	0.0376146	0.400723	0.0315699	0.404964	0.0356952	0.396883	0.0310256	0.400608	0.0377292	0.415394	0.037414	0.418546	0.0256111	0.418546	0.0318277
820	0.0288197	0.408001	0.0349503	0.404477	0.0320856	0.404075	0.0402788	0.406167	0.0363827	0.401095	0.0337185	0.401439	0.034893	0.400064	0.0333174	0.400093	0.0388751	0.402242	0.0352941	0.393216	0.0294786	0.389892	0.0371849	0.4078	0.0375859	0.414591	0.0310542	0.415107	0.0330882
821	0.0257257	0.404018	0.031885	0.397399	0.0314553	0.401038	0.03856	0.400666	0.0369557	0.3976	0.0333461	0.401525	0.0385886	0.401955	0.037013	0.393789	0.0346066	0.399491	0.0332888	0.394104	0.0285332	0.388717	0.0315699	0.404792	0.0296791	0.414591	0.0321715	0.411554	0.0332888
822	0.0267571	0.402184	0.0281035	0.391898	0.0313407	0.397571	0.0424561	0.395651	0.034406	0.392328	0.0313694	0.398603	0.036927	0.397628	0.0364973	0.393187	0.0313121	0.386425	0.0351795	0.38886	0.0303094	0.388946	0.0328304	0.405737	0.0315126	0.409462	0.0323434	0.409376	0.0292494
823	0.0272441	0.39866	0.0289343	0.389577	0.0297937	0.395479	0.0435447	0.39164	0.0369843	0.390981	0.0349503	0.388775	0.0318564	0.390465	0.0369557	0.3876	0.0287624	0.381726	0.03644	0.383789	0.02733	0.382585	0.0376719	0.403961	0.0351509	0.403187	0.0327445	0.405336	0.0306532
824	0.0272441	0.399118	0.0297937	0.38717	0.0362681	0.392184	0.0399924	0.388345	0.0328304	0.392757	0.0362395	0.391267	0.0289916	0.387399	0.0290489	0.379692	0.0258117	0.381124	0.0327731	0.381353	0.0283613	0.378345	0.0338331	0.395078	0.0359817	0.397027	0.0275019	0.400637	0.0313407
825	0.0255538	0.395021	0.0290489	0.382929	0.0312834	0.388946	0.0362968	0.390121	0.0280749	0.382757	0.0325439	0.390895	0.0291635	0.382843	0.0336898	0.384563	0.0334606	0.380666	0.0342055	0.375279	0.0264706	0.379978	0.0301661	0.388832	0.0327445	0.390264	0.0305099	0.397285	0.0238923
826	0.0282754	0.392012	0.0291635	0.378603	0.0310829	0.383588	0.0338904	0.387199	0.0333461	0.380293	0.0311402	0.386339	0.035466	0.384992	0.0323434	0.376855	0.0347498	0.379634	0.0326012	0.379863	0.0311975	0.375365	0.0322861	0.390924	0.0328877	0.391697	0.0280749	0.396711	0.0258403
827	0.0239496	0.383932	0.030825	0.376225	0.0300516	0.378574	0.0358957	0.379147	0.0368984	0.381554	0.0326585	0.380952	0.0352941	0.382643	0.0297364	0.371354	0.0294499	0.374792	0.0313407	0.377342	0.0366979	0.370695	0.0344347	0.387657	0.0275592	0.393044	0.0276165	0.396224	0.0264419
828	0.020254	0.384677	0.0297078	0.375709	0.0252674	0.380035	0.0333174	0.380207	0.0351795	0.37525	0.031885	0.375537	0.0342914	0.376454	0.0307391	0.372815	0.0261555	0.373703	0.0309396	0.373445	0.023348	0.366798	0.039047	0.387628	0.0319996	0.391668	0.0242074	0.39207	0.0281894
829	0.0224885	0.382127	0.0306532	0.375651	0.026356	0.372185	0.0364687	0.380608	0.0296218	0.370265	0.0256111	0.374133	0.0309969	0.374677	0.0300516	0.369147	0.0298224	0.368202	0.037987	0.368975	0.0276451	0.365652	0.036927	0.382614	0.0310829	0.387772	0.0263273	0.385508	0.0295932
830	0.0280749	0.377141	0.0283613	0.368202	0.0322288	0.376626	0.0404221	0.372471	0.0348071	0.370379	0.0285905	0.374591	0.0286765	0.369205	0.0304813	0.366626	0.0362108	0.366597	0.0345779	0.363703	0.026356	0.362271	0.0296505	0.377571	0.0298224	0.377313	0.0266138	0.384992	0.0278743
831	0.0265279	0.373875	0.0269003	0.365967	0.0361249	0.367371	0.0391616	0.367743	0.0294786	0.366683	0.029851	0.366712	0.028791	0.363073	0.0356665	0.367027	0.0273587	0.364219	0.0334606	0.3625	0.0288197	0.364047	0.0285905	0.375222	0.0344347	0.3776	0.0301661	0.378746	0.0267857
832	0.0254106	0.369548	0.0289343	0.363675	0.0319996	0.368975	0.0370989	0.368374	0.0335752	0.365881	0.033919	0.365222	0.0296505	0.363417	0.0343201	0.364162	0.0279889	0.362844	0.0336325	0.356941	0.0268716	0.359434	0.0302521	0.373044	0.0356379	0.377371	0.0318277	0.375938	0.0262987
833	0.0279889	0.363016	0.0287338	0.361039	0.0287338	0.363245	0.0351509	0.366798	0.030825	0.365451	0.0334034	0.364076	0.0327158	0.365021	0.0351222	0.357887	0.0305959	0.359979	0.0337471	0.352185	0.0284473	0.351555	0.0336898	0.366282	0.0339763	0.371325	0.0259836	0.371697	0.0285046
834	0.0248663	0.365337	0.0274733	0.357113	0.028791	0.356512	0.0346925	0.360981	0.0316845	0.358002	0.0348644	0.362213	0.0328877	0.357543	0.0330882	0.352758	0.0300516	0.354076	0.032859	0.349893	0.0320569	0.351125	0.0318277	0.36336	0.0288483	0.367486	0.0289629	0.369004	0.032458
835	0.0315412	0.365537	0.0333174	0.362156	0.0309396	0.359864	0.0331169	0.356827	0.0352082	0.353904	0.034492	0.360609	0.0339477	0.351612	0.0280176	0.355308	0.0292494	0.351956	0.0306532	0.350437	0.0304526	0.352013	0.0325726	0.362672	0.030825	0.36207	0.0273873	0.368832	0.0283327
836	0.0288197	0.363417	0.0303667	0.353274	0.0253533	0.357429	0.0360962	0.350924	0.0338331	0.356168	0.0305386	0.3576	0.0337471	0.353503	0.0292208	0.34932	0.0314553	0.351383	0.0317131	0.350495	0.0271868	0.349377	0.034406	0.358088	0.0282181	0.361297	0.0260695	0.36336	0.0260982
837	0.0244652	0.355967	0.0297364	0.347429	0.0257257	0.353446	0.0362395	0.35485	0.0319423	0.356196	0.0339477	0.349033	0.030424	0.352873	0.0326585	0.348747	0.031398	0.349635	0.0311688	0.343733	0.0290202	0.341154	0.0318277	0.365021	0.0303667	0.361526	0.0261555	0.359835	0.030424
838	0.0217723	0.353274	0.030825	0.346483	0.0305386	0.348862	0.0301661	0.353217	0.0350649	0.352443	0.0324007	0.347028	0.026356	0.348231	0.0297651	0.345767	0.02733	0.340295	0.028304	0.345079	0.0263273	0.340123	0.02733	0.358259	0.0306245	0.356397	0.0277311	0.362471	0.0215145
839	0.0222021	0.349922	0.0284473	0.342615	0.0298224	0.345423	0.0300516	0.345767	0.028791	0.346254	0.0282754	0.341899	0.0307677	0.34846	0.0284186	0.341813	0.0247231	0.340065	0.0343201	0.33763	0.0245225	0.337945	0.0301948	0.35187	0.0336039	0.349721	0.0252387	0.35485	0.0275305
840	0.0217437	0.345738	0.0296505	0.337916	0.0245225	0.343389	0.0295932	0.341183	0.0291348	0.339865	0.0306245	0.340008	0.0311688	0.342529	0.0255252	0.337773	0.0283327	0.337945	0.0345779	0.334278	0.0291062	0.337229	0.0307105	0.347286	0.0305672	0.348145	0.0223739	0.350924	0.0316845
841	0.0236058	0.343504	0.0259263	0.335825	0.0292494	0.340466	0.0287338	0.342931	0.0309969	0.338891	0.0304813	0.342272	0.0258403	0.337859	0.0269862	0.335424	0.02839	0.334593	0.0317704	0.332215	0.0243506	0.332444	0.0304813	0.344793	0.0303667	0.346197	0.0272727	0.352844	0.0251814
842	0.0219729	0.339636	0.0237777	0.334536	0.0253533	0.33763	0.0300516	0.337716	0.0267857	0.336169	0.0264419	0.337172	0.024322	0.33571	0.0253533	0.337802	0.0233766	0.33571	0.0330023	0.330266	0.0230615	0.327401	0.026843	0.342329	0.0293927	0.346627	0.0212567	0.348117	0.0223453
843	0.0222021	0.336828	0.0252387	0.336484	0.0269289	0.33869	0.0312548	0.336197	0.0292781	0.332415	0.0266138	0.334507	0.0229182	0.334049	0.0304526	0.328863	0.022288	0.332186	0.0300802	0.326943	0.0184205	0.325224	0.0296505	0.339779	0.0325439	0.339779	0.0211994	0.344965	0.0250668
844	0.0216291	0.33571	0.0233193	0.331613	0.030424	0.335653	0.0292494	0.337773	0.0312548	0.332157	0.0308537	0.33041	0.0285332	0.330582	0.0281894	0.326141	0.0200821	0.32594	0.0259836	0.329607	0.0254106	0.326513	0.0301661	0.334908	0.033432	0.334478	0.0258403	0.341584	0.0287051
845	0.0196524	0.334736	0.0246944	0.326227	0.0306818	0.332129	0.0319996	0.330352	0.0318564	0.327058	0.029937	0.333046	0.0282754	0.328404	0.0229755	0.326484	0.0209702	0.329436	0.0347212	0.326399	0.0238636	0.323247	0.0287051	0.333017	0.0317704	0.338404	0.0243506	0.333246	0.0230042
846	0.0203399	0.329149	0.020827	0.324479	0.0260409	0.329522	0.0327158	0.330352	0.0260122	0.326141	0.0277024	0.327401	0.0333747	0.32892	0.0254106	0.321299	0.0272727	0.322874	0.0281608	0.321958	0.0231188	0.318061	0.0334034	0.332272	0.0271008	0.335166	0.0211994	0.333304	0.0240928
847	0.0224599	0.328949	0.0206551	0.32594	0.0240642	0.329779	0.0281035	0.328347	0.0279603	0.331241	0.0265279	0.328433	0.0286765	0.325167	0.0255538	0.322731	0.0293927	0.320754	0.0234053	0.31978	0.0254965	0.318433	0.0297937	0.329779	0.0258117	0.32912	0.0202826	0.334593	0.0296791
848	0.0220875	0.327058	0.0242074	0.323849	0.0260409	0.325797	0.0274733	0.321929	0.0302521	0.324651	0.0246371	0.322645	0.02627	0.322072	0.0251241	0.323505	0.0206551	0.32127	0.0282754	0.317918	0.025382	0.317144	0.0297078	0.331069	0.0355233	0.329636	0.0219729	0.32743	0.0313407
849	0.0245798	0.323333	0.0226318	0.318835	0.0261841	0.320496	0.034005	0.318233	0.0262127	0.318032	0.0291348	0.317574	0.027416	0.318892	0.0260695	0.317803	0.0222593	0.318433	0.0267571	0.314766	0.0245512	0.310812	0.0297078	0.322101	0.0277884	0.323677	0.0211421	0.327201	0.0284186
850	0.0204259	0.31703	0.0261268	0.312732	0.0278457	0.317517	0.0345206	0.319207	0.0264992	0.320296	0.0259263	0.319092	0.0289343	0.318548	0.0220302	0.311958	0.0267857	0.316399	0.0279316	0.316858	0.027416	0.309809	0.0219156	0.322158	0.0302234	0.320353	0.0211994	0.32935	0.0266998
851	0.0179335	0.317631	0.0234626	0.309924	0.0256684	0.315425	0.029937	0.321356	0.0272441	0.319637	0.0249809	0.316342	0.0316845	0.314222	0.0255538	0.314021	0.0264706	0.308663	0.024322	0.312703	0.025783	0.311471	0.0270722	0.321499	0.0264133	0.319981	0.0240069	0.324422	0.023835
852	0.0175325	0.317803	0.023348	0.310554	0.0228896	0.313276	0.0289343	0.317001	0.0295645	0.313563	0.0229182	0.317402	0.024236	0.31405	0.0265279	0.310841	0.0286765	0.313591	0.0250095	0.307546	0.0187357	0.309236	0.0256684	0.314651	0.0243506	0.317688	0.020254	0.32041	0.0234339
853	0.0188789	0.314394	0.0271868	0.307489	0.0196524	0.316657	0.0284473	0.313821	0.0264706	0.312904	0.0211994	0.311786	0.0291635	0.311242	0.0225745	0.313104	0.023262	0.311299	0.025783	0.312388	0.0212567	0.30534	0.0294786	0.312331	0.0249522	0.318605	0.0195665	0.31723	0.0198529
854	0.0201681	0.308577	0.0193373	0.310153	0.0232334	0.316542	0.0303094	0.304767	0.0201108	0.306314	0.0245225	0.307517	0.0264419	0.305168	0.0271295	0.308176	0.0190221	0.303334	0.031398	0.304108	0.0217437	0.30279	0.0310256	0.310411	0.0246944	0.312331	0.0184205	0.318777	0.0197097
855	0.0240355	0.306257	0.0226604	0.304881	0.0265565	0.308348	0.0307677	0.305397	0.0209129	0.309953	0.024809	0.306314	0.0271868	0.309552	0.0271295	0.300498	0.0222307	0.303965	0.0307105	0.303334	0.0232047	0.300928	0.0230042	0.311614	0.0270149	0.310296	0.0175038	0.316657	0.0213999
856	0.0204545	0.305512	0.0207697	0.301501	0.0236917	0.307403	0.0281322	0.307002	0.0339477	0.304566	0.0272154	0.30554	0.0245225	0.30746	0.0255538	0.303048	0.0181914	0.29855	0.0282467	0.300211	0.0238923	0.299438	0.0241501	0.304996	0.0281322	0.312159	0.0189935	0.312445	0.019194
857	0.0195951	0.303821	0.0234339	0.302962	0.0226031	0.302446	0.0280749	0.302016	0.0281035	0.303248	0.0297937	0.302933	0.0261268	0.305712	0.0275019	0.302933	0.0224026	0.298865	0.0211707	0.29769	0.0241787	0.295971	0.0296791	0.307173	0.0276738	0.308491	0.0216004	0.312073	0.0222307
858	0.0174465	0.302246	0.0256111	0.300097	0.0228037	0.295398	0.0311402	0.299008	0.025382	0.300698	0.024809	0.301271	0.0207697	0.301071	0.0295645	0.299037	0.0256111	0.294624	0.0242647	0.297375	0.0226031	0.291759	0.0226604	0.308348	0.026843	0.30067	0.021715	0.305856	0.0249236
859	0.019194	0.29577	0.0201681	0.295885	0.0241501	0.293536	0.0291635	0.29302	0.0251528	0.295856	0.0297937	0.296859	0.0240355	0.293994	0.0197383	0.289295	0.0214859	0.29408	0.0294213	0.295484	0.0187643	0.290098	0.021314	0.297432	0.0228323	0.303735	0.0180195	0.30385	0.0218296
860	0.0198243	0.296257	0.016186	0.294596	0.0232907	0.294252	0.031398	0.293908	0.0223453	0.297461	0.0279889	0.296974	0.024322	0.296286	0.0214859	0.289696	0.0196237	0.291845	0.0330596	0.29322	0.0206837	0.288321	0.0192227	0.305798	0.0230901	0.299896	0.0208843	0.305512	0.0224599
861	0.0181341	0.29471	0.0185065	0.290527	0.0245512	0.295713	0.0299083	0.29196	0.0257544	0.295369	0.0280176	0.295942	0.0210275	0.292762	0.02627	0.297461	0.0174179	0.286058	0.0251814	0.28623	0.0200821	0.29004	0.025382	0.305655	0.0275305	0.30193	0.0213426	0.301902	0.0214572
862	0.0140947	0.292934	0.0215432	0.290441	0.0271295	0.294195	0.027817	0.288636	0.0210848	0.291501	0.0203113	0.290355	0.0180481	0.287032	0.0235771	0.291301	0.0179335	0.286717	0.0235485	0.287891	0.0157849	0.289009	0.0262127	0.293249	0.0216864	0.297404	0.0208556	0.300383	0.0235771
863	0.0152979	0.291129	0.0222307	0.288608	0.0219729	0.291387	0.0220302	0.288321	0.0221448	0.29133	0.021715	0.282047	0.0226318	0.287834	0.017647	0.284568	0.0204259	0.284511	0.0255252	0.292132	0.0211707	0.282648	0.0246371	0.293908	0.0259836	0.290355	0.0204259	0.292074	0.0239782
864	0.0179622	0.286516	0.024809	0.284625	0.0192513	0.290585	0.0247231	0.286889	0.0193373	0.286745	0.0238923	0.287576	0.025783	0.279869	0.0200535	0.282792	0.0220015	0.279354	0.0215432	0.286344	0.0201967	0.278007	0.0240642	0.290384	0.0263846	0.292218	0.0200248	0.294281	0.0196524
865	0.0195378	0.284711	0.0241787	0.284396	0.0204545	0.2858	0.0246944	0.285427	0.0201967	0.280356	0.0234053	0.289754	0.0216004	0.28388	0.0165298	0.285972	0.0203113	0.280528	0.023262	0.279697	0.0191081	0.279096	0.0264706	0.287175	0.025382	0.292332	0.0187357	0.291817	0.0264992
866	0.0162433	0.283766	0.0201967	0.283508	0.0194805	0.278781	0.0250095	0.288035	0.0222021	0.283565	0.0208556	0.281932	0.019194	0.287261	0.0220588	0.278408	0.0209702	0.281961	0.0232047	0.276918	0.0207983	0.281073	0.0264419	0.287519	0.0236344	0.286602	0.019194	0.292218	0.0210561
867	0.0210561	0.279984	0.0214286	0.286086	0.017246	0.277319	0.0244079	0.286029	0.0256398	0.282792	0.0236631	0.280757	0.0231474	0.281989	0.020827	0.275858	0.0222021	0.278551	0.0252101	0.280041	0.0259549	0.277319	0.0217437	0.286688	0.0244652	0.292304	0.0204832	0.290441	0.0206837
868	0.0256971	0.278122	0.0206837	0.277434	0.0222593	0.2807	0.023749	0.284711	0.0227177	0.27603	0.0270149	0.281502	0.0231761	0.27709	0.0169881	0.27603	0.0266998	0.277033	0.0242647	0.277978	0.0215145	0.274397	0.023835	0.279783	0.0249809	0.288006	0.0169595	0.285084	0.0226318
869	0.01716	0.278293	0.0194232	0.274941	0.0229755	0.277377	0.0274446	0.283164	0.0205405	0.279067	0.0277311	0.282104	0.0252674	0.277062	0.0260409	0.274598	0.0201681	0.27646	0.0232907	0.27305	0.0196524	0.273079	0.0252674	0.279927	0.0245225	0.283737	0.0209415	0.281474	0.0200535
870	0.0184205	0.278064	0.0150114	0.273222	0.0201967	0.276374	0.0276738	0.277577	0.0231761	0.277978	0.0235198	0.277262	0.0215145	0.275428	0.0220015	0.27603	0.0170168	0.273623	0.0278743	0.275085	0.0181341	0.270529	0.0252101	0.281159	0.027817	0.283594	0.0149255	0.284253	0.0210848
871	0.0175898	0.27497	0.0199102	0.275916	0.0226318	0.275171	0.0243506	0.272707	0.0194519	0.277319	0.0220302	0.272019	0.0203972	0.274598	0.0188503	0.2754	0.0193373	0.269211	0.0236917	0.27497	0.0209129	0.271217	0.023262	0.280242	0.0198243	0.285026	0.0189076	0.284539	0.0211421
872	0.0161287	0.272506	0.0229182	0.268151	0.0202254	0.270214	0.0259263	0.273079	0.0206837	0.272764	0.0219156	0.27348	0.0206837	0.273366	0.0243506	0.272793	0.0113445	0.265172	0.0231474	0.274111	0.021715	0.267148	0.0234626	0.277635	0.0191081	0.282391	0.0201108	0.278838	0.0174179
873	0.0164152	0.266117	0.0197956	0.270415	0.022775	0.269813	0.0246658	0.271045	0.0251528	0.274512	0.0218869	0.273079	0.0227464	0.269383	0.0197097	0.267177	0.0153839	0.268696	0.0205405	0.264255	0.0228896	0.264283	0.0239782	0.274454	0.020827	0.272649	0.016759	0.277978	0.0185065
874	0.0129775	0.267263	0.0198816	0.268209	0.0217723	0.266862	0.0299656	0.268552	0.0254679	0.26775	0.021715	0.273595	0.0183346	0.265573	0.0201108	0.268065	0.0179908	0.264083	0.019767	0.266375	0.0197383	0.268753	0.0229469	0.274655	0.0233193	0.2756	0.0191654	0.267292	0.0202826
875	0.0158136	0.273136	0.0150401	0.263997	0.021801	0.268953	0.0262127	0.268438	0.0232047	0.267464	0.0243506	0.269956	0.0207124	0.263882	0.019194	0.268409	0.0181054	0.265258	0.0219729	0.262937	0.0175325	0.267063	0.0236058	0.269412	0.023749	0.275342	0.0202254	0.273881	0.0209702
876	0.0109435	0.267378	0.0179908	0.263968	0.0191367	0.269698	0.025296	0.270042	0.0196237	0.271389	0.0215718	0.264856	0.0209702	0.261161	0.0186497	0.262822	0.0179908	0.262278	0.0207124	0.26563	0.0205118	0.263882	0.0236058	0.268839	0.0237204	0.268123	0.0139801	0.274426	0.0209702
877	0.0106856	0.262593	0.0175038	0.264083	0.0144958	0.262708	0.0212853	0.265429	0.024809	0.265028	0.0212853	0.261075	0.017733	0.263453	0.0170741	0.259327	0.0171887	0.264369	0.0205118	0.25947	0.0209415	0.260702	0.0223739	0.26838	0.0223739	0.26626	0.0140661	0.268466	0.0158422
878	0.016186	0.258009	0.0155558	0.261447	0.0120607	0.264341	0.0216004	0.260989	0.0198816	0.257665	0.0309969	0.263137	0.0164725	0.261963	0.016759	0.259785	0.0149542	0.262421	0.0213426	0.255087	0.0185351	0.259069	0.0205405	0.260788	0.0180768	0.264885	0.0135791	0.264455	0.0177616
879	0.0191367	0.259757	0.0189648	0.258668	0.0194232	0.260903	0.0227464	0.258324	0.0186211	0.259671	0.0211707	0.258668	0.0195951	0.258267	0.016272	0.259814	0.0199675	0.258066	0.0190221	0.256347	0.0156417	0.258124	0.0216864	0.263481	0.01822	0.263424	0.0166157	0.261676	0.0165871
880	0.015126	0.259126	0.0253247	0.257723	0.0221161	0.261132	0.0189362	0.257064	0.0199675	0.256376	0.0228037	0.25715	0.0150114	0.253396	0.020254	0.257694	0.0171887	0.254858	0.0173892	0.256462	0.0160714	0.253139	0.0193373	0.264455	0.0227177	0.263481	0.0127196	0.266031	0.0176757
881	0.0148109	0.251506	0.0219156	0.256261	0.0138942	0.255545	0.0215718	0.256061	0.0201108	0.254227	0.0187643	0.257092	0.0184492	0.252365	0.017733	0.255087	0.0165011	0.253396	0.0201967	0.255115	0.0192227	0.251878	0.0165584	0.259241	0.0179335	0.261161	0.0161574	0.264828	0.0198816
882	0.0158995	0.253883	0.0174179	0.25629	0.0189935	0.250703	0.0206837	0.252222	0.018707	0.25841	0.0165298	0.261848	0.0199389	0.253969	0.0193373	0.252566	0.0169022	0.252967	0.0184492	0.253196	0.0185638	0.252737	0.0209702	0.257694	0.0129775	0.260559	0.018707	0.254657	0.021715
883	0.0198243	0.258038	0.00882352	0.252308	0.0180481	0.252652	0.021801	0.249643	0.020827	0.253941	0.0198816	0.256491	0.0195951	0.255316	0.0136077	0.253998	0.0198529	0.255287	0.0198529	0.247781	0.0145817	0.252308	0.021715	0.253196	0.0169022	0.258152	0.011631	0.25692	0.0160714
884	0.0200821	0.251849	0.0154698	0.252136	0.023749	0.254686	0.0237777	0.252508	0.0172746	0.254485	0.0222021	0.251677	0.0185351	0.255545	0.0143812	0.251849	0.0221448	0.253511	0.023749	0.246692	0.0147536	0.249357	0.0170168	0.252164	0.0128915	0.25821	0.0157849	0.259356	0.0193373
885	0.0140947	0.247666	0.0157563	0.249099	0.021715	0.247294	0.0200821	0.251018	0.0140661	0.251047	0.0181054	0.249013	0.0176757	0.247151	0.0190794	0.247781	0.0140947	0.247036	0.0189076	0.248669	0.0159282	0.24526	0.0175898	0.254571	0.0177616	0.258983	0.0174179	0.25947	0.0177903
886	0.0138942	0.245776	0.0128342	0.248497	0.0162147	0.249787	0.0250095	0.248182	0.0208843	0.244687	0.0171027	0.248239	0.0214286	0.244286	0.0198816	0.248411	0.0170168	0.241765	0.019194	0.245833	0.0179622	0.242767	0.022288	0.2495	0.019194	0.256147	0.0169022	0.251104	0.0108289
887	0.0126337	0.242653	0.0163006	0.244658	0.0157276	0.246893	0.0271581	0.24546	0.0181054	0.24781	0.0228323	0.248927	0.0196524	0.24652	0.0138369	0.245403	0.0202254	0.24463	0.0178762	0.244601	0.0155558	0.244515	0.019767	0.254428	0.0187643	0.253969	0.0173319	0.251993	0.0105137
888	0.0121467	0.246033	0.01928	0.240189	0.0190508	0.24589	0.0171027	0.24652	0.0137509	0.245632	0.0249236	0.24526	0.0188216	0.245604	0.0165584	0.244114	0.0181627	0.245575	0.0210848	0.247666	0.0148682	0.240704	0.0198816	0.253998	0.0144958	0.251763	0.0160428	0.249328	0.0162147
889	0.0138655	0.244028	0.0144671	0.240504	0.0209702	0.242996	0.0205118	0.242624	0.0180481	0.24463	0.0205691	0.247265	0.0193946	0.24228	0.0194232	0.245718	0.0173892	0.247523	0.0165298	0.246463	0.0198529	0.239902	0.0225172	0.249901	0.0189076	0.250761	0.0168736	0.248153	0.0170168
890	0.0133499	0.24377	0.0149255	0.240361	0.0179049	0.239644	0.0214859	0.243197	0.0183919	0.242423	0.0210848	0.244572	0.0182773	0.243283	0.0179622	0.240389	0.0170454	0.246578	0.023835	0.247695	0.016186	0.240504	0.0132353	0.244773	0.0216004	0.248841	0.0159282	0.246291	0.020827
891	0.0145817	0.240676	0.0149542	0.23973	0.0137223	0.240189	0.0239496	0.243598	0.0198816	0.240189	0.019767	0.243455	0.016759	0.240246	0.0209988	0.239358	0.020254	0.236235	0.0202254	0.240647	0.0141234	0.24463	0.0138655	0.245002	0.0140661	0.244658	0.0140661	0.24271	0.0178189
892	0.0166157	0.241048	0.0126623	0.237267	0.0195951	0.241421	0.0201394	0.24122	0.0212853	0.241507	0.0206551	0.242166	0.0191081	0.241048	0.0200821	0.240103	0.0211994	0.236808	0.0156131	0.234774	0.0183346	0.238212	0.0181914	0.246148	0.0179049	0.245575	0.012691	0.243684	0.0172173
893	0.0188789	0.241106	0.0138942	0.233198	0.0194232	0.239931	0.023262	0.238957	0.0222593	0.235949	0.0241787	0.241163	0.0173606	0.244142	0.0185351	0.238814	0.0155558	0.238699	0.0189076	0.23486	0.0148109	0.235232	0.0193659	0.242796	0.0226891	0.242567	0.0138082	0.242567	0.0186497
894	0.0165584	0.235376	0.0162433	0.231164	0.0220302	0.236035	0.0258403	0.23698	0.016272	0.2389	0.0198243	0.241048	0.0200821	0.238928	0.0200821	0.238011	0.0129775	0.234373	0.0207983	0.23337	0.0180481	0.231651	0.0215718	0.240103	0.0193373	0.242223	0.0169881	0.241192	0.0138369
895	0.0127483	0.231135	0.0168163	0.233714	0.0175325	0.234144	0.0192513	0.233227	0.0139801	0.234316	0.0172173	0.238642	0.0157849	0.232654	0.017733	0.233886	0.01716	0.23337	0.0194232	0.234803	0.0199675	0.230534	0.0177903	0.237381	0.0162433	0.246463	0.0174752	0.241564	0.0144098
896	0.0129202	0.230906	0.0156131	0.233571	0.0187643	0.232539	0.0183059	0.230964	0.0193946	0.231451	0.0155844	0.234115	0.0169881	0.231221	0.0189935	0.231193	0.0165584	0.23443	0.0178189	0.234831	0.0112013	0.226322	0.0212567	0.234258	0.0169022	0.237811	0.0139515	0.24208	0.011631
897	0.0117456	0.231365	0.0161287	0.23337	0.01928	0.232482	0.0221448	0.230104	0.0188503	0.232138	0.0129202	0.233026	0.0142093	0.230792	0.0164725	0.230734	0.0134358	0.232797	0.0190508	0.232969	0.01017	0.228758	0.0182773	0.232511	0.0198816	0.231708	0.0139228	0.238527	0.0121467
898	0.0116597	0.231537	0.013092	0.223916	0.0192513	0.229531	0.0199962	0.234831	0.0210848	0.228929	0.0190221	0.232196	0.0185924	0.228958	0.0144958	0.227096	0.0107143	0.2285	0.0191081	0.235834	0.0181054	0.230047	0.0180768	0.238785	0.0216004	0.227096	0.0126623	0.236264	0.0143526
899	0.0148396	0.226867	0.016272	0.223543	0.0142953	0.227382	0.0155844	0.228758	0.0132639	0.227812	0.0152979	0.228271	0.0165871	0.22701	0.016759	0.22532	0.0125191	0.228442	0.0194519	0.228356	0.0160428	0.225119	0.0160714	0.232769	0.0154412	0.231365	0.0120607	0.231651	0.0146963
900	0.0129202	0.225348	0.0177616	0.225692	0.0169881	0.221996	0.019194	0.229273	0.0164725	0.224088	0.0139515	0.226981	0.0133212	0.227268	0.0172173	0.22721	0.0165298	0.225549	0.0175898	0.226494	0.0164152	0.226666	0.0178189	0.226981	0.0182773	0.234258	0.0106856	0.23231	0.0180768
901	0.0111726	0.224317	0.0122899	0.225835	0.0168163	0.223744	0.0203113	0.224288	0.0136364	0.222684	0.0181627	0.226093	0.0143526	0.226609	0.0143526	0.226723	0.0185638	0.221595	0.01716	0.229416	0.0160714	0.227497	0.0219156	0.224775	0.0167303	0.231651	0.011144	0.229646	0.0183632
902	0.0146963	0.224603	0.0155558	0.219074	0.0132926	0.225176	0.0169595	0.226523	0.0138942	0.223543	0.0183632	0.224231	0.014238	0.222025	0.0176757	0.226007	0.0167017	0.220678	0.0185638	0.224833	0.0109435	0.220019	0.0164152	0.226179	0.0129202	0.229073	0.0128915	0.231078	0.0146677
903	0.0187643	0.223171	0.0169881	0.217355	0.0182487	0.225807	0.021314	0.220592	0.0129202	0.22277	0.017647	0.224861	0.0135791	0.223887	0.0154985	0.223114	0.0134072	0.221423	0.0158136	0.224947	0.0116597	0.21853	0.0141807	0.228356	0.0190508	0.230133	0.0119748	0.2285	0.0175611
904	0.0120034	0.222942	0.00816462	0.22403	0.0150114	0.221423	0.0202254	0.223228	0.0181914	0.224919	0.0150401	0.221309	0.0158136	0.220621	0.0160714	0.221251	0.0147536	0.221624	0.0183346	0.225176	0.00902406	0.214633	0.0158995	0.227411	0.0180195	0.226895	0.0169595	0.227698	0.0137223
905	0.00810733	0.222569	0.00727654	0.22171	0.0156131	0.217126	0.020254	0.223744	0.0161001	0.221395	0.0159282	0.222168	0.0161287	0.219876	0.0146963	0.220134	0.0112586	0.220191	0.0183346	0.218329	0.00856569	0.214805	0.0136936	0.227067	0.0134645	0.225377	0.0131207	0.228729	0.0137223
906	0.0119748	0.2183	0.0112586	0.219332	0.0177903	0.214948	0.0164438	0.220506	0.0179049	0.219991	0.015126	0.222111	0.0151833	0.217699	0.00974025	0.221051	0.0145531	0.219103	0.00994079	0.221051	0.0155558	0.218816	0.0140947	0.226552	0.0149255	0.224804	0.0120321	0.224976	0.0116597
907	0.0122613	0.222999	0.0130061	0.218816	0.0162433	0.218243	0.0181341	0.21873	0.0180195	0.218501	0.0137796	0.219991	0.016186	0.218788	0.0177616	0.21555	0.0156131	0.216582	0.00847975	0.219819	0.0181914	0.216324	0.0161287	0.222254	0.0133212	0.221223	0.0115737	0.222999	0.0119461
908	0.0101413	0.213888	0.0162147	0.217384	0.0115451	0.218501	0.0203113	0.221939	0.0158136	0.216553	0.0172746	0.219389	0.0187357	0.217011	0.0164725	0.213058	0.0170741	0.218644	0.01716	0.219848	0.0114305	0.21025	0.0180195	0.219504	0.0176757	0.222884	0.0135504	0.221968	0.013092
909	0.013178	0.212456	0.0159282	0.215006	0.0158995	0.218071	0.0177616	0.218788	0.0239209	0.215092	0.0154698	0.219332	0.0142093	0.215808	0.0137796	0.212857	0.0169881	0.21512	0.0127483	0.218558	0.0112872	0.214318	0.0219442	0.218472	0.012691	0.220592	0.0112872	0.223916	0.0134931
910	0.0125191	0.215923	0.0111153	0.216782	0.0176757	0.215607	0.0190794	0.217899	0.0131207	0.22022	0.0142953	0.22085	0.0163865	0.213888	0.0140088	0.214863	0.0137509	0.21343	0.0139801	0.21661	0.013092	0.219848	0.0225172	0.21641	0.0118029	0.224403	0.00753437	0.222397	0.0131207
911	0.0133785	0.215722	0.0154985	0.212972	0.0158709	0.212399	0.0203972	0.212485	0.0129775	0.212657	0.0126623	0.213201	0.0187357	0.21323	0.0152979	0.217727	0.0139228	0.213487	0.0168449	0.212828	0.014238	0.215063	0.0160428	0.216582	0.0130347	0.220736	0.00991214	0.220163	0.0158422
912	0.0125764	0.209476	0.0133212	0.210536	0.0150974	0.212657	0.0210848	0.218587	0.0163292	0.209849	0.017647	0.213201	0.0153552	0.212169	0.0151547	0.215636	0.016272	0.212542	0.0158136	0.209305	0.0179335	0.212914	0.0146963	0.213287	0.0118315	0.212714	0.00819327	0.218988	0.0108862
913	0.00782085	0.209047	0.00776355	0.212657	0.0186784	0.210995	0.0183632	0.214089	0.0158422	0.212513	0.0156131	0.212914	0.0171314	0.215493	0.0175898	0.212427	0.0112013	0.211597	0.013092	0.216897	0.0132639	0.212771	0.0191367	0.213573	0.0105997	0.214576	0.0132639	0.213745	0.0151547
914	0.0097689	0.207815	0.0136364	0.209047	0.0182487	0.21323	0.0203113	0.211167	0.0142953	0.210508	0.0140947	0.214347	0.0153266	0.212828	0.0168163	0.207414	0.0119748	0.209935	0.0114878	0.208789	0.0136364	0.211511	0.0144385	0.213487	0.0143526	0.21747	0.0155844	0.209133	0.0097689
915	0.00942513	0.212026	0.012605	0.202916	0.0162147	0.207442	0.0160428	0.209219	0.0179908	0.209706	0.014152	0.21237	0.0159282	0.208302	0.0158709	0.207929	0.0114305	0.208159	0.0125191	0.20856	0.0120321	0.206669	0.014725	0.210021	0.0105137	0.216324	0.0121753	0.215006	0.0147536
916	0.0115451	0.206067	0.0100554	0.209391	0.0145531	0.20558	0.0189076	0.207786	0.0193373	0.205523	0.014725	0.216467	0.0177903	0.210336	0.0158422	0.207127	0.00802139	0.208359	0.0132926	0.211539	0.00764896	0.205924	0.0136077	0.209505	0.0189648	0.213258	0.0108002	0.216352	0.0129488
917	0.0152693	0.202429	0.0135504	0.20432	0.00762031	0.206325	0.0146677	0.206927	0.0139228	0.208732	0.017246	0.205265	0.0129775	0.199936	0.0116597	0.20601	0.0156131	0.204864	0.0153839	0.206096	0.0129775	0.20283	0.0169881	0.2077	0.0159282	0.212943	0.014639	0.209763	0.0130347
918	0.014238	0.205809	0.0168449	0.206039	0.016186	0.204176	0.0138942	0.204033	0.015699	0.209018	0.013092	0.208617	0.0181627	0.204205	0.0153552	0.211826	0.0138655	0.197157	0.011717	0.204205	0.0129775	0.203002	0.00699006	0.212714	0.012691	0.210622	0.014639	0.209391	0.0123186
919	0.0134358	0.199363	0.00908135	0.20028	0.017246	0.203718	0.0154985	0.202744	0.0190221	0.204635	0.0175898	0.202228	0.0106283	0.205867	0.0128915	0.205007	0.0123759	0.198819	0.0127769	0.203489	0.0106856	0.201197	0.0141807	0.205953	0.0181054	0.210737	0.0101986	0.211425	0.012118
920	0.0109721	0.205752	0.00355233	0.200939	0.0128342	0.20664	0.0187643	0.202515	0.0173319	0.19667	0.0169595	0.200194	0.0120321	0.20644	0.01017	0.20177	0.0158709	0.202028	0.0117742	0.202744	0.00816462	0.197587	0.0147823	0.201197	0.0165298	0.205351	0.0107143	0.206669	0.0132926
921	0.0131493	0.202858	0.0109148	0.201684	0.0111726	0.199249	0.0152406	0.19859	0.0175898	0.203317	0.0182487	0.203174	0.0170454	0.201713	0.00985484	0.206268	0.0133499	0.202085	0.0158422	0.202257	0.0112872	0.200968	0.016272	0.204921	0.0114878	0.207328	0.01017	0.206067	0.0117456
922	0.0142953	0.197157	0.017246	0.200824	0.0185065	0.198618	0.0134072	0.200165	0.015699	0.20538	0.0157849	0.201541	0.0137509	0.205122	0.0130061	0.199879	0.011144	0.202601	0.0160141	0.198332	0.00807868	0.196527	0.0131207	0.200767	0.0121753	0.213086	0.00830786	0.202572	0.00890947
923	0.012691	0.193204	0.0164438	0.200337	0.0177616	0.198991	0.0129202	0.198762	0.0102846	0.203002	0.0181914	0.19985	0.0104278	0.198045	0.0221734	0.199277	0.0123186	0.201884	0.0179622	0.190052	0.0161574	0.193118	0.00925324	0.202085	0.0129775	0.203833	0.00956837	0.204635	0.0102273
924	0.00968296	0.196384	0.0127769	0.195925	0.0139801	0.196412	0.0138942	0.198962	0.0136364	0.196384	0.0162433	0.199421	0.0117456	0.196011	0.0185924	0.199335	0.0157563	0.199105	0.0167017	0.195839	0.017246	0.19753	0.0146677	0.199535	0.014238	0.199908	0.00885217	0.207528	0.0137223
925	0.012605	0.192086	0.00968296	0.189651	0.0104278	0.191571	0.0157276	0.200452	0.0161287	0.200337	0.0101127	0.197874	0.00919595	0.200423	0.0171314	0.19604	0.0139228	0.197186	0.0170168	0.201999	0.0103705	0.193777	0.0158709	0.19773	0.0120321	0.199191	0.0142953	0.202773	0.0130061
926	0.00658899	0.191026	0.0120034	0.191914	0.012605	0.192	0.0114305	0.196498	0.010657	0.195639	0.014238	0.200194	0.0134645	0.197186	0.0166444	0.200882	0.0121467	0.190883	0.016673	0.20134	0.00464094	0.191628	0.014152	0.198074	0.00681818	0.197845	0.0110867	0.201942	0.0114305
927	0.0131207	0.190396	0.0113445	0.194264	0.0146677	0.194378	0.0181054	0.195095	0.0077922	0.196527	0.0167303	0.20091	0.0112299	0.197071	0.0161287	0.197472	0.0157563	0.195954	0.0151833	0.196011	0.00570091	0.196642	0.0127196	0.198733	0.00762031	0.201942	0.00767761	0.20346	0.0107429
928	0.0144098	0.192144	0.00650305	0.194321	0.0149255	0.196785	0.0123472	0.191112	0.0113159	0.196326	0.0138082	0.195954	0.011144	0.193576	0.0158422	0.193633	0.0134931	0.194722	0.0126623	0.191141	0.015126	0.191399	0.0128915	0.198561	0.010657	0.19985	0.00885217	0.200022	0.0118888
929	0.0146963	0.190052	0.00790679	0.194178	0.016186	0.191857	0.014238	0.198504	0.00673223	0.191084	0.0124331	0.194464	0.0110867	0.194665	0.0137509	0.192917	0.0150401	0.196699	0.0144671	0.196642	0.0135218	0.190711	0.01017	0.196298	0.0118029	0.195954	0.012118	0.196785	0.0140947
930	0.0129202	0.195324	0.0104851	0.18925	0.0139515	0.187932	0.0171027	0.195352	0.0130347	0.19498	0.0155271	0.19435	0.0128056	0.195553	0.0119461	0.189623	0.0171027	0.197358	0.0152979	0.19498	0.00882352	0.190425	0.0132066	0.19455	0.0119461	0.197472	0.00724789	0.192115	0.00933918
931	0.0123186	0.194092	0.0113159	0.19518	0.0133499	0.190998	0.013092	0.194865	0.0165011	0.193547	0.0177616	0.194206	0.0173033	0.191542	0.00782085	0.191256	0.00793544	0.193261	0.0168449	0.193834	0.0097689	0.185726	0.0130061	0.192545	0.0178189	0.19922	0.00919595	0.193547	0.011144
932	0.010571	0.190683	0.0185638	0.197444	0.0122899	0.188563	0.0180768	0.190769	0.0171314	0.189909	0.0123759	0.186958	0.0158709	0.187875	0.0153839	0.192287	0.00936783	0.194579	0.0174179	0.19031	0.0164725	0.187932	0.0129488	0.192402	0.0102273	0.195266	0.0154698	0.197329	0.012605
933	0.0109435	0.189451	0.0125191	0.191342	0.0142666	0.185383	0.016272	0.189164	0.0153552	0.194407	0.0149828	0.190625	0.0168449	0.1865	0.010571	0.190912	0.0138655	0.190367	0.0164438	0.187187	0.0118602	0.188792	0.0124904	0.200939	0.00429717	0.190998	0.0149255	0.196785	0.015699
934	0.00847975	0.183778	0.0140374	0.185726	0.0128342	0.190425	0.0206551	0.190167	0.00945377	0.193089	0.0124331	0.19223	0.00936783	0.186844	0.0118315	0.191141	0.0108862	0.180971	0.0190221	0.187789	0.0128915	0.1865	0.012204	0.190511	0.0153839	0.191685	0.00822192	0.194865	0.0133785
935	0.00423987	0.18544	0.0128056	0.182117	0.0112013	0.184265	0.0159282	0.187904	0.0118602	0.19392	0.0106283	0.189651	0.0113159	0.186013	0.0158709	0.187388	0.0129488	0.187331	0.0154125	0.186672	0.013092	0.182202	0.0148396	0.188391	0.00959701	0.191943	0.00805003	0.197215	0.00816462
936	0.0103705	0.185182	0.0085084	0.189336	0.0140947	0.180999	0.013178	0.192144	0.016186	0.185554	0.010084	0.188849	0.0181054	0.185383	0.019194	0.19011	0.0120894	0.186557	0.0116024	0.187331	0.0151833	0.184151	0.0127196	0.18905	0.0123186	0.190167	0.0145531	0.191399	0.0119461
937	0.0120894	0.190138	0.0148109	0.185268	0.0102846	0.183148	0.0143812	0.186013	0.0145531	0.184781	0.0128629	0.182489	0.0183059	0.185812	0.0154412	0.189508	0.0203399	0.184408	0.0149542	0.186041	0.0154412	0.184322	0.0168449	0.191055	0.00495607	0.195209	0.0108575	0.192115	0.0124618
938	0.012691	0.188763	0.0146104	0.185583	0.0160141	0.186271	0.0168449	0.185927	0.0135504	0.188161	0.0128342	0.178707	0.0103419	0.185726	0.0100554	0.190683	0.0132639	0.186901	0.0163292	0.181801	0.0127196	0.183005	0.0168163	0.185211	0.0116597	0.190969	0.0119175	0.192602	0.0134931
939	0.0114878	0.175986	0.0103419	0.183864	0.00673223	0.181801	0.0129202	0.183578	0.011631	0.188247	0.0143812	0.185755	0.00707601	0.178306	0.0105997	0.186471	0.00790679	0.181887	0.0154412	0.185325	0.0134358	0.18352	0.0110581	0.187302	0.0137796	0.187331	0.0136077	0.188247	0.0109721
940	0.0100267	0.180398	0.00567227	0.183234	0.0136936	0.179595	0.0121467	0.180369	0.012605	0.186185	0.0122899	0.185468	0.00825057	0.18481	0.0191081	0.186242	0.0156131	0.183062	0.0151833	0.179653	0.0138369	0.183005	0.0116883	0.185554	0.00787815	0.185583	0.0110008	0.191084	0.0084511
941	0.00681818	0.185698	0.0116883	0.175298	0.0140374	0.182403	0.0138655	0.180254	0.016673	0.187961	0.0132353	0.182317	0.0125191	0.184179	0.00948242	0.177905	0.0148682	0.182174	0.020254	0.185239	0.0132353	0.180827	0.0110008	0.181314	0.0158136	0.188018	0.0140088	0.187674	0.00813598
942	0.00782085	0.18564	0.0132066	0.17186	0.013665	0.184695	0.0153839	0.185096	0.0189362	0.184437	0.0131493	0.182317	0.0146104	0.180569	0.0102559	0.178449	0.00859434	0.181687	0.0136077	0.185927	0.0111726	0.180369	0.015126	0.185583	0.0172746	0.186557	0.0144385	0.181945	0.00899541
943	0.00988349	0.176645	0.0101986	0.173808	0.0124331	0.183492	0.014152	0.181142	0.00590145	0.182518	0.0144098	0.177819	0.00819327	0.180827	0.0146963	0.180999	0.00939648	0.180025	0.0111726	0.182432	0.00767761	0.181945	0.0159568	0.182202	0.0120321	0.183148	0.00759167	0.185755	0.0114305
944	0.00704736	0.176072	0.0137509	0.173321	0.00962566	0.176358	0.0128342	0.178535	0.00985484	0.181744	0.0145244	0.178679	0.0132926	0.177132	0.0111726	0.176043	0.0105997	0.179108	0.0115737	0.177791	0.0118888	0.176014	0.017246	0.181142	0.00618793	0.181887	0.0071333	0.186672	0.0121467
945	0.0101986	0.172978	0.0116883	0.177017	0.00879488	0.178707	0.0140088	0.178421	0.0129488	0.177332	0.0128915	0.181429	0.0147536	0.179338	0.0102846	0.176301	0.0105424	0.178908	0.0098262	0.175728	0.0134931	0.170141	0.0142953	0.176444	0.00868028	0.182718	0.0131207	0.181887	0.00965431
946	0.0170454	0.17696	0.00750572	0.176759	0.00776355	0.179395	0.0140088	0.176243	0.00925324	0.180627	0.0151833	0.173808	0.00908135	0.177533	0.0124045	0.174209	0.0141807	0.17908	0.00890947	0.177504	0.00827921	0.169339	0.0109435	0.175671	0.00948242	0.180484	0.014152	0.180111	0.00249236
947	0.00936783	0.176387	0.00862299	0.175728	0.00865164	0.170399	0.0195378	0.173808	0.0124618	0.181601	0.0144385	0.177733	0.00787815	0.179137	0.0120607	0.173493	0.0104278	0.178048	0.00899541	0.179338	0.00730519	0.175928	0.0091673	0.17971	0.0152693	0.173493	0.0108289	0.175499	0.00996944
948	0.00890947	0.172806	0.0157563	0.174926	0.00859434	0.167162	0.0189362	0.168021	0.0146963	0.172634	0.0077922	0.179166	0.0126623	0.173063	0.00716195	0.182117	0.0132926	0.170714	0.0115164	0.18352	0.0128056	0.177905	0.0117456	0.179767	0.0193086	0.179051	0.00644576	0.179051	0.0133212
949	0.0130347	0.174353	0.0085084	0.173092	0.00836516	0.174954	0.0163292	0.173121	0.0162433	0.174897	0.0138369	0.174066	0.0143812	0.179739	0.00759167	0.176415	0.0106283	0.175212	0.0155558	0.182947	0.0128915	0.172204	0.017647	0.176845	0.0126337	0.178736	0.00959701	0.184895	0.0129488
950	0.0108862	0.173894	0.00870893	0.174381	0.0153839	0.169798	0.0121753	0.172978	0.0132066	0.177504	0.0113159	0.173952	0.0109148	0.171631	0.0121467	0.175556	0.0164438	0.174009	0.016272	0.1761	0.00793544	0.169626	0.0107716	0.175785	0.0100554	0.176702	0.00802139	0.183148	0.0127196
951	0.00567227	0.16868	0.0124904	0.171574	0.0122899	0.170141	0.0128915	0.172261	0.0128342	0.175384	0.0125764	0.180082	0.00865164	0.17272	0.0146963	0.176444	0.0147536	0.174238	0.0106856	0.172834	0.0118029	0.168909	0.0101127	0.173522	0.00999808	0.17272	0.00979755	0.177504	0.0118602
952	0.011631	0.168594	0.0106856	0.167735	0.0114018	0.171889	0.0130347	0.173636	0.011717	0.175556	0.00782085	0.177533	0.00985484	0.176473	0.014639	0.173407	0.0137796	0.172147	0.0120321	0.173608	0.0101986	0.168537	0.016759	0.1761	0.0103705	0.174754	0.012691	0.178077	0.00444041
953	0.0144098	0.167391	0.00908135	0.173465	0.0130347	0.17865	0.0160428	0.171746	0.00899541	0.176902	0.0150974	0.177246	0.0107143	0.168537	0.0090527	0.170915	0.00890947	0.174066	0.0110294	0.175499	0.010084	0.166302	0.0115164	0.174123	0.00885217	0.169654	0.0121753	0.179366	0.0113159
954	0.0127483	0.1706	0.00753437	0.176759	0.0151833	0.175413	0.0211134	0.16742	0.00721925	0.169712	0.0186784	0.176759	0.0046123	0.168995	0.0123759	0.172003	0.0142093	0.175671	0.0100267	0.171201	0.0108575	0.170743	0.0119175	0.173207	0.0100554	0.171173	0.00825057	0.170943	0.0142093
955	0.0115737	0.163294	0.00741978	0.171402	0.0174465	0.170084	0.0164438	0.169626	0.0115164	0.16868	0.0162433	0.171746	0.0123186	0.176129	0.0138942	0.172175	0.016673	0.171259	0.0158422	0.17143	0.00899541	0.164354	0.0144671	0.173665	0.00529984	0.171058	0.0107143	0.17504	0.00956837
956	0.00744843	0.164841	0.00865164	0.164698	0.0125477	0.16742	0.0137509	0.175327	0.00856569	0.171946	0.013178	0.168594	0.0064744	0.167563	0.0156703	0.169969	0.012691	0.168852	0.011144	0.17272	0.0157849	0.17017	0.0152979	0.172003	0.00890947	0.167964	0.0109435	0.170113	0.0128915
957	0.0078495	0.166589	0.0142666	0.168738	0.0106283	0.168079	0.0135218	0.169339	0.00707601	0.168623	0.0135791	0.172261	0.0158422	0.166016	0.0145817	0.167792	0.00948242	0.170485	0.0109721	0.168193	0.0125191	0.172949	0.0157276	0.172261	0.012605	0.168823	0.0101986	0.169998	0.0130061
958	0.0108862	0.164985	0.00693277	0.164039	0.00953972	0.16636	0.0101986	0.164182	0.00974025	0.167076	0.0164152	0.166532	0.0101413	0.166388	0.0142953	0.169683	0.0104278	0.168594	0.0132926	0.16613	0.00974025	0.169511	0.0101127	0.168222	0.011631	0.171774	0.0101413	0.164927	0.0111153
959	0.00876623	0.163552	0.00893811	0.163724	0.00300802	0.163552	0.0103419	0.17017	0.0128915	0.167133	0.00985484	0.168881	0.0169022	0.167993	0.0164152	0.172261	0.0124331	0.170084	0.010571	0.170342	0.0120607	0.171545	0.0161574	0.163094	0.0134072	0.167448	0.00690412	0.168995	0.0118602
960	0.00590145	0.157908	0.00802139	0.163409	0.00535714	0.166646	0.016759	0.168823	0.0101413	0.16719	0.0114305	0.172519	0.0147823	0.163065	0.0173892	0.171488	0.00928189	0.169969	0.0136077	0.166474	0.0105424	0.166875	0.0160141	0.16295	0.00882352	0.165758	0.00621657	0.172949	0.0116597
961	0.00807868	0.162349	0.00613063	0.16232	0.0146963	0.166073	0.013092	0.161174	0.0130634	0.170915	0.0115164	0.17123	0.0122613	0.16444	0.0148396	0.168909	0.00615928	0.164755	0.0117742	0.168021	0.00925324	0.161948	0.0138655	0.167849	0.0105424	0.165959	0.00890947	0.168308	0.0130347
962	0.00690412	0.161203	0.0116024	0.160401	0.0110867	0.161146	0.00933918	0.161976	0.00922459	0.172319	0.013665	0.167821	0.00999808	0.16169	0.00561497	0.168193	0.00833651	0.168881	0.017647	0.167563	0.00816462	0.163008	0.0135504	0.167248	0.0119748	0.164268	0.0112299	0.172433	0.0133499
963	0.0141807	0.163266	0.0146963	0.158968	0.00928189	0.161661	0.0150401	0.166388	0.0109148	0.162549	0.0134072	0.164096	0.0110867	0.158052	0.011717	0.168308	0.00942513	0.163094	0.0107143	0.168823	0.012204	0.16169	0.00928189	0.16424	0.0112299	0.162693	0.00908135	0.172605	0.0111726
964	0.0110294	0.162492	0.00911	0.159828	0.0124045	0.164154	0.0150401	0.159742	0.0114591	0.165128	0.0179335	0.163753	0.0104278	0.159856	0.0144958	0.170313	0.00633116	0.161661	0.0125764	0.162005	0.00767761	0.161432	0.00922459	0.165815	0.0128342	0.166847	0.00816462	0.165328	0.0113732
965	0.0151833	0.159398	0.00687547	0.161547	0.0113732	0.160229	0.0123186	0.160229	0.00876623	0.164727	0.0112872	0.161919	0.0158422	0.159914	0.0154698	0.158796	0.00807868	0.157364	0.00744843	0.162635	0.0148682	0.162635	0.0135791	0.164583	0.0104278	0.157049	0.00965431	0.161833	0.00822192
966	0.00550038	0.161289	0.0118315	0.15702	0.00538579	0.159026	0.0107716	0.158481	0.00888082	0.162664	0.0112299	0.159513	0.0135218	0.159627	0.0117742	0.154327	0.0110008	0.157937	0.00753437	0.165873	0.00578686	0.158309	0.0163292	0.159799	0.00873758	0.159484	0.0114878	0.158567	0.00739113
967	0.00681818	0.163609	0.0126337	0.154728	0.010657	0.159656	0.0107143	0.158367	0.0137796	0.163036	0.0135504	0.161805	0.00876623	0.156075	0.0149255	0.161403	0.00733384	0.161976	0.0122613	0.159226	0.0104278	0.16169	0.0144958	0.165586	0.0136364	0.163753	0.00882352	0.159513	0.00879488
968	0.00529984	0.159112	0.0098262	0.152952	0.0122899	0.160659	0.0164438	0.161117	0.012605	0.158768	0.0126623	0.16106	0.0112299	0.159197	0.0133499	0.160257	0.00928189	0.162435	0.00908135	0.161919	0.00613063	0.164125	0.0129488	0.165128	0.0188789	0.164841	0.00229182	0.164784	0.0052712
969	0.00449771	0.161833	0.00584415	0.152207	0.0140661	0.159914	0.0145531	0.162635	0.0105424	0.158968	0.00607333	0.157163	0.00716195	0.159369	0.011717	0.16424	0.0111153	0.156992	0.00773491	0.161317	0.0090527	0.157106	0.00951107	0.155387	0.011144	0.162349	0.00317991	0.160802	0.00338044
970	0.00492742	0.158481	0.00249236	0.15745	0.00446906	0.161661	0.0137223	0.157479	0.00902406	0.158567	0.0175898	0.149027	0.00882352	0.158109	0.01017	0.162865	0.0124045	0.156648	0.00641711	0.153153	0.00865164	0.152608	0.00908135	0.160659	0.0103419	0.170141	0.00432582	0.159599	0.0114305
971	0.0122899	0.155043	0.00756302	0.15659	0.00487013	0.156447	0.00825057	0.15129	0.0090527	0.161547	0.0135791	0.160859	0.00741978	0.15977	0.0106283	0.156046	0.0119175	0.157135	0.0156131	0.154012	0.00498472	0.154843	0.00853705	0.157994	0.0155271	0.157822	0.00269289	0.158739	0.00836516
972	0.00767761	0.150431	0.00911	0.154843	0.0118315	0.157851	0.00896676	0.155502	0.0127483	0.159742	0.00538579	0.162234	0.0051566	0.153955	0.0098262	0.153324	0.00933918	0.154929	0.0127769	0.157249	0.00693277	0.154327	0.00859434	0.161661	0.0100267	0.153582	0.00421123	0.155616	0.00890947
973	0.0116883	0.149142	0.0120894	0.154442	0.00641711	0.152379	0.0148682	0.151233	0.0097116	0.151863	0.00825057	0.152179	0.010657	0.1549	0.00819327	0.149314	0.0104278	0.150259	0.00664629	0.160343	0.00724789	0.152608	0.0103992	0.164784	0.0133499	0.156275	0.0103419	0.158825	0.0052712
974	0.0108575	0.150632	0.00509931	0.156275	0.0128629	0.151634	0.0142666	0.151863	0.00590145	0.157278	0.0145244	0.147108	0.0058155	0.158539	0.0154412	0.15682	0.00991214	0.149715	0.0106283	0.159427	0.00449771	0.157364	0.0154125	0.155588	0.0128915	0.155473	0.0119461	0.160773	0.00572956
975	0.00670359	0.151692	0.0116024	0.145503	0.0117742	0.151262	0.014152	0.153582	0.0058728	0.154499	0.0119748	0.151405	0.00736249	0.156275	0.0151547	0.160229	0.010084	0.158424	0.0128915	0.154012	0.00727654	0.157364	0.0125191	0.150345	0.0115164	0.152494	0.0119748	0.159197	0.0105424
976	0.011144	0.150059	0.00690412	0.151491	0.00690412	0.149772	0.0125191	0.156189	0.0101413	0.152436	0.0135791	0.154155	0.0101127	0.15639	0.0158995	0.164469	0.0146677	0.153754	0.0160141	0.154957	0.00699006	0.154442	0.0077922	0.15745	0.00988349	0.154098	0.010571	0.16126	0.0110581
977	0.0152406	0.153067	0.00538579	0.147222	0.00638846	0.155015	0.0114018	0.146735	0.0162147	0.14897	0.00908135	0.157307	0.00744843	0.146392	0.0110008	0.151806	0.0149255	0.150689	0.0112013	0.158109	0.00859434	0.150059	0.0127769	0.156791	0.0115164	0.150488	0.0127483	0.158796	0.00839381
978	0.00979755	0.147566	0.00931054	0.145675	0.00773491	0.147079	0.0091673	0.149113	0.0101986	0.156934	0.00753437	0.15447	0.0167876	0.148426	0.00925324	0.147423	0.00564362	0.14281	0.0193373	0.155903	0.00979755	0.147939	0.0111726	0.149629	0.00403934	0.150775	0.00667494	0.149428	0.00678953
979	0.0122326	0.142782	0.00681818	0.148053	0.00885217	0.150145	0.00753437	0.152322	0.00842245	0.153668	0.00673223	0.161719	0.00959701	0.147566	0.0124904	0.149486	0.0102846	0.142753	0.0177903	0.153611	0.00865164	0.149858	0.0146963	0.153067	0.00403934	0.158281	0.00919595	0.14748	0.0107429
980	0.00295072	0.141321	0.0101986	0.153239	0.0167303	0.148225	0.00687547	0.151921	0.0101986	0.151176	0.00988349	0.158825	0.0140088	0.148282	0.0166157	0.148884	0.0136364	0.147423	0.0058728	0.150717	0.0116883	0.145102	0.0184778	0.150431	0.0105424	0.157163	0.0115451	0.156963	0.0145244
981	0.012118	0.143068	0.0114018	0.145876	0.0127483	0.150832	0.00618793	0.152981	0.0150114	0.142495	0.0141807	0.146477	0.012204	0.14473	0.00865164	0.156562	0.0144958	0.147795	0.00885217	0.148569	0.00790679	0.151348	0.00529984	0.149457	0.00747708	0.150918	0.0151547	0.147337	0.0122326
982	0.00902406	0.146248	0.0133785	0.143785	0.0129202	0.144816	0.00693277	0.146105	0.0104851	0.147738	0.0138942	0.152895	0.0160714	0.148254	0.0108862	0.151033	0.0155844	0.146707	0.0124904	0.14599	0.0052139	0.146191	0.00859434	0.15023	0.00409664	0.154384	0.00154698	0.151491	0.00412528
983	0.00650305	0.150374	0.0142953	0.144902	0.0071906	0.153726	0.00856569	0.150374	0.00673223	0.151204	0.00999808	0.152293	0.0144098	0.150001	0.0135218	0.151061	0.0113732	0.147251	0.0133499	0.144816	0.00630252	0.144357	0.0137509	0.150775	0.0120034	0.143011	0.00630252	0.160114	0.00572956
984	0.00567227	0.151949	0.0121753	0.145561	0.00890947	0.15321	0.0104564	0.150402	0.0131207	0.14728	0.00968296	0.144272	0.0140661	0.142868	0.0071906	0.148626	0.0117742	0.155187	0.00908135	0.148655	0.0032945	0.141521	0.0136077	0.146592	0.0131493	0.148655	0.00567227	0.150345	0.0112299
985	0.0032372	0.145761	0.00650305	0.138972	0.00681818	0.150145	0.014152	0.151777	0.0108002	0.152723	0.0230042	0.147652	0.0144958	0.143928	0.0135791	0.149715	0.00868028	0.153067	0.0198529	0.145733	0.00856569	0.145733	0.0149828	0.150975	0.0106856	0.149371	0.0124618	0.147452	0.0129775
986	0.00767761	0.13582	0.00787815	0.139201	0.0111153	0.143297	0.0129202	0.147595	0.0108575	0.146592	0.00896676	0.147853	0.00819327	0.147136	0.0084511	0.15046	0.00951107	0.147423	0.017733	0.14473	0.00572956	0.141836	0.0144671	0.148741	0.00839381	0.14473	0.0110008	0.148712	0.0097116
987	0.0140947	0.144615	0.00965431	0.141206	0.00229182	0.150889	0.0147536	0.146879	0.0112299	0.143756	0.0109435	0.147996	0.0110294	0.14579	0.00805003	0.147881	0.0118315	0.147623	0.0134931	0.142925	0.0071333	0.143584	0.0129775	0.139974	0.00730519	0.153668	0.0100554	0.147853	0.0097689
988	0.0091673	0.142839	0.00567227	0.141722	0.00240641	0.144472	0.0123759	0.150431	0.0167876	0.145704	0.0140088	0.148282	0.0105997	0.139974	0.012118	0.148196	0.0108862	0.142209	0.0052139	0.147566	0.00696142	0.144243	0.0117456	0.149629	0.0128056	0.152694	0.0107429	0.14917	0.0138369
989	0.00733384	0.138714	0.00819327	0.138599	0.0120034	0.142495	0.010657	0.140805	0.0105997	0.142438	0.00870893	0.143011	0.00392475	0.142094	0.00988349	0.145131	0.0119461	0.139802	0.00707601	0.145131	0.00292208	0.142868	0.00693277	0.145561	0.00822192	0.145188	0.00968296	0.153983	0.00572956
990	0.00532849	0.137654	0.00790679	0.136164	0.011631	0.140862	0.0175325	0.143297	0.00868028	0.144386	0.0120321	0.145561	0.0052712	0.144014	0.00656035	0.144587	0.00996944	0.138628	0.0065317	0.145217	0.00415393	0.14579	0.0126337	0.144357	0.00644576	0.14387	0.0110867	0.145532	0.00352368
991	0.00320855	0.143383	0.0140947	0.14281	0.00627387	0.14049	0.0124904	0.141034	0.00590145	0.143613	0.0128342	0.142725	0.00925324	0.140203	0.016272	0.136622	0.00644576	0.135849	0.013665	0.14281	0.00767761	0.139115	0.0129775	0.143985	0.00658899	0.147165	0.0107716	0.144472	0.00690412
992	0.00767761	0.139802	0.00796409	0.141665	0.00710465	0.140805	0.0110581	0.140862	0.0085084	0.140862	0.00618793	0.140547	0.0102273	0.139459	0.0209415	0.134646	0.00825057	0.14493	0.00633116	0.141263	0.00561497	0.139459	0.0128342	0.143412	0.011717	0.149686	0.00426852	0.143584	0.00813598
993	0.0084511	0.143355	0.00830786	0.136193	0.00183346	0.136021	0.0118602	0.136852	0.00802139	0.131981	0.010657	0.147767	0.00885217	0.14092	0.00696142	0.136508	0.00796409	0.141865	0.00856569	0.147795	0.00575821	0.138599	0.00509931	0.138857	0.0157563	0.143985	0.00747708	0.141378	0.00194805
994	0.012118	0.139287	0.0104564	0.137138	0.00959701	0.139831	0.0137509	0.137883	0.00684682	0.133041	0.0101127	0.141063	0.00962566	0.140375	0.0121753	0.142982	0.012605	0.142896	0.0111153	0.143699	0.0127769	0.138914	0.0102273	0.137396	0.00787815	0.141235	0.011144	0.140948	0.00974025
995	0.00741978	0.135161	0.00593009	0.142266	0.0128629	0.142037	0.00756302	0.135362	0.00667494	0.139115	0.00690412	0.139258	0.0114018	0.141836	0.0090527	0.139774	0.0110581	0.138112	0.0129202	0.138141	0.0185638	0.139373	0.0071333	0.13562	0.00501336	0.135878	0.00928189	0.139659	0.0110867
996	0.00492742	0.13519	0.00868028	0.136307	0.00687547	0.138055	0.00635981	0.143441	0.00945377	0.142753	0.0102846	0.13794	0.0122613	0.134474	0.0058728	0.139659	0.00865164	0.13413	0.0134645	0.131036	0.00893811	0.137625	0.0129775	0.143727	0.00882352	0.138313	0.0117456	0.142295	0.00613063
997	0.0119461	0.133958	0.0158709	0.136737	0.00638846	0.140032	0.0116883	0.138828	0.00664629	0.133929	0.00847975	0.13562	0.0052712	0.130434	0.00931054	0.137568	0.00988349	0.133786	0.000831	0.13582	0.0038388	0.140862	0.0157563	0.139888	0.00300802	0.135247	0.01017	0.140175	0.0052139
998	0.00209129	0.140404	0.0046123	0.139258	0.00678953	0.132583	0.0085084	0.131809	0.0143812	0.135562	0.0119175	0.139917	0.0105137	0.133099	0.0112586	0.126767	0.013665	0.139373	0.00736249	0.137654	0.00699006	0.136193	0.00776355	0.133643	0.0120607	0.139258	0.00931054	0.138399	0.00575821
999	0.00770626	0.133356	0.00635981	0.142438	0.00472689	0.138141	0.00535714	0.139229	0.00862299	0.14092	0.0132926	0.134846	0.00481283	0.133643	0.010657	0.125707	0.00873758	0.136651	0.0140374	0.138685	0.011717	0.136393	0.0130347	0.142381	0.0116883	0.132726	0.00721925	0.143928	0.00489877
1000	0.00684682	0.136107	0.00558632	0.136078	0.00908135	0.135047	0.00492742	0.142123	0.0039534	0.133815	0.00985484	0.139802	0.00547173	0.128887	0.0166444	0.132869	0.0110581	0.13264	0.0104851	0.138857	0.00959701	0.137826	0.0134072	0.14049	0.00988349	0.136909	0.00504201	0.145675	0.00260695
1002.5	0.0107716	0.131466	0.0148969	0.125621	0.0164152	0.133271	0.0122326	0.133385	0.0142093	0.138112	0.0137223	0.129976	0.00939648	0.130434	0.0169022	0.132153	0.0149542	0.134445	0.0112872	0.131924	0.011631	0.134674	0.0114591	0.131838	0.0090527	0.129518	0.0117456	0.137023	0.00475553
1005	0.0113159	0.132612	0.00948242	0.127455	0.0112299	0.132841	0.0135504	0.12989	0.0124045	0.134617	0.0123186	0.130005	0.0085084	0.129775	0.0127483	0.133901	0.00985484	0.128286	0.00979755	0.13456	0.00994079	0.134674	0.0112586	0.132726	0.00724789	0.131236	0.0104564	0.135419	0.00807868
1007.5	0.0105997	0.131523	0.00684682	0.127856	0.00839381	0.131351	0.0135504	0.12714	0.0109435	0.131466	0.0127483	0.130291	0.00870893	0.127598	0.0110867	0.133328	0.00896676	0.125392	0.0112872	0.134187	0.00830786	0.132411	0.0113159	0.131437	0.00827921	0.131208	0.0098262	0.13244	0.0101127
1010	0.00839381	0.127942	0.00716195	0.12671	0.00799274	0.128687	0.0120894	0.125134	0.0097689	0.128544	0.0152406	0.130921	0.0101127	0.123645	0.012118	0.130234	0.0127196	0.126051	0.0161574	0.130463	0.00670359	0.12757	0.011717	0.127684	0.0124904	0.129317	0.00991214	0.127799	0.0108575
1012.5	0.00787815	0.126366	0.00911	0.126653	0.00879488	0.129145	0.0111726	0.127082	0.00962566	0.124733	0.0130634	0.128544	0.00988349	0.126653	0.0114591	0.129117	0.0122899	0.127197	0.0121753	0.128859	0.00807868	0.127111	0.0120607	0.126137	0.00865164	0.127082	0.0102846	0.127913	0.0106856
1015	0.00756302	0.124762	0.010571	0.126309	0.00928189	0.128429	0.0104564	0.1282	0.00931054	0.122642	0.0113159	0.125707	0.00951107	0.127369	0.0113732	0.127713	0.0110581	0.127168	0.00888082	0.128171	0.00885217	0.125478	0.012118	0.124963	0.00564362	0.123988	0.00965431	0.12714	0.00994079
1017.5	0.0071333	0.122642	0.0107716	0.125421	0.00882352	0.124332	0.00996944	0.126882	0.00842245	0.124905	0.0117742	0.122728	0.00933918	0.121267	0.013092	0.125249	0.00919595	0.124819	0.00945377	0.129317	0.00747708	0.119949	0.011631	0.124218	0.00658899	0.118889	0.00658899	0.123215	0.00813598
1020	0.00701871	0.120178	0.010084	0.121181	0.0091673	0.121038	0.010657	0.122069	0.00885217	0.124017	0.0143812	0.121754	0.00996944	0.119519	0.0104564	0.123186	0.00859434	0.122356	0.0103992	0.125879	0.00741978	0.117485	0.00908135	0.122384	0.00615928	0.117199	0.00856569	0.121496	0.00842245
1022.5	0.00664629	0.117944	0.00948242	0.116368	0.00999808	0.118259	0.0116883	0.117113	0.00942513	0.122241	0.0167876	0.121296	0.0105424	0.119347	0.00693277	0.121611	0.00870893	0.12035	0.0111726	0.12121	0.00762031	0.116483	0.00690412	0.120665	0.00584415	0.117256	0.0119461	0.120608	0.00942513
1025	0.00369557	0.116511	0.0110867	0.113704	0.012204	0.114535	0.0119461	0.117543	0.00796409	0.121725	0.0136077	0.117743	0.00885217	0.117256	0.00767761	0.12078	0.00988349	0.119863	0.00988349	0.117829	0.00613063	0.11568	0.0112299	0.121152	0.00919595	0.118746	0.0125191	0.118459	0.00979755
1027.5	0.00452635	0.11485	0.0113159	0.112902	0.0123186	0.114133	0.0121467	0.117342	0.00747708	0.119663	0.0118315	0.116798	0.00911	0.114592	0.00773491	0.118689	0.00974025	0.117972	0.00902406	0.116339	0.00664629	0.115308	0.0125477	0.119892	0.00928189	0.117886	0.0115164	0.115881	0.00896676
1030	0.00816462	0.112902	0.0104278	0.113245	0.0108002	0.116024	0.0123186	0.116425	0.00776355	0.116311	0.0111726	0.117657	0.0108002	0.111441	0.00724789	0.115509	0.00865164	0.114907	0.00856569	0.116196	0.00865164	0.115107	0.0114591	0.117199	0.00690412	0.11505	0.00936783	0.11293	0.00724789
1032.5	0.00988349	0.108547	0.010571	0.112013	0.0115737	0.112415	0.0105997	0.112071	0.00865164	0.113446	0.0116597	0.114363	0.00985484	0.108175	0.00856569	0.114506	0.00753437	0.113073	0.00994079	0.113532	0.00965431	0.114191	0.00933918	0.116024	0.00879488	0.113131	0.0113732	0.112787	0.00833651
1035	0.00996944	0.107372	0.0100554	0.111584	0.0115164	0.109492	0.0101413	0.109693	0.00974025	0.111985	0.0118315	0.111383	0.00913865	0.107143	0.00951107	0.11379	0.00753437	0.111756	0.0105137	0.112844	0.00953972	0.112529	0.00862299	0.114592	0.0103992	0.11061	0.0115164	0.113217	0.00899541
1037.5	0.00764896	0.111097	0.00856569	0.112329	0.010084	0.107945	0.0116883	0.110552	0.0109148	0.112615	0.0114878	0.109177	0.00902406	0.109406	0.00965431	0.113274	0.00913865	0.111068	0.0097689	0.115165	0.0078495	0.109722	0.0101413	0.11273	0.0111726	0.107143	0.00868028	0.114219	0.00882352
1040	0.00555767	0.107458	0.00767761	0.110123	0.0101986	0.106255	0.0124331	0.109292	0.0113159	0.111011	0.0124618	0.108461	0.00799274	0.109722	0.0114305	0.110495	0.00856569	0.112071	0.00936783	0.113475	0.00693277	0.108748	0.0104851	0.110037	0.00953972	0.106026	0.00776355	0.112243	0.00790679
1042.5	0.00475553	0.103734	0.00699006	0.10763	0.0110867	0.10488	0.0128915	0.107888	0.010657	0.10912	0.0128915	0.107688	0.00750572	0.109149	0.012605	0.107745	0.00802139	0.112042	0.00939648	0.111039	0.00624522	0.108432	0.0105997	0.107602	0.00805003	0.105568	0.00782085	0.109578	0.00727654
1045	0.00842245	0.106169	0.00664629	0.107	0.0131207	0.105081	0.0128342	0.107888	0.00716195	0.108404	0.0103705	0.105768	0.00962566	0.107143	0.0104278	0.107258	0.00936783	0.107315	0.0107429	0.109664	0.00575821	0.109063	0.0108002	0.107287	0.0090527	0.105654	0.00985484	0.107344	0.00842245
1047.5	0.00842245	0.104049	0.00678953	0.103218	0.0121467	0.104078	0.0110008	0.106628	0.00696142	0.106284	0.00862299	0.10425	0.0105997	0.103992	0.0104851	0.105539	0.00902406	0.104594	0.00951107	0.108347	0.00598739	0.106141	0.0104564	0.105224	0.00756302	0.103476	0.00896676	0.105711	0.00753437
1050	0.00673223	0.100039	0.00721925	0.0982623	0.00962566	0.102731	0.00827921	0.104794	0.0085084	0.103705	0.00756302	0.10319	0.0109148	0.100611	0.0117456	0.103448	0.00790679	0.103133	0.0071333	0.107086	0.00658899	0.101729	0.0098262	0.102531	0.00501336	0.100554	0.00670359	0.10468	0.00567227
1052.5	0.00839381	0.101815	0.00656035	0.0997234	0.00868028	0.102073	0.00756302	0.101356	0.00922459	0.102474	0.0110867	0.102903	0.00911	0.100927	0.0116883	0.102588	0.00847975	0.10256	0.00825057	0.102961	0.00601604	0.10064	0.00876623	0.101442	0.00650305	0.101729	0.00787815	0.104364	0.00650305
1055	0.00899541	0.100726	0.00650305	0.0997234	0.0097689	0.100955	0.00793544	0.0995515	0.0102559	0.1017	0.0119461	0.101901	0.00707601	0.0998953	0.011717	0.102416	0.0090527	0.101385	0.00868028	0.101958	0.00693277	0.098864	0.00819327	0.100898	0.00773491	0.101156	0.00759167	0.103047	0.00736249
1057.5	0.00853705	0.0968299	0.00704736	0.0984629	0.013092	0.0995229	0.00953972	0.0994656	0.011717	0.101586	0.0101986	0.100382	0.0046123	0.0976894	0.0118315	0.103161	0.0097116	0.099752	0.0084511	0.104278	0.00945377	0.0965148	0.00813598	0.101099	0.00882352	0.0989785	0.00590145	0.100869	0.00830786
1060	0.00847975	0.0974029	0.00865164	0.0971164	0.0116597	0.0984915	0.00865164	0.100182	0.00753437	0.099351	0.00902406	0.0986061	0.00756302	0.097317	0.0123472	0.102731	0.00974025	0.100697	0.00979755	0.101013	0.00759167	0.0963143	0.00638846	0.0983769	0.00699006	0.099838	0.0071906	0.0980618	0.00999808
1062.5	0.00796409	0.0971451	0.00951107	0.0953402	0.0103992	0.0971737	0.00822192	0.0989785	0.00495607	0.0976321	0.00868028	0.097231	0.00868028	0.0968586	0.0123759	0.101099	0.00931054	0.100755	0.0103132	0.098291	0.00664629	0.0960564	0.00532849	0.0963716	0.00590145	0.0989499	0.00847975	0.0964862	0.0112013
1065	0.00641711	0.0941084	0.00870893	0.0921316	0.0101127	0.0947959	0.00913865	0.0933922	0.00627387	0.0968013	0.00965431	0.0961997	0.00518525	0.0955981	0.0113732	0.0968586	0.00796409	0.098291	0.00888082	0.0972024	0.00813598	0.0949965	0.00578686	0.0958273	0.00661764	0.0936213	0.00925324	0.0968586	0.0114878
1067.5	0.00827921	0.09365	0.00770626	0.09153	0.00951107	0.095197	0.00985484	0.0938505	0.00744843	0.0975748	0.0102559	0.0955981	0.00684682	0.0952543	0.0103132	0.0950824	0.00667494	0.0957413	0.00865164	0.0970878	0.00744843	0.0954548	0.00770626	0.0964002	0.00721925	0.0939938	0.00882352	0.0950824	0.0091673
1070	0.0104851	0.0938505	0.00678953	0.0921889	0.00933918	0.0957127	0.0104851	0.0955981	0.00839381	0.0983483	0.0104851	0.0949105	0.00936783	0.0951397	0.00962566	0.0943662	0.00621657	0.0940224	0.0090527	0.0971164	0.0064744	0.0960278	0.00956837	0.0967726	0.00776355	0.0955694	0.00793544	0.0935354	0.00690412
1072.5	0.00988349	0.0920457	0.00604469	0.0937646	0.0117456	0.0917879	0.0112586	0.0932489	0.00876623	0.0959705	0.00951107	0.0919884	0.00839381	0.0939078	0.0101986	0.093163	0.00896676	0.0943948	0.0104278	0.0953402	0.00736249	0.0940511	0.00933918	0.0937646	0.00810733	0.0934208	0.00618793	0.0948246	0.00759167
1075	0.00807868	0.0900976	0.00590145	0.0924181	0.0103992	0.0898112	0.0106283	0.0922749	0.00922459	0.0937073	0.00882352	0.0913868	0.00727654	0.0922462	0.0103132	0.092676	0.00933918	0.093077	0.0103992	0.0954835	0.0058728	0.0922749	0.00865164	0.0909857	0.00776355	0.0920171	0.00550038	0.0949105	0.00853705
1077.5	0.00567227	0.0882355	0.00615928	0.0893241	0.00670359	0.0892668	0.0091673	0.0923035	0.00965431	0.0917592	0.0084511	0.0922749	0.00618793	0.0904987	0.010084	0.0927046	0.00805003	0.0908425	0.00945377	0.0968299	0.00300802	0.0908138	0.00773491	0.0885793	0.00701871	0.0911863	0.00561497	0.0941657	0.00953972
1080	0.00641711	0.0867745	0.00584415	0.085915	0.00670359	0.0878344	0.00911	0.0888658	0.00727654	0.0900117	0.00951107	0.0882069	0.00567227	0.0875193	0.00962566	0.0892095	0.00613063	0.0884647	0.00839381	0.0912436	0.0038961	0.0893528	0.00882352	0.0878917	0.00776355	0.0886366	0.00676088	0.0903555	0.00767761
1082.5	0.00707601	0.0861728	0.00601604	0.0839383	0.00687547	0.0865453	0.00913865	0.0871182	0.00693277	0.0886652	0.0104851	0.0867745	0.00641711	0.0870323	0.00830786	0.0873761	0.00613063	0.0877485	0.00807868	0.088522	0.00441176	0.0878058	0.00876623	0.0872328	0.0077922	0.0879204	0.00716195	0.0880063	0.00687547
1085	0.00756302	0.0867172	0.00678953	0.0840242	0.00730519	0.0856285	0.00925324	0.0876912	0.0090527	0.088035	0.0113159	0.0887798	0.00870893	0.0897252	0.00604469	0.0878058	0.0085084	0.0892095	0.00868028	0.0897252	0.00441176	0.0863447	0.00733384	0.0867745	0.00699006	0.089582	0.00664629	0.0878058	0.00741978
1087.5	0.0071906	0.0858291	0.00908135	0.0834799	0.00888082	0.0847404	0.0084511	0.0866312	0.00868028	0.0872328	0.0119175	0.0888944	0.00953972	0.0873761	0.00810733	0.0895247	0.00868028	0.088035	0.00936783	0.0893814	0.00532849	0.083881	0.00741978	0.0855426	0.00641711	0.0868318	0.00598739	0.0864307	0.0078495
1090	0.00707601	0.0848837	0.0105424	0.0828783	0.00956837	0.083881	0.00776355	0.0855712	0.00825057	0.0864307	0.0117456	0.0883215	0.00933918	0.0845113	0.00991214	0.0902695	0.00859434	0.0862301	0.00913865	0.0878058	0.00618793	0.0825059	0.00842245	0.084941	0.0065317	0.0840815	0.00618793	0.0851415	0.0078495
1092.5	0.00799274	0.0847404	0.00919595	0.0828783	0.00770626	0.0834226	0.00793544	0.0856285	0.00879488	0.0862301	0.00979755	0.0872328	0.00721925	0.0829643	0.00925324	0.0882928	0.00873758	0.0843967	0.00667494	0.084368	0.0065317	0.0848264	0.0109148	0.0866599	0.00833651	0.0837664	0.00859434	0.0851129	0.00681818
1095	0.00842245	0.0832794	0.00862299	0.0834799	0.00802139	0.0830789	0.00919595	0.0845113	0.0077922	0.0851988	0.00939648	0.0850842	0.00667494	0.082907	0.0085084	0.0853134	0.00716195	0.0829929	0.00693277	0.0846259	0.00564362	0.0835372	0.00974025	0.0853707	0.00693277	0.0837951	0.00805003	0.0850269	0.00716195
1097.5	0.00862299	0.0814459	0.00836516	0.0840242	0.00925324	0.082907	0.0103992	0.0831075	0.00644576	0.083881	0.00942513	0.0827924	0.00664629	0.0831648	0.00796409	0.0823054	0.00555767	0.0820475	0.00796409	0.0860296	0.00481283	0.0812167	0.00756302	0.0832507	0.00469824	0.0839383	0.00644576	0.0848264	0.00805003
1100	0.00842245	0.0811881	0.0084511	0.0822767	0.0101986	0.0837091	0.00839381	0.0833653	0.00704736	0.0827637	0.0085084	0.0829929	0.0058728	0.0819329	0.00913865	0.08242	0.00830786	0.082821	0.00676088	0.084855	0.00733384	0.0821621	0.00865164	0.0841102	0.00570091	0.0835945	0.00584415	0.0839669	0.00856569
1102.5	0.00799274	0.0799276	0.00782085	0.0802141	0.00994079	0.0822767	0.00836516	0.081761	0.00678953	0.0824486	0.0084511	0.0822767	0.00590145	0.0802141	0.00882352	0.0823054	0.00853705	0.0811594	0.00693277	0.0835372	0.00796409	0.0811021	0.00827921	0.08242	0.00613063	0.0821908	0.00570091	0.0825059	0.00799274
1105	0.00733384	0.077693	0.00664629	0.077693	0.00873758	0.0790108	0.0097116	0.0785811	0.00590145	0.0826205	0.00899541	0.0807297	0.0065317	0.0778936	0.00736249	0.0819616	0.00693277	0.0774352	0.00810733	0.0819329	0.00727654	0.0784379	0.00678953	0.0786957	0.00615928	0.0797843	0.00584415	0.0804432	0.00650305
1107.5	0.00658899	0.078753	0.00664629	0.0766044	0.00753437	0.0774925	0.00678953	0.0768909	0.00621657	0.0818183	0.00885217	0.0786384	0.00756302	0.0771487	0.00710465	0.0804719	0.0071906	0.0785525	0.00641711	0.0808157	0.00538579	0.0782946	0.00644576	0.0792114	0.00555767	0.0776071	0.00487013	0.0792114	0.00509931
1110	0.00618793	0.0782087	0.00681818	0.0759169	0.00744843	0.0768336	0.00590145	0.0760314	0.00690412	0.0807011	0.00925324	0.0776644	0.00787815	0.0763466	0.00716195	0.0787817	0.00830786	0.0788389	0.00607333	0.0797843	0.00495607	0.0773206	0.00693277	0.0782946	0.0058155	0.0764325	0.00458365	0.0781514	0.00575821
1112.5	0.00621657	0.0753725	0.00721925	0.075659	0.00890947	0.0773206	0.00790679	0.0762033	0.00813598	0.0790681	0.0103992	0.07818	0.00721925	0.0753152	0.00773491	0.076719	0.0106856	0.0779509	0.00767761	0.0787817	0.00661764	0.0750861	0.00859434	0.0752007	0.00733384	0.0765185	0.00532849	0.0772347	0.00928189
1115	0.00590145	0.0744845	0.00621657	0.0756017	0.00802139	0.0768336	0.00853705	0.0764039	0.00868028	0.0788962	0.01017	0.0761174	0.00550038	0.075745	0.00793544	0.0764325	0.00819327	0.0758596	0.00747708	0.0782946	0.00627387	0.0750574	0.0078495	0.0754585	0.0071333	0.076146	0.00604469	0.0758309	0.0084511
1117.5	0.00524255	0.0736537	0.00555767	0.0751434	0.00710465	0.0758309	0.00825057	0.0762606	0.00822192	0.0780655	0.00939648	0.0745417	0.00441176	0.0758023	0.00782085	0.0761747	0.0058155	0.0744845	0.00678953	0.077779	0.00561497	0.0749428	0.00667494	0.0757163	0.00644576	0.0755444	0.00578686	0.0745417	0.00699006
1120	0.00378151	0.0716197	0.00644576	0.0734531	0.00721925	0.0735964	0.00613063	0.0749715	0.00518525	0.0743699	0.0078495	0.0752293	0.00524255	0.074112	0.00716195	0.0748855	0.00578686	0.0752007	0.00552903	0.0767763	0.00487013	0.0732526	0.00532849	0.0742553	0.0052139	0.074198	0.00300802	0.0734531	0.00575821
1122.5	0.0038961	0.0717056	0.00590145	0.073711	0.00741978	0.0718488	0.00673223	0.0727369	0.00524255	0.0744845	0.00776355	0.0746563	0.00607333	0.0731093	0.00733384	0.0751147	0.00552903	0.0751434	0.00635981	0.0748855	0.00464094	0.072651	0.004555	0.0719061	0.00435447	0.0742266	0.00406799	0.0735677	0.00658899
1125	0.00466959	0.0724218	0.00495607	0.0745131	0.00741978	0.0708462	0.00816462	0.0706456	0.00624522	0.0758882	0.00830786	0.0739401	0.00678953	0.0725077	0.00793544	0.0758023	0.00535714	0.074685	0.00773491	0.0729948	0.0046123	0.072565	0.00444041	0.0697289	0.00406799	0.0745417	0.00635981	0.0739115	0.00816462
1127.5	0.00538579	0.0701873	0.00512796	0.0722213	0.00564362	0.0720207	0.00756302	0.070531	0.00489877	0.0739401	0.00876623	0.0745704	0.00658899	0.0714191	0.00888082	0.0740547	0.00650305	0.0728515	0.00684682	0.0719921	0.00441176	0.0716769	0.0065317	0.0691559	0.00633116	0.0721926	0.00615928	0.0709035	0.00911
1130	0.00664629	0.0698435	0.00501336	0.0706456	0.00532849	0.0719061	0.00747708	0.0711899	0.00529984	0.0728802	0.00839381	0.0733385	0.00670359	0.0715624	0.0078495	0.0732526	0.00656035	0.0718775	0.00681818	0.0718775	0.0046123	0.0712472	0.00759167	0.0694997	0.00590145	0.071104	0.00615928	0.0699581	0.00813598
1132.5	0.00830786	0.0710467	0.00469824	0.0697002	0.00624522	0.0707316	0.00782085	0.0724218	0.00707601	0.0725364	0.00741978	0.0706456	0.00699006	0.0726796	0.00532849	0.0732526	0.00575821	0.0716197	0.00753437	0.0725077	0.00512796	0.0711899	0.0077922	0.0705597	0.00338044	0.071104	0.00633116	0.0707029	0.00572956
1135	0.00764896	0.0690986	0.00535714	0.0683251	0.00741978	0.0697002	0.00882352	0.0703878	0.00610198	0.0716483	0.00776355	0.0694997	0.00681818	0.0709607	0.00701871	0.072651	0.0065317	0.070531	0.00733384	0.0732239	0.00401069	0.0698721	0.00578686	0.0694711	0.00332315	0.0703305	0.00544308	0.0687549	0.00512796
1137.5	0.00658899	0.0676376	0.00552903	0.0674084	0.00767761	0.0682678	0.00868028	0.0686689	0.00575821	0.0706743	0.00793544	0.0686116	0.00667494	0.0691273	0.00773491	0.0710753	0.00664629	0.0696143	0.00707601	0.0729088	0.0032372	0.0682105	0.00501336	0.0684111	0.00398204	0.0692992	0.00538579	0.0674943	0.00524255
1140	0.0051566	0.0671792	0.00492742	0.0674084	0.00656035	0.0665776	0.00690412	0.0676662	0.00638846	0.0698435	0.0078495	0.0681819	0.00658899	0.0674657	0.00687547	0.0684397	0.00578686	0.0691273	0.00678953	0.0711613	0.00309396	0.0662625	0.00615928	0.0676376	0.00550038	0.0680673	0.0065317	0.0674657	0.00633116
1142.5	0.00492742	0.0665776	0.0051566	0.0668641	0.00701871	0.0652885	0.00607333	0.0676376	0.00444041	0.0676376	0.00833651	0.0674943	0.0052139	0.0663198	0.0065317	0.06801	0.00630252	0.0682965	0.00624522	0.0691559	0.00392475	0.0672652	0.00615928	0.06695	0.00529984	0.0676662	0.00524255	0.0663484	0.00770626
1145	0.00492742	0.0658328	0.00547173	0.0662625	0.00750572	0.0643431	0.00558632	0.0673225	0.0032372	0.0661192	0.00793544	0.0668641	0.00452635	0.065403	0.00621657	0.0680387	0.00687547	0.0672652	0.00555767	0.0672079	0.00426852	0.0681246	0.00595874	0.0660047	0.00466959	0.0671506	0.00386745	0.0656895	0.00799274
1147.5	0.00492742	0.0650306	0.00561497	0.0661192	0.00721925	0.0643431	0.00572956	0.0659187	0.00552903	0.0675516	0.00507066	0.0667781	0.00644576	0.0650593	0.00572956	0.0683824	0.00687547	0.0662338	0.00481283	0.0659474	0.00277884	0.0672079	0.0058155	0.0645723	0.00372421	0.0661479	0.00366692	0.0671792	0.00524255
1150	0.00638846	0.0643144	0.0052712	0.0648587	0.0071906	0.0632544	0.0058155	0.0657755	0.00667494	0.0665776	0.00555767	0.0665776	0.00593009	0.0641998	0.00641711	0.0678954	0.00613063	0.0654603	0.00452635	0.0657755	0.00240641	0.0657468	0.00601604	0.0644863	0.00369557	0.0651166	0.00272154	0.0664917	0.00495607
1152.5	0.00770626	0.0637988	0.0051566	0.063455	0.0071333	0.0620799	0.0058728	0.0661192	0.00707601	0.0648874	0.00733384	0.0661192	0.004555	0.0632831	0.0071906	0.0671506	0.00535714	0.0647441	0.00444041	0.0658901	0.00266425	0.0643431	0.00624522	0.0647728	0.00421123	0.0639993	0.00169022	0.0647728	0.00552903
1155	0.00444041	0.0644863	0.0078495	0.0640852	0.00615928	0.0633977	0.00627387	0.0660619	0.0058155	0.0652312	0.00805003	0.064916	0.00458365	0.0635409	0.00529984	0.0671506	0.00664629	0.0640279	0.00449771	0.065002	0.00418258	0.0648301	0.00561497	0.0640279	0.00561497	0.0627674	0.00229182	0.062481	0.00507066
1157.5	0.00429717	0.0642285	0.00767761	0.0635123	0.00624522	0.0629393	0.00673223	0.0658901	0.00532849	0.0641998	0.00827921	0.0643717	0.00375286	0.0631972	0.00550038	0.0659474	0.00676088	0.0631972	0.00446906	0.0652312	0.00535714	0.0639706	0.00598739	0.0635982	0.00498472	0.0624237	0.00375286	0.0615356	0.00604469
1160	0.00635981	0.0631972	0.00541443	0.0618793	0.0071333	0.0610199	0.00724789	0.065489	0.00541443	0.0619939	0.00813598	0.0641425	0.00229182	0.0622231	0.00721925	0.0636842	0.00607333	0.0621372	0.00435447	0.0661765	0.00638846	0.0619653	0.00701871	0.0632544	0.00283613	0.0625669	0.0058728	0.0613923	0.00805003
1162.5	0.00604469	0.0627388	0.00661764	0.0617361	0.00676088	0.061421	0.00667494	0.0646582	0.00578686	0.0629107	0.00750572	0.062968	0.00415393	0.0623091	0.00787815	0.0637415	0.00704736	0.0639706	0.00547173	0.0663484	0.00452635	0.062395	0.00524255	0.0628534	0.00386745	0.0633404	0.00767761	0.0626815	0.00604469
1165	0.00492742	0.0617648	0.00584415	0.0602751	0.00552903	0.0612491	0.00615928	0.0632831	0.0046123	0.0630539	0.00739113	0.0622518	0.00449771	0.0611631	0.00805003	0.0631972	0.0058728	0.0636842	0.0052139	0.0651739	0.00312261	0.0619366	0.0038388	0.0618221	0.00412528	0.062968	0.00739113	0.0624523	0.00412528
1167.5	0.00249236	0.059874	0.00223453	0.05678	0.00300802	0.0600745	0.00564362	0.0609053	0.00114591	0.0619939	0.0078495	0.0618507	0.00286478	0.0580692	0.00764896	0.0615642	0.00166157	0.0603037	0.00309396	0.0618793	0.00209129	0.0601605	0.00269289	0.0596448	0.00332315	0.0607907	0.00429717	0.0600459	0.00209129
1170	0.0038388	0.0589286	0.00355233	0.0581551	0.00670359	0.0596735	0.00590145	0.0607048	0.00332315	0.0611918	0.00678953	0.0619653	0.00452635	0.0587567	0.00796409	0.0620799	0.00489877	0.0607907	0.00469824	0.0609626	0.00252101	0.0585848	0.00403934	0.0595302	0.00272154	0.0607907	0.00449771	0.0609053	0.00335179
1172.5	0.00452635	0.0581551	0.00452635	0.0586708	0.00830786	0.0589573	0.00572956	0.0598453	0.00452635	0.0601032	0.00593009	0.0613923	0.00518525	0.0594443	0.00736249	0.0618793	0.00664629	0.0607334	0.00541443	0.0604469	0.00295072	0.0573243	0.00452635	0.0591291	0.00249236	0.0604469	0.00469824	0.0604183	0.00435447
1175	0.0025783	0.0572384	0.00338044	0.0559206	0.00372421	0.0570378	0.00426852	0.0566081	0.00200535	0.0580978	0.00575821	0.0590719	0.00254965	0.0590719	0.00432582	0.0593297	0.00303667	0.0582697	0.00303667	0.059874	0.00295072	0.0563217	0.00226318	0.0574389	0.00303667	0.0585275	0.00381016	0.05572	0.00381016
1177.5	0.00315126	0.0570665	0.00252101	0.0564362	0.00409664	0.0562357	0.00386745	0.0564649	0.00297937	0.0586421	0.00575821	0.0577254	0.00229182	0.0569233	0.004555	0.0581551	0.0026356	0.0581551	0.00286478	0.0593297	0.00194805	0.0570665	0.00295072	0.0567227	0.00303667	0.0572384	0.0032945	0.0556341	0.00412528
1180	0.004555	0.0569519	0.00240641	0.0579259	0.00607333	0.05572	0.00366692	0.0569233	0.00487013	0.0597021	0.00595874	0.0569806	0.00283613	0.054832	0.00604469	0.0576967	0.00346638	0.0584129	0.00358098	0.0590432	0.00105997	0.0578686	0.004555	0.056293	0.00297937	0.0565795	0.00306531	0.0567227	0.004555
1182.5	0.00550038	0.0554909	0.0058155	0.0580692	0.00656035	0.0543736	0.00237777	0.0545741	0.00504201	0.058327	0.00664629	0.0573816	0.00300802	0.0563217	0.00739113	0.0578686	0.00426852	0.0561498	0.00435447	0.0596162	0.0026356	0.05572	0.0051566	0.0551757	0.00363827	0.0578113	0.00363827	0.055319	0.0038388
1185	0.00747708	0.0545455	0.00678953	0.0574389	0.00650305	0.0556914	0.00444041	0.0548893	0.00538579	0.0585562	0.00724789	0.0582984	0.00429717	0.0560065	0.00770626	0.057754	0.00618793	0.0554622	0.004555	0.0597594	0.00418258	0.0555768	0.00544308	0.0546314	0.00464094	0.0581838	0.00386745	0.0561498	0.00561497
1187.5	0.0101413	0.0542304	0.00621657	0.0564649	0.00630252	0.0587854	0.00885217	0.0572384	0.00607333	0.059874	0.00805003	0.0595589	0.00641711	0.0547174	0.00747708	0.0577254	0.00879488	0.0560352	0.00452635	0.0597021	0.00570091	0.0570092	0.00561497	0.0546314	0.00590145	0.0579546	0.00409664	0.0585275	0.0090527
1190	0.0116883	0.0560352	0.0097689	0.0582984	0.00985484	0.0575249	0.0115164	0.0591005	0.00999808	0.0591578	0.0125764	0.0591864	0.00847975	0.0576967	0.0108289	0.0611345	0.00951107	0.0577254	0.00782085	0.0601605	0.00767761	0.0586994	0.00822192	0.0564649	0.00707601	0.0573243	0.0078495	0.0594156	0.00939648
1192.5	0.0107143	0.0552617	0.00953972	0.0568373	0.0084511	0.0553476	0.0111726	0.0579832	0.00936783	0.0570378	0.0132066	0.0571524	0.00799274	0.0573816	0.00948242	0.0609626	0.0084511	0.0567514	0.00819327	0.0589573	0.00770626	0.0576395	0.00747708	0.0555768	0.00641711	0.0560925	0.00776355	0.0581551	0.00816462
1195	0.00807868	0.0524828	0.00664629	0.0528266	0.00366692	0.0524542	0.00870893	0.0545168	0.00555767	0.0538579	0.0109435	0.0538579	0.00572956	0.0543736	0.00495607	0.05784	0.00624522	0.0536574	0.00644576	0.0563789	0.00633116	0.0543163	0.00441176	0.0525115	0.00449771	0.0542304	0.00492742	0.0551757	0.00593009
1197.5	0.00664629	0.0521391	0.0058155	0.0524542	0.0039534	0.0513656	0.00696142	0.0528553	0.00524255	0.0530271	0.00922459	0.0531704	0.00544308	0.0523109	0.00524255	0.0552617	0.00584415	0.0526261	0.00733384	0.0544022	0.00572956	0.0529412	0.00492742	0.0526547	0.00401069	0.0518812	0.00458365	0.0531417	0.00466959
1200	0.00610198	0.0518526	0.00524255	0.0520818	0.0052139	0.0509645	0.00627387	0.0519099	0.0051566	0.0522536	0.00876623	0.0528553	0.0051566	0.0513369	0.00593009	0.0537147	0.00607333	0.0525401	0.00724789	0.0533423	0.00552903	0.0521391	0.00524255	0.0525688	0.00401069	0.0511364	0.00481283	0.0517666	0.00464094
1202.5	0.00684682	0.0513369	0.00492742	0.0511937	0.00744843	0.0513656	0.00716195	0.0517666	0.00501336	0.0513083	0.0102559	0.0527693	0.00464094	0.0519099	0.00670359	0.0537433	0.00710465	0.0536574	0.00541443	0.0535715	0.00590145	0.0519099	0.00484148	0.0516234	0.00464094	0.0529125	0.00567227	0.0512223	0.00635981
1205	0.00558632	0.0480138	0.00398204	0.0486154	0.00593009	0.0496753	0.00578686	0.050191	0.00547173	0.0494462	0.00813598	0.0504775	0.0046123	0.0499332	0.00618793	0.0515947	0.00578686	0.0515661	0.00512796	0.051165	0.00412528	0.0488445	0.00355233	0.0495607	0.00346638	0.0505348	0.00372421	0.0496467	0.00507066
1207.5	0.00478418	0.0457219	0.00375286	0.047183	0.00484148	0.0484721	0.00498472	0.049217	0.00607333	0.0488159	0.00670359	0.049131	0.00495607	0.0482429	0.00635981	0.0504202	0.00509931	0.0497613	0.0058728	0.0495034	0.00292208	0.0467819	0.00300802	0.0482429	0.0026356	0.0485581	0.00269289	0.0485294	0.00412528
1210	0.00699006	0.0493889	0.00615928	0.051251	0.00787815	0.0509645	0.00773491	0.0515661	0.00667494	0.0531704	0.0103705	0.0528839	0.00607333	0.0498472	0.00948242	0.0543449	0.00827921	0.0518812	0.0085084	0.052712	0.00535714	0.0505921	0.00552903	0.0507926	0.00423987	0.0514229	0.00676088	0.0500191	0.00656035
1212.5	0.00684682	0.0495034	0.0064744	0.050191	0.00847975	0.0507926	0.00790679	0.0510791	0.00570091	0.0529125	0.0110867	0.0523969	0.00584415	0.0497326	0.00925324	0.0524828	0.00796409	0.0520531	0.0085084	0.0521391	0.00538579	0.0498759	0.00572956	0.0495321	0.00444041	0.0504488	0.0065317	0.0499332	0.00615928
1215	0.0058155	0.0481856	0.00590145	0.0471543	0.00810733	0.0493602	0.00707601	0.0494748	0.00435447	0.0507067	0.0104278	0.0503056	0.0051566	0.0488732	0.00764896	0.0486154	0.00635981	0.0513083	0.00727654	0.0501337	0.00418258	0.0475267	0.00501336	0.0470111	0.0039534	0.0480138	0.0046123	0.0490737	0.00469824
1217.5	0.00567227	0.0485867	0.00552903	0.047097	0.0084511	0.048644	0.00699006	0.0498759	0.00518525	0.0501624	0.00902406	0.0509931	0.00564362	0.0489591	0.00678953	0.049618	0.00673223	0.0510791	0.00595874	0.0505061	0.00249236	0.0484721	0.00512796	0.0479851	0.00317991	0.048157	0.00426852	0.0488159	0.00452635
1220	0.00535714	0.0475554	0.00544308	0.0472689	0.00802139	0.0473262	0.00673223	0.0489305	0.00501336	0.0478419	0.00810733	0.0501337	0.00550038	0.0469538	0.00618793	0.0488159	0.00641711	0.0489591	0.00538579	0.0488159	0.00295072	0.0478419	0.00464094	0.0473835	0.00332315	0.0475267	0.0046123	0.0479851	0.00469824
1222.5	0.00487013	0.0454927	0.00552903	0.047584	0.00701871	0.04555	0.00630252	0.0470111	0.00412528	0.0442322	0.00750572	0.0481284	0.00487013	0.0434301	0.00578686	0.0467533	0.00561497	0.0454641	0.00529984	0.0456646	0.00495607	0.0460084	0.00375286	0.0456646	0.00403934	0.0463235	0.00547173	0.046696	0.00509931
1225	0.00498472	0.0469251	0.00561497	0.0462949	0.00690412	0.046123	0.00670359	0.047183	0.00372421	0.047097	0.00756302	0.0479851	0.00498472	0.0451776	0.00641711	0.0483862	0.00590145	0.0462949	0.00615928	0.0483575	0.00458365	0.0452636	0.00472689	0.0468105	0.00252101	0.0460657	0.00472689	0.0466673	0.00432582
1227.5	0.00504201	0.0473262	0.00561497	0.0450057	0.00624522	0.0458652	0.00673223	0.0469251	0.00401069	0.0478992	0.00741978	0.0470111	0.00481283	0.0454927	0.0071333	0.0491024	0.00590145	0.0468678	0.00650305	0.0490451	0.00409664	0.0448911	0.00512796	0.0466673	0.00240641	0.045636	0.00406799	0.0459225	0.00366692
1230	0.00504201	0.0464095	0.00550038	0.0435447	0.00489877	0.0445474	0.00630252	0.0460084	0.00501336	0.0462949	0.00704736	0.0449198	0.00421123	0.0441463	0.00793544	0.0486727	0.00555767	0.0471543	0.00624522	0.0473262	0.00343774	0.0448911	0.00484148	0.0449771	0.00386745	0.0448625	0.00346638	0.0442036	0.00306531
1232.5	0.00575821	0.0446333	0.00621657	0.04555	0.0058728	0.0444614	0.00701871	0.0459511	0.00550038	0.0462949	0.00782085	0.0462089	0.00335179	0.0432296	0.00767761	0.0480424	0.00558632	0.0472689	0.00716195	0.0479851	0.00438311	0.0449771	0.00426852	0.0443755	0.0038961	0.045149	0.00286478	0.0446047	0.00386745
1235	0.00590145	0.0434015	0.0064744	0.0467246	0.00687547	0.0444328	0.00727654	0.0456933	0.00572956	0.0464954	0.00822192	0.046696	0.00352368	0.0425707	0.00727654	0.0471257	0.00584415	0.0468965	0.00744843	0.0476986	0.00512796	0.0444901	0.00446906	0.0437452	0.00335179	0.0452636	0.00309396	0.0448338	0.00444041
1237.5	0.00489877	0.0432009	0.00572956	0.0458938	0.00767761	0.0442895	0.0065317	0.0448338	0.00564362	0.0468105	0.00782085	0.0451203	0.00564362	0.0422842	0.00684682	0.045636	0.00656035	0.0455787	0.00638846	0.0452349	0.00524255	0.0429144	0.00615928	0.0427139	0.00189076	0.0450057	0.00492742	0.0444328	0.00438311
1240	0.00544308	0.0436593	0.00475553	0.0437166	0.00796409	0.0442609	0.00601604	0.0442895	0.0058155	0.0455787	0.00839381	0.0444614	0.00638846	0.0424274	0.00687547	0.0456933	0.00710465	0.0452922	0.00635981	0.0459511	0.00464094	0.0422555	0.00578686	0.0423128	0.00309396	0.0439458	0.00564362	0.0438885	0.00406799
1242.5	0.00567227	0.0437452	0.00412528	0.0421696	0.00762031	0.0440317	0.00564362	0.0440604	0.0058728	0.0444614	0.00839381	0.0438885	0.00644576	0.0427998	0.00690412	0.0456646	0.00701871	0.0452063	0.00638846	0.0465241	0.00401069	0.0420837	0.00507066	0.0421123	0.00435447	0.0427426	0.0058728	0.0433728	0.0039534
1245	0.00378151	0.0421123	0.004555	0.0432869	0.00561497	0.0430004	0.00547173	0.0443755	0.00524255	0.044576	0.00570091	0.0426853	0.00550038	0.0432869	0.0064744	0.0440317	0.00518525	0.0447479	0.00584415	0.0441176	0.00381016	0.0424274	0.00498472	0.0418545	0.00369557	0.0413675	0.00544308	0.0427712	0.00438311
1247.5	0.00466959	0.0421123	0.00441176	0.0434587	0.00575821	0.0423701	0.00644576	0.0436593	0.00446906	0.0444041	0.00558632	0.0427712	0.00544308	0.0425134	0.00678953	0.043029	0.00444041	0.0440317	0.00627387	0.0433442	0.00372421	0.0437166	0.00550038	0.0419118	0.0039534	0.0414247	0.00538579	0.0421409	0.00472689
1250	0.00621657	0.0422269	0.00415393	0.0430004	0.00661764	0.0417685	0.00750572	0.0424274	0.00401069	0.0439458	0.0065317	0.0432296	0.00564362	0.0414247	0.00727654	0.0424561	0.00441176	0.043115	0.00687547	0.0431723	0.00366692	0.0446906	0.00604469	0.0418831	0.00444041	0.0418545	0.00518525	0.041568	0.00509931
1252.5	0.00444041	0.038474	0.004555	0.0409664	0.00607333	0.0399351	0.00621657	0.040594	0.00538579	0.0424274	0.0071333	0.0423701	0.00504201	0.0416253	0.0071333	0.0425707	0.00567227	0.0413102	0.00578686	0.0419977	0.00326585	0.041482	0.00524255	0.0403648	0.0038388	0.0405653	0.00289343	0.041482	0.00558632
1255	0.00335179	0.0375859	0.00475553	0.0399924	0.00613063	0.0391902	0.00541443	0.0401929	0.00518525	0.0419118	0.00696142	0.0418545	0.00409664	0.0408518	0.00656035	0.0424847	0.00544308	0.0407086	0.00489877	0.0419691	0.00358098	0.0399924	0.00481283	0.0397918	0.00272154	0.0402788	0.00189076	0.0401642	0.00481283
1257.5	0.00289343	0.0387319	0.00481283	0.0398205	0.0065317	0.0393048	0.00498472	0.0407372	0.00386745	0.0420837	0.00621657	0.0415966	0.00297937	0.0395053	0.00570091	0.0422269	0.00423987	0.040995	0.00418258	0.0427139	0.00426852	0.0397345	0.00464094	0.0398778	0.00137509	0.0406226	0.00183346	0.0381016	0.00320855
1260	0.0039534	0.0381302	0.00432582	0.03856	0.00487013	0.03856	0.0032372	0.0386173	0.00171887	0.0407658	0.00472689	0.0401929	0.00240641	0.0390183	0.0052712	0.0409377	0.00435447	0.0394767	0.00358098	0.0411669	0.00312261	0.0377292	0.00343774	0.0385027	0.00148969	0.0385886	0.000745	0.0368697	0.00289343
1262.5	0.00452635	0.0381589	0.00478418	0.0385886	0.00492742	0.0381875	0.00363827	0.0383881	0.00220588	0.0400497	0.00509931	0.0397345	0.00312261	0.0389037	0.00570091	0.0406226	0.0046123	0.0393048	0.00423987	0.0407086	0.00338044	0.0375286	0.00421123	0.0386746	0.00211994	0.0377005	0.0013178	0.0371849	0.0032945
1265	0.004555	0.0388464	0.00621657	0.0399637	0.00676088	0.0382448	0.00627387	0.0401356	0.00541443	0.0399637	0.00739113	0.0402788	0.0051566	0.0392189	0.00699006	0.0413961	0.00507066	0.040508	0.00618793	0.0413961	0.00509931	0.0392762	0.00699006	0.0404221	0.00326585	0.0381302	0.00363827	0.0391329	0.00441176
1267.5	0.00564362	0.0383881	0.00593009	0.039047	0.00676088	0.0379011	0.00676088	0.0382448	0.00618793	0.0389324	0.00893811	0.0398205	0.00418258	0.0368411	0.00750572	0.0399924	0.00598739	0.0406513	0.00641711	0.0411096	0.00627387	0.0382162	0.00687547	0.0393335	0.00317991	0.0379297	0.00409664	0.038961	0.00446906
1270	0.00572956	0.0383021	0.00607333	0.0387032	0.00644576	0.0378151	0.00667494	0.0380157	0.00633116	0.0392189	0.0090527	0.0394767	0.00458365	0.0361822	0.00741978	0.039534	0.00641711	0.0407372	0.0065317	0.0411956	0.0058728	0.0379297	0.00641711	0.0384454	0.00335179	0.0378151	0.00458365	0.0387891	0.00446906
1272.5	0.00421123	0.0389897	0.00707601	0.039534	0.0058728	0.0383021	0.00590145	0.0407945	0.00575821	0.0416826	0.00707601	0.039534	0.00730519	0.0385886	0.00650305	0.0407945	0.00601604	0.0409664	0.00667494	0.0420264	0.00326585	0.0391902	0.00572956	0.0383308	0.00403934	0.0378724	0.0052712	0.0388751	0.004555
1275	0.00487013	0.0382448	0.00601604	0.0380443	0.00615928	0.0382448	0.00699006	0.0393621	0.00635981	0.0401929	0.00739113	0.0386173	0.00684682	0.0378724	0.00598739	0.0401929	0.00656035	0.0392762	0.00615928	0.0404221	0.00466959	0.0386746	0.00495607	0.03644	0.0032372	0.0375573	0.00372421	0.0382735	0.00478418
1277.5	0.00555767	0.0377578	0.00518525	0.0370416	0.00650305	0.0382448	0.00796409	0.0380157	0.00690412	0.03856	0.00805003	0.0381302	0.00627387	0.0374713	0.00604469	0.0399351	0.0071906	0.0381302	0.0058155	0.0392189	0.00615928	0.0382448	0.00449771	0.0352368	0.00300802	0.0373568	0.00277884	0.0378151	0.00489877
1280	0.00538579	0.0387032	0.00590145	0.0383308	0.00658899	0.0387605	0.00770626	0.039047	0.00676088	0.0385313	0.00853705	0.0391043	0.00684682	0.0392189	0.00733384	0.0415107	0.00744843	0.0393908	0.00613063	0.0403648	0.00584415	0.0389324	0.00489877	0.0366406	0.00492742	0.0377292	0.00435447	0.0380443	0.004555
1282.5	0.00593009	0.0381875	0.00613063	0.0384167	0.00810733	0.0378438	0.00762031	0.0386746	0.0064744	0.038961	0.0085084	0.0391329	0.00618793	0.0377578	0.00750572	0.0407086	0.00744843	0.0382735	0.00701871	0.0399351	0.00593009	0.038073	0.00555767	0.0368984	0.00469824	0.0377292	0.00452635	0.0372422	0.004555
1285	0.00644576	0.0371849	0.00595874	0.0377292	0.00939648	0.0364114	0.00733384	0.0376432	0.00607333	0.0391329	0.00859434	0.0387032	0.00555767	0.0356952	0.00747708	0.0390183	0.00730519	0.0367265	0.0077922	0.0391043	0.00593009	0.0367265	0.00618793	0.0367551	0.0038961	0.0373854	0.00458365	0.0364114	0.00475553
1287.5	0.00584415	0.0368697	0.00498472	0.0361822	0.00782085	0.0356665	0.00621657	0.0367551	0.00550038	0.0383021	0.00996944	0.0383881	0.00681818	0.0365546	0.00813598	0.0378151	0.00707601	0.0372995	0.00744843	0.0393048	0.00512796	0.03644	0.00613063	0.0371562	0.00369557	0.0368697	0.00610198	0.0377578	0.00547173
1290	0.00558632	0.0358098	0.00555767	0.0355519	0.00684682	0.0360962	0.0064744	0.0360103	0.00552903	0.037987	0.00951107	0.0378438	0.00627387	0.0366979	0.00762031	0.0377005	0.00661764	0.0375573	0.00641711	0.037987	0.0052139	0.036526	0.00584415	0.036526	0.00320855	0.0357811	0.0051566	0.0371276	0.00572956
1292.5	0.00567227	0.0345779	0.00678953	0.0354373	0.00641711	0.036927	0.00744843	0.0355806	0.00593009	0.0379584	0.00819327	0.0373568	0.00504201	0.03644	0.00664629	0.037987	0.00621657	0.0376719	0.00529984	0.0362681	0.00567227	0.0367838	0.00552903	0.0356379	0.00283613	0.0347212	0.00320855	0.0358098	0.00572956
1295	0.0071333	0.0354946	0.00633116	0.0356952	0.00793544	0.0358098	0.00816462	0.0371562	0.00658899	0.037987	0.00827921	0.037987	0.00635981	0.0357238	0.00730519	0.0373281	0.00736249	0.0375286	0.0071906	0.0383881	0.00529984	0.0367838	0.00627387	0.0370703	0.00504201	0.0368124	0.00429717	0.0371849	0.00575821
1297.5	0.00756302	0.0353801	0.00607333	0.0353228	0.00810733	0.0348644	0.00853705	0.0373568	0.00607333	0.0371276	0.0084511	0.0375	0.00650305	0.0356379	0.00782085	0.0372135	0.00773491	0.0367838	0.00799274	0.0383881	0.00518525	0.0358957	0.0064744	0.0362681	0.00532849	0.036927	0.00504201	0.03644	0.00547173
1300	0.00721925	0.0346066	0.00595874	0.0346352	0.00730519	0.0342341	0.00862299	0.0366979	0.00472689	0.0357525	0.00865164	0.0363254	0.00578686	0.0361249	0.00827921	0.0376146	0.00747708	0.0357525	0.00799274	0.0369843	0.00524255	0.0345206	0.00621657	0.033919	0.00423987	0.0356952	0.00555767	0.0342628	0.00501336
1302.5	0.00423987	0.033432	0.00575821	0.0346639	0.00707601	0.033919	0.0071333	0.0348357	0.00469824	0.0346066	0.00836516	0.0353514	0.00392475	0.0349503	0.00710465	0.0356952	0.00613063	0.0354373	0.00567227	0.0368697	0.00452635	0.0340909	0.00524255	0.0321428	0.00309396	0.0335752	0.00412528	0.0349217	0.00529984
1305	0.00332315	0.0320569	0.00524255	0.0340909	0.00707601	0.0338331	0.00624522	0.0339477	0.004555	0.0340909	0.00802139	0.0346925	0.00343774	0.0337758	0.00633116	0.0346066	0.00572956	0.0350649	0.00466959	0.0366406	0.00441176	0.0340909	0.00492742	0.0322288	0.00280749	0.0324866	0.00360962	0.0346925	0.00495607
1307.5	0.00458365	0.0304526	0.00435447	0.0328877	0.00733384	0.034005	0.0058728	0.0340623	0.00432582	0.0342341	0.00756302	0.0342914	0.00441176	0.0325726	0.00593009	0.0343487	0.00624522	0.0345779	0.00492742	0.0363254	0.00489877	0.0345493	0.00524255	0.0342628	0.00340909	0.0324007	0.00406799	0.0334606	0.00381016
1310	0.00487013	0.0315985	0.00401069	0.0327445	0.00624522	0.0334893	0.00618793	0.0341482	0.00438311	0.0334034	0.00830786	0.0343201	0.00524255	0.0326012	0.00538579	0.0346352	0.00567227	0.0343201	0.00489877	0.0352082	0.00403934	0.0338904	0.0052139	0.0338904	0.00352368	0.0326872	0.0046123	0.0333174	0.00446906
1312.5	0.00509931	0.0325726	0.00446906	0.0326585	0.00613063	0.0332315	0.00661764	0.0338904	0.00484148	0.0334893	0.00862299	0.0343774	0.00630252	0.0326012	0.00595874	0.0345493	0.00578686	0.0340336	0.00535714	0.0345206	0.00386745	0.0330596	0.00532849	0.0335466	0.00415393	0.0330309	0.00469824	0.0331742	0.00466959
1315	0.00535714	0.0329736	0.00610198	0.0322288	0.00753437	0.0332028	0.00710465	0.032859	0.0058728	0.0347498	0.00819327	0.0341768	0.00782085	0.0322574	0.00822192	0.0336325	0.00701871	0.033432	0.00664629	0.0342341	0.00472689	0.0318277	0.00567227	0.0332601	0.00555767	0.0332601	0.00412528	0.0327158	0.00401069
1317.5	0.00593009	0.0330882	0.00727654	0.0326585	0.00716195	0.0334893	0.00690412	0.0338617	0.00570091	0.0350363	0.00790679	0.0341768	0.00710465	0.0319996	0.00836516	0.0337471	0.00696142	0.0336325	0.00667494	0.0342914	0.00375286	0.0318564	0.00532849	0.031885	0.00403934	0.0325439	0.00415393	0.0326585	0.00375286
1320	0.00593009	0.0327158	0.00724789	0.032945	0.00676088	0.0336325	0.00644576	0.0343201	0.00544308	0.034979	0.00807868	0.0338904	0.00615928	0.0315985	0.00836516	0.0336039	0.00681818	0.033432	0.00610198	0.0337758	0.0032372	0.0322288	0.00507066	0.0311402	0.00303667	0.0319996	0.00398204	0.0323147	0.00372421
1322.5	0.00464094	0.0313694	0.00495607	0.0327445	0.00684682	0.033432	0.00561497	0.0330023	0.00532849	0.0346066	0.00919595	0.0329736	0.00538579	0.0308823	0.00882352	0.0326299	0.00681818	0.0320856	0.00469824	0.0319423	0.00421123	0.0330882	0.00518525	0.0319423	0.00406799	0.0321428	0.00306531	0.0312261	0.00406799
1325	0.00484148	0.0321142	0.00547173	0.032859	0.00610198	0.0328877	0.00661764	0.0326872	0.00512796	0.0333747	0.00870893	0.032859	0.00481283	0.0312261	0.00816462	0.0326012	0.00687547	0.0329163	0.00501336	0.0330309	0.00458365	0.0331169	0.00484148	0.0322574	0.00423987	0.0324866	0.00406799	0.031398	0.0051566
1327.5	0.00570091	0.0330023	0.00658899	0.0328304	0.00578686	0.0324007	0.00776355	0.0327445	0.00512796	0.032458	0.00819327	0.0329736	0.00484148	0.0316845	0.00730519	0.0328017	0.00673223	0.0338617	0.00567227	0.0342914	0.00475553	0.0329736	0.00466959	0.032372	0.00441176	0.0326872	0.00524255	0.0319137	0.00601604
[truncated: 145 more rows]

## Sheet: Figure 2d
Spectroscopic Ellipsometric (SE) Data	CD-0%-1	CD-50%-1	0%-2	50%-2	0%-3	50%-3	0%-4	50%-4	0%-5	50%-5	0%-6	50%-6	0%-7	50%-7	0%-8	50%-8	0%-9	50%-9	0%-10	50%-10	0%-11	50%-11	0%-12	50%-12	0%-13	50%-13	0%-14	50%-14	0%-15	50%-15	0%-16	50%-16	0%-17	50%-17	0%-18	50%-18	0%-19	50%-19	0%-20	50%-20	0%-21	50%-21	0%-22	50%-22	0%-23	50%-23	0%-24	50%-24	0%-25
[truncated: 1,085 more rows]
[truncated: 40 more columns]
