# Supplementary material for: Efficient and reversible chirality induction between protein and achiral plasmonic assemblies
Source: Nat Mater. 2026 Apr 15;25(7):1230–8. doi: 10.1038/s41563-026-02586-7 (PMC13323087; doi:10.1038/s41563-026-02586-7)
Supplement: Supplementary file 6 — Statistical source data. [file 41563_2026_2586_MOESM6_ESM.xlsx]

## Sheet: Figure 3a-0%
Mueller Matrix Derived Data	LCP	RCP	Wavelength	CD
nm			nm	deg
193	3.37882	3.44612	193	-2.22213
194	3.56225	3.59007	194	-0.924069
195	3.56225	3.61261	195	-1.62418
196	3.4023	3.48149	196	-2.62126
197	3.44855	3.48545	197	-1.20076
198	3.28904	3.30892	198	-0.673749
199	3.23657	3.27572	199	-1.28721
200	3.32331	3.37366	200	-1.65298
201	3.34969	3.40121	201	-1.68241
202	3.27737	3.30892	202	-1.0332
203	3.26281	3.28567	203	-0.75364
204	3.33442	3.35556	204	-0.689858
205	3.23433	3.25337	205	-0.619663
206	3.20204	3.21538	206	-0.419205
207	3.16431	3.18376	207	-0.650904
208	3.12436	3.14206	208	-0.578134
209	3.12552	3.12784	209	-0.0820762
210	3.10127	3.09963	210	0.0546314
211	3.02919	3.03339	211	-0.138628
212	3.00524	3.00922	212	-0.126853
213	2.97675	2.9838	213	-0.235977
214	2.97428	2.9813	214	-0.229818
215	2.9813	2.98255	215	-0.0401069
216	2.98297	2.98422	216	-0.0377578
217	2.99568	3.00305	217	-0.255889
218	3.00922	3.02365	218	-0.47448
219	3.00612	3.01637	219	-0.338146
220	2.97224	2.98088	220	-0.276918
221	2.959	2.96138	221	-0.0748282
222	2.91865	2.92046	222	-0.0486154
223	2.85605	2.86233	223	-0.205437
224	2.77006	2.77314	224	-0.102359
225	2.64378	2.64532	225	-0.0487586
226	2.47821	2.47952	226	-0.0403648
227	2.29705	2.29817	227	-0.0391329
228	2.07759	2.07821	228	-0.0204259
229	1.85446	1.85452	229	-0.00114591
230	1.65026	1.65031	230	-0.00223453
231	1.4816	1.48171	231	-0.00358098
232	1.35413	1.35415	232	-0.000716195
233	1.26143	1.26154	233	-0.00326585
234	1.19338	1.19372	234	-0.0110581
235	1.14048	1.14057	235	-0.00275019
236	1.0958	1.09563	236	0.00550038
237	1.05511	1.05498	237	0.00423987
238	1.01594	1.01599	238	-0.00151833
239	0.977844	0.977906	239	-0.00194805
240	0.941263	0.941202	240	0.00194805
241	0.906533	0.906435	241	0.00320855
242	0.87578	0.875695	242	0.00283613
243	0.849053	0.849001	243	0.00166157
244	0.825856	0.825862	244	-0.000171887
245	0.805402	0.805397	245	0.000200535
246	0.787509	0.78749	246	0.000544308
247	0.772093	0.772085	247	0.000286478
248	0.759126	0.759091	248	0.00111726
249	0.748316	0.748306	249	0.000343774
250	0.739301	0.739266	250	0.00114591
251	0.731778	0.731771	251	0.00025783
252	0.725184	0.725297	252	-0.00366692
253	0.719319	0.719394	253	-0.00249236
254	0.714519	0.714519	254	0
255	0.710592	0.710589	255	8.59434e-05
256	0.707292	0.707281	256	0.000401069
257	0.704767	0.704802	257	-0.00114591
258	0.703291	0.703337	258	-0.00154698
259	0.702712	0.702782	259	-0.00234912
260	0.702417	0.702566	260	-0.00492742
261	0.702152	0.702345	261	-0.00630252
262	0.702436	0.702561	262	-0.00409664
263	0.702701	0.702828	263	-0.00418258
264	0.702603	0.702739	264	-0.00446906
265	0.703247	0.703359	265	-0.00366692
266	0.705726	0.705873	266	-0.00487013
267	0.709647	0.709836	267	-0.00621657
268	0.711907	0.712075	268	-0.00550038
269	0.709367	0.709605	269	-0.0077922
270	0.70532	0.705499	270	-0.00593009
271	0.701879	0.702082	271	-0.00676088
272	0.698529	0.69872	272	-0.00627387
273	0.694165	0.69438	273	-0.0071333
274	0.690821	0.691092	274	-0.00896676
275	0.69151	0.691771	275	-0.00856569
276	0.697223	0.697544	276	-0.0106283
277	0.697076	0.697368	277	-0.00959701
278	0.686628	0.686933	278	-0.0100554
279	0.66987	0.670175	279	-0.010084
280	0.654281	0.654528	280	-0.00819327
281	0.643597	0.643831	281	-0.00770626
282	0.636826	0.63703	282	-0.00673223
283	0.631711	0.631977	283	-0.00876623
284	0.626591	0.626777	284	-0.00607333
285	0.621346	0.621569	285	-0.00739113
286	0.616208	0.616565	286	-0.0117742
287	0.611661	0.612023	287	-0.0119461
288	0.607755	0.608128	288	-0.0123472
289	0.604441	0.604778	289	-0.0111153
290	0.601699	0.602017	290	-0.0104564
291	0.599286	0.599547	291	-0.00859434
292	0.59618	0.596435	292	-0.00842245
293	0.591265	0.591567	293	-0.00996944
294	0.584221	0.584499	294	-0.00919594
295	0.57578	0.576058	295	-0.00922459
296	0.566995	0.567321	296	-0.0107716
297	0.55911	0.559464	297	-0.0116883
298	0.552535	0.552887	298	-0.011631
299	0.547223	0.54753	299	-0.010084
300	0.543057	0.543394	300	-0.0110867
301	0.53954	0.539895	301	-0.011717
302	0.536591	0.536887	302	-0.00974025
303	0.533867	0.534205	303	-0.011144
304	0.531719	0.532061	304	-0.0112299
305	0.529456	0.529784	305	-0.0108575
306	0.527159	0.527517	306	-0.0118029
307	0.525073	0.525373	307	-0.00991214
308	0.522924	0.523229	308	-0.0100554
309	0.52093	0.52134	309	-0.0134931
310	0.519111	0.519457	310	-0.0114018
311	0.517255	0.517664	311	-0.0134931
312	0.515438	0.515786	312	-0.0114591
313	0.513629	0.513985	313	-0.0117742
314	0.511863	0.51231	314	-0.0147536
315	0.510077	0.510444	315	-0.0120894
316	0.508386	0.508701	316	-0.0103705
317	0.506856	0.507196	317	-0.0112299
318	0.505264	0.50556	318	-0.0097689
319	0.503408	0.503717	319	-0.0101986
320	0.501542	0.502005	320	-0.0152979
321	0.499906	0.500389	321	-0.0158995
322	0.49828	0.498668	322	-0.0128342
323	0.496593	0.496944	323	-0.0115451
324	0.494751	0.495147	324	-0.0130634
325	0.493211	0.493698	325	-0.0160714
326	0.491725	0.492195	326	-0.0155271
327	0.490142	0.490558	327	-0.0137509
328	0.488815	0.489255	328	-0.0145244
329	0.487393	0.487886	329	-0.016272
330	0.485965	0.486459	330	-0.016272
331	0.484561	0.485017	331	-0.0150401
332	0.482265	0.482673	332	-0.0134931
333	0.480135	0.48054	333	-0.0133499
334	0.479045	0.479526	334	-0.0158422
335	0.478012	0.4784	335	-0.0128056
336	0.476934	0.477261	336	-0.0107429
337	0.476333	0.476726	337	-0.0129488
338	0.475523	0.476003	338	-0.0158136
339	0.475575	0.476269	339	-0.0228896
340	0.476356	0.477014	340	-0.0216577
341	0.476466	0.477028	341	-0.0185638
342	0.476237	0.476769	342	-0.0175611
343	0.476641	0.476946	343	-0.0100267
344	0.478513	0.478938	344	-0.0140088
345	0.475564	0.476072	345	-0.0167303
346	0.471506	0.471998	346	-0.0162147
347	0.470428	0.470851	347	-0.0139515
348	0.470381	0.470923	348	-0.0178762
349	0.469976	0.470448	349	-0.0155558
350	0.469391	0.469827	350	-0.0144098
351	0.46881	0.469346	351	-0.0176757
352	0.468443	0.469045	352	-0.0198529
353	0.467717	0.468308	353	-0.0194519
354	0.467433	0.467851	354	-0.0137796
355	0.467335	0.46785	355	-0.0169595
356	0.466738	0.467358	356	-0.0204545
357	0.466327	0.466892	357	-0.0186211
358	0.465711	0.466294	358	-0.0192227
359	0.465014	0.465556	359	-0.0178762
360	0.464278	0.46485	360	-0.0188789
361	0.463663	0.464217	361	-0.0182773
362	0.462917	0.463488	362	-0.0188503
363	0.462007	0.462666	363	-0.0216864
364	0.461283	0.461879	364	-0.0196237
365	0.460987	0.461572	365	-0.0193086
366	0.460742	0.461275	366	-0.0175898
367	0.460161	0.46065	367	-0.0161287
368	0.459356	0.459877	368	-0.01716
369	0.458568	0.459155	369	-0.0193659
370	0.458008	0.458576	370	-0.0187357
371	0.457828	0.458433	371	-0.0199389
372	0.45742	0.457922	372	-0.0165584
373	0.456701	0.457204	373	-0.0166157
374	0.45654	0.457076	374	-0.0177043
375	0.456324	0.456874	375	-0.0181054
376	0.455574	0.456133	376	-0.0184205
377	0.454895	0.45536	377	-0.0153266
378	0.454243	0.454861	378	-0.0204259
379	0.453496	0.454067	379	-0.0188789
380	0.452278	0.452747	380	-0.0154698
381	0.45124	0.451672	381	-0.014238
382	0.450792	0.451187	382	-0.0130348
383	0.449408	0.449884	383	-0.0157276
384	0.44833	0.448847	384	-0.0170168
385	0.447883	0.448384	385	-0.0165298
386	0.44744	0.447866	386	-0.0140088
387	0.446921	0.44741	387	-0.0161574
388	0.445878	0.446419	388	-0.0178189
389	0.444351	0.444722	389	-0.0122326
390	0.443084	0.44357	390	-0.0160141
391	0.443292	0.443824	391	-0.0175611
392	0.443819	0.444167	392	-0.0114305
393	0.443407	0.443685	393	-0.00919594
394	0.441967	0.442328	394	-0.0118888
395	0.441115	0.44144	395	-0.0106856
396	0.441227	0.441542	396	-0.0104564
397	0.441505	0.441918	397	-0.0136364
398	0.441269	0.441733	398	-0.0153266
399	0.440127	0.440373	399	-0.00813598
400	0.438789	0.439079	400	-0.00959701
401	0.43802	0.438424	401	-0.0133212
402	0.437856	0.438204	402	-0.0114591
403	0.437789	0.438121	403	-0.0109435
404	0.437771	0.438096	404	-0.0107143
405	0.437505	0.437904	405	-0.0131493
406	0.436387	0.436702	406	-0.0103705
407	0.435043	0.435274	407	-0.00759167
408	0.434886	0.4352	408	-0.0103705
409	0.43487	0.435263	409	-0.0129488
410	0.434168	0.434526	410	-0.0118315
411	0.433915	0.434177	411	-0.00862299
412	0.434186	0.434485	412	-0.0098262
413	0.433895	0.43408	413	-0.00610198
414	0.432142	0.432337	414	-0.00644576
415	0.431304	0.431681	415	-0.0124618
416	0.431186	0.431552	416	-0.0120607
417	0.430844	0.431146	417	-0.00996944
418	0.430252	0.430565	418	-0.0103419
419	0.430157	0.43041	419	-0.00833651
420	0.430458	0.430703	420	-0.00813598
421	0.430984	0.4312	421	-0.00710465
422	0.430365	0.430602	422	-0.00782085
423	0.429131	0.429407	423	-0.00911
424	0.427991	0.428238	424	-0.00813598
425	0.427192	0.427447	425	-0.00839381
426	0.426834	0.427036	426	-0.00664629
427	0.427595	0.427829	427	-0.00773491
428	0.426774	0.427139	428	-0.0120034
429	0.426706	0.426947	429	-0.00799274
430	0.426828	0.427045	430	-0.00716195
431	0.425153	0.425326	431	-0.00570091
432	0.423928	0.42409	432	-0.00532849
433	0.425456	0.425858	433	-0.0132353
434	0.425641	0.42591	434	-0.00885217
435	0.424398	0.424505	435	-0.00352368
436	0.424234	0.424337	436	-0.00340909
437	0.424107	0.42426	437	-0.00504201
438	0.423685	0.423867	438	-0.00598739
439	0.423655	0.423746	439	-0.00303667
440	0.423242	0.423375	440	-0.00441176
441	0.423669	0.423881	441	-0.00701871
442	0.423135	0.423329	442	-0.00644576
443	0.422081	0.422245	443	-0.00538579
444	0.421881	0.422103	444	-0.00730519
445	0.421722	0.421944	445	-0.00733384
446	0.421262	0.42144	446	-0.0058728
447	0.420805	0.420876	447	-0.00237777
448	0.420579	0.420758	448	-0.00593009
449	0.420394	0.420564	449	-0.00564362
450	0.420012	0.420013	450	-5.72956e-05
451	0.419535	0.419659	451	-0.00409664
452	0.419471	0.419665	452	-0.00641711
453	0.419247	0.419538	453	-0.00959701
454	0.419031	0.419204	454	-0.00570091
455	0.419223	0.419254	455	-0.00100267
456	0.41905	0.419034	456	0.000487013
457	0.418822	0.418849	457	-0.000888082
458	0.418968	0.418961	458	0.000229182
459	0.418484	0.418529	459	-0.00151833
460	0.417808	0.41793	460	-0.00401069
461	0.417307	0.417386	461	-0.0025783
462	0.41729	0.417406	462	-0.00381016
463	0.417871	0.417962	463	-0.00297937
464	0.418324	0.418463	464	-0.004555
465	0.417897	0.418072	465	-0.00578686
466	0.416771	0.416945	466	-0.00575821
467	0.415817	0.415938	467	-0.00401069
468	0.415898	0.415937	468	-0.00128915
469	0.415326	0.41539	469	-0.00209129
470	0.415265	0.415338	470	-0.00234912
471	0.415567	0.41563	471	-0.00209129
472	0.415754	0.415794	472	-0.0013178
473	0.415803	0.415867	473	-0.00209129
474	0.415291	0.415345	474	-0.00180481
475	0.41534	0.415387	475	-0.00157563
476	0.414981	0.415065	476	-0.00277884
477	0.414748	0.414816	477	-0.00223453
478	0.415038	0.415061	478	-0.000744843
479	0.415074	0.415046	479	0.000945377
480	0.415159	0.415087	480	0.00240642
481	0.415185	0.415186	481	-5.72956e-05
482	0.414991	0.415027	482	-0.00117456
483	0.414932	0.415052	483	-0.00392475
484	0.415763	0.415825	484	-0.00206264
485	0.41567	0.4157	485	-0.00332314
486	0.4156	0.4156	486	-0.00893811
487	0.4157	0.4156	487	-0.00567226
488	0.416	0.416	488	-0.00177616
489	0.415546	0.415673	489	-0.00421123
490	0.416363	0.416442	490	-0.00260695
491	0.416411	0.41646	491	-0.00157563
492	0.416706	0.416797	492	-0.00300802
493	0.417211	0.417324	493	-0.00375286
494	0.417699	0.417762	494	-0.00206264
495	0.418313	0.418319	495	-0.000200535
496	0.419321	0.419354	496	-0.00108862
497	0.420062	0.420078	497	-0.00051566
498	0.4208	0.420861	498	-0.00206264
499	0.421725	0.421857	499	-0.00438311
500	0.422396	0.422538	500	-0.00469824
501	0.423538	0.423633	501	-0.00315126
502	0.42446	0.424468	502	-0.000286478
503	0.425091	0.425132	503	-0.00134645
504	0.425978	0.42605	504	-0.00237777
505	0.427132	0.427258	505	-0.00418258
506	0.428346	0.428496	506	-0.00498472
507	0.42929	0.429399	507	-0.00355233
508	0.430459	0.430532	508	-0.00240642
509	0.431747	0.43183	509	-0.00275019
510	0.432772	0.432823	510	-0.00166157
511	0.433903	0.433952	511	-0.00157563
512	0.434939	0.435016	512	-0.00254965
513	0.435985	0.436017	513	-0.00105997
514	0.437115	0.437157	514	-0.00140374
515	0.438437	0.43848	515	-0.00140374
516	0.43962	0.439637	516	-0.000544308
517	0.440567	0.440567	517	2.86478e-05
518	0.441584	0.441577	518	0.000229182
519	0.44249	0.442525	519	-0.00117456
520	0.443369	0.443431	520	-0.00203399
521	0.444341	0.444299	521	0.00140374
522	0.445273	0.445221	522	0.00169022
523	0.446351	0.446231	523	0.00392475
524	0.447324	0.447217	524	0.00352368
525	0.448194	0.448138	525	0.00183346
526	0.449079	0.449017	526	0.00203399
527	0.449974	0.449986	527	-0.000401069
528	0.450854	0.450874	528	-0.000658899
529	0.451706	0.451629	529	0.0025783
530	0.45237	0.452177	530	0.00633116
531	0.452927	0.45273	531	0.00650305
532	0.453628	0.453536	532	0.00300802
533	0.454275	0.454246	533	0.00091673
534	0.454692	0.454709	534	-0.000601604
535	0.454937	0.454984	535	-0.00151833
536	0.455209	0.455253	536	-0.00143239
537	0.455642	0.455658	537	-0.000544308
538	0.456056	0.456045	538	0.000372421
539	0.455962	0.455999	539	-0.00120321
540	0.456037	0.456076	540	-0.0012605
541	0.456275	0.456349	541	-0.00246371
542	0.456416	0.456511	542	-0.00309396
543	0.456316	0.456357	543	-0.00137509
544	0.456277	0.456342	544	-0.00209129
545	0.456159	0.456189	545	-0.00100267
546	0.455716	0.455757	546	-0.0013178
547	0.455316	0.455436	547	-0.00398204
548	0.455349	0.455509	548	-0.0052712
549	0.455172	0.455344	549	-0.00567226
550	0.45483	0.455049	550	-0.0071906
551	0.454334	0.454562	551	-0.00750572
552	0.454051	0.454245	552	-0.00638846
553	0.45365	0.453831	553	-0.00595874
554	0.453015	0.453248	554	-0.00767761
555	0.452607	0.45281	555	-0.00670359
556	0.452332	0.452503	556	-0.00564362
557	0.451783	0.451997	557	-0.00704736
558	0.451284	0.451506	558	-0.00733384
559	0.451062	0.451215	559	-0.00507066
560	0.450989	0.451138	560	-0.00489877
561	0.450588	0.450726	561	-0.004555
562	0.449844	0.449994	562	-0.00495607
563	0.449448	0.449565	563	-0.00386745
564	0.449184	0.449295	564	-0.00363827
565	0.448744	0.448862	565	-0.0038961
566	0.448302	0.448407	566	-0.00343774
567	0.448289	0.448412	567	-0.00406799
568	0.448213	0.448279	568	-0.00214859
569	0.448207	0.448256	569	-0.00157563
570	0.447668	0.44768	570	-0.000401069
571	0.446862	0.446849	571	0.000429717
572	0.445802	0.445774	572	0.00091673
573	0.445341	0.445283	573	0.00189075
574	0.445286	0.44525	574	0.00114591
575	0.443967	0.443895	575	0.00232047
576	0.443466	0.443349	576	0.00386745
577	0.443847	0.443748	577	0.00326585
578	0.442939	0.44278	578	0.00524255
579	0.441246	0.440993	579	0.00833651
580	0.441432	0.441204	580	0.00753437
581	0.441606	0.441409	581	0.00650305
582	0.439741	0.439431	582	0.0102273
583	0.436804	0.436464	583	0.0112013
584	0.438113	0.437724	584	0.0128342
585	0.438051	0.437562	585	0.0161287
586	0.436458	0.435922	586	0.0176757
587	0.436133	0.43562	587	0.0169309
588	0.435744	0.43525	588	0.0163006
589	0.434244	0.433682	589	0.0185638
590	0.433978	0.433363	590	0.020254
591	0.433922	0.433332	591	0.0194805
592	0.434333	0.433712	592	0.0204832
593	0.434255	0.433587	593	0.0220302
594	0.432889	0.432207	594	0.0224885
595	0.432203	0.431496	595	0.0233766
596	0.431258	0.430474	596	0.0258403
597	0.430874	0.430042	597	0.027416
598	0.430961	0.43017	598	0.0260695
599	0.430559	0.429788	599	0.0254393
600	0.429854	0.429061	600	0.0261554
601	0.42947	0.428651	601	0.0270149
602	0.429149	0.428311	602	0.0276451
603	0.42887	0.428018	603	0.0281321
604	0.427904	0.426996	604	0.029937
605	0.427461	0.426566	605	0.0295359
606	0.427389	0.426505	606	0.0291062
607	0.426857	0.425914	607	0.0311115
608	0.426416	0.425502	608	0.0301089
609	0.426406	0.425537	609	0.0286478
610	0.426243	0.425374	610	0.0286478
611	0.42573	0.424836	611	0.0295072
612	0.425153	0.424233	612	0.0303667
613	0.425069	0.424222	613	0.0279316
614	0.425284	0.424413	614	0.0287051
615	0.424931	0.424022	615	0.0299943
616	0.424338	0.423444	616	0.0294786
617	0.42423	0.423398	617	0.0274446
618	0.424167	0.423294	618	0.028791
619	0.423903	0.42306	619	0.027817
620	0.423908	0.423053	620	0.0281894
621	0.423752	0.422858	621	0.0294786
622	0.423822	0.422989	622	0.0275019
623	0.423708	0.422925	623	0.0258117
624	0.423389	0.422575	624	0.026843
625	0.423269	0.422414	625	0.0282181
626	0.423221	0.422399	626	0.0271295
627	0.423129	0.422322	627	0.0266138
628	0.42306	0.422235	628	0.0272154
629	0.423531	0.422756	629	0.0255538
630	0.423611	0.422851	630	0.0250668
631	0.423449	0.422667	631	0.0258117
632	0.423599	0.422825	632	0.0255252
633	0.42378	0.423028	633	0.0247804
634	0.423822	0.423015	634	0.0266138
635	0.424044	0.423204	635	0.0277024
636	0.424131	0.423345	636	0.0259263
637	0.424222	0.423474	637	0.0246658
638	0.42451	0.423747	638	0.0251241
639	0.424751	0.423986	639	0.0252387
640	0.424899	0.424112	640	0.0259549
641	0.425122	0.424373	641	0.0246658
642	0.425502	0.424781	642	0.0237777
643	0.425948	0.425178	643	0.025382
644	0.426205	0.425429	644	0.0255538
645	0.426613	0.42586	645	0.0248376
646	0.427056	0.426321	646	0.0242647
647	0.427468	0.426675	647	0.0261841
648	0.427977	0.427178	648	0.026356
649	0.428351	0.427547	649	0.0264992
650	0.42868	0.427872	650	0.0266138
651	0.429173	0.428355	651	0.0269576
652	0.429664	0.428869	652	0.0262127
653	0.429924	0.429094	653	0.0273873
654	0.43059	0.42975	654	0.0274732
655	0.43125	0.4304	655	0.0161287
656	0.43191	0.43104	656	0.012691
657	0.43256	0.43168	657	0.0114591
658	0.4332	0.43231	658	0.01928
659	0.43383	0.43293	659	0.0284186
660	0.434452	0.433563	660	0.0293354
661	0.435244	0.434404	661	0.0277311
662	0.436328	0.435477	662	0.0280462
663	0.437105	0.436253	663	0.0281035
664	0.437774	0.4369	664	0.028791
665	0.438575	0.437769	665	0.0265852
666	0.439351	0.438487	666	0.0284759
667	0.44033	0.439449	667	0.0290489
668	0.440819	0.439915	668	0.0297937
669	0.441534	0.440617	669	0.0302234
670	0.443083	0.442157	670	0.0305099
671	0.44399	0.443021	671	0.0319423
672	0.44476	0.443801	672	0.0316272
673	0.445637	0.444678	673	0.0316272
674	0.446579	0.445613	674	0.0318564
675	0.447642	0.446672	675	0.0320283
676	0.448496	0.447485	676	0.0333747
677	0.449471	0.448422	677	0.0346066
678	0.450531	0.449503	678	0.033919
679	0.451393	0.45037	679	0.0337471
680	0.452292	0.451312	680	0.0322861
681	0.453275	0.45224	681	0.0341482
682	0.454125	0.453027	682	0.0362681
683	0.455099	0.454017	683	0.0356952
684	0.456319	0.455226	684	0.0360103
685	0.457104	0.456041	685	0.0350363
686	0.457908	0.456736	686	0.0386746
687	0.458652	0.45747	687	0.0389897
688	0.459549	0.458447	688	0.0363541
689	0.460812	0.459642	689	0.03856
690	0.461656	0.460519	690	0.0375
691	0.462489	0.461353	691	0.0374713
692	0.463503	0.462304	692	0.039534
693	0.464272	0.463086	693	0.0391329
694	0.465034	0.463858	694	0.0387605
695	0.465893	0.464689	695	0.0396772
696	0.466669	0.465432	696	0.0407945
697	0.467355	0.466129	697	0.0404221
698	0.468045	0.466817	698	0.040508
699	0.468783	0.467536	699	0.0411383
700	0.469452	0.468233	700	0.0402215
701	0.470257	0.469027	701	0.0405367
702	0.471105	0.469813	702	0.042628
703	0.471438	0.470151	703	0.0424274
704	0.47213	0.470842	704	0.0425134
705	0.473092	0.471809	705	0.0423415
706	0.473592	0.472331	706	0.041568
707	0.474177	0.472848	707	0.0438312
708	0.47464	0.473245	708	0.0460084
709	0.474995	0.473621	709	0.0453209
710	0.475564	0.474128	710	0.0473549
711	0.475947	0.474564	711	0.0456073
712	0.476434	0.475076	712	0.0447765
713	0.477006	0.475596	713	0.0464954
714	0.47736	0.475934	714	0.0470397
715	0.477678	0.476225	715	0.0479565
716	0.478005	0.476575	716	0.047183
717	0.478488	0.477092	717	0.0460084
718	0.479001	0.477564	718	0.0473835
719	0.479317	0.477849	719	0.0484148
720	0.479621	0.478155	720	0.0483862
721	0.479944	0.478478	721	0.0483862
722	0.480167	0.478698	722	0.0484148
723	0.480533	0.479069	723	0.0483002
724	0.48094	0.479469	724	0.0485294
725	0.481233	0.4797	725	0.0505921
726	0.481522	0.479967	726	0.051251
727	0.481815	0.480302	727	0.0499332
728	0.482172	0.480677	728	0.0493029
729	0.482383	0.480875	729	0.0497613
730	0.482714	0.481218	730	0.0493889
731	0.482961	0.48142	731	0.0508213
732	0.483023	0.481478	732	0.0509358
733	0.483565	0.482058	733	0.049704
734	0.483982	0.482419	734	0.0515661
735	0.483916	0.482312	735	0.0528553
736	0.484112	0.482555	736	0.0513656
737	0.484379	0.482801	737	0.0520531
738	0.484594	0.482981	738	0.0532277
739	0.485038	0.483417	739	0.0534569
740	0.4852	0.483557	740	0.0542017
741	0.485375	0.483756	741	0.0533996
742	0.485531	0.483971	742	0.0513942
743	0.485573	0.483979	743	0.0525974
744	0.485919	0.484411	744	0.0497326
745	0.485897	0.484363	745	0.0506207
746	0.485713	0.484085	746	0.0536574
747	0.485687	0.48404	747	0.0543449
748	0.485355	0.483745	748	0.0530844
749	0.485142	0.483533	749	0.0530271
750	0.484977	0.483387	750	0.0524255
751	0.484823	0.483229	751	0.0525688
752	0.484679	0.482985	752	0.0558633
753	0.48453	0.482897	753	0.0538866
754	0.48428	0.482636	754	0.0541731
755	0.484286	0.482571	755	0.0565795
756	0.484312	0.482676	756	0.0539439
757	0.484243	0.48256	757	0.0554909
758	0.484102	0.482466	758	0.0539725
759	0.484155	0.482515	759	0.0540871
760	0.48415	0.482555	760	0.0525974
761	0.483712	0.482121	761	0.0524828
762	0.483724	0.482047	762	0.0552903
763	0.483936	0.482263	763	0.0551471
764	0.483606	0.481952	764	0.0545455
765	0.483347	0.481689	765	0.0546601
766	0.483014	0.481353	766	0.0547747
767	0.483067	0.481368	767	0.0560352
768	0.483261	0.48162	768	0.0541158
769	0.482963	0.481339	769	0.0535715
770	0.482662	0.480984	770	0.0553476
771	0.482018	0.480368	771	0.0544309
772	0.481701	0.480142	772	0.0513942
773	0.482021	0.480444	773	0.0519958
774	0.481781	0.48016	774	0.0534569
775	0.481451	0.479813	775	0.0540298
776	0.481468	0.47986	776	0.0529985
777	0.481451	0.47988	777	0.0518239
778	0.481231	0.479604	778	0.0536574
779	0.480764	0.479163	779	0.052798
780	0.480158	0.478535	780	0.0535142
781	0.480213	0.478455	781	0.0579546
782	0.479724	0.478012	782	0.0564076
783	0.479011	0.477375	783	0.0539439
784	0.478748	0.477109	784	0.0540585
785	0.478621	0.477003	785	0.0533709
786	0.478287	0.476695	786	0.0525115
787	0.477779	0.476199	787	0.0521391
788	0.477635	0.476042	788	0.0525688
789	0.477296	0.47574	789	0.0513369
790	0.476663	0.475084	790	0.0520818
791	0.476147	0.474565	791	0.0521677
792	0.475991	0.47439	792	0.0528266
793	0.475877	0.474361	793	0.0500191
794	0.475234	0.473679	794	0.0512796
795	0.474173	0.472669	795	0.0495607
796	0.473831	0.472288	796	0.0509072
797	0.474134	0.472533	797	0.052798
798	0.473166	0.471544	798	0.0535142
799	0.472548	0.470981	799	0.0517093
800	0.472414	0.470906	800	0.0497326
801	0.472294	0.470724	801	0.0517953
802	0.471329	0.469887	802	0.0475554
803	0.470772	0.469237	803	0.0506207
804	0.470303	0.468797	804	0.0496753
805	0.470169	0.46871	805	0.0480997
806	0.469663	0.468165	806	0.0494175
807	0.46857	0.467083	807	0.0490164
808	0.468442	0.466903	808	0.0507353
809	0.468481	0.466952	809	0.0504775
810	0.467871	0.466408	810	0.0482429
811	0.466903	0.465442	811	0.0481856
812	0.466405	0.464879	812	0.0503056
813	0.466618	0.465099	813	0.0501624
814	0.465928	0.464416	814	0.0498472
815	0.464729	0.463274	815	0.0479851
816	0.464037	0.462518	816	0.0500478
817	0.463965	0.462444	817	0.0501337
818	0.46367	0.462114	818	0.0513369
819	0.462905	0.461417	819	0.0491024
820	0.461928	0.460489	820	0.0474695
821	0.461342	0.459912	821	0.047183
822	0.461269	0.459901	822	0.0451203
823	0.461014	0.459615	823	0.0461516
824	0.459832	0.458448	824	0.045636
825	0.458985	0.457587	825	0.046123
826	0.458834	0.457498	826	0.0440317
827	0.458743	0.457404	827	0.0441463
828	0.457693	0.456319	828	0.0452922
829	0.456747	0.455383	829	0.0449771
830	0.456344	0.455	830	0.0443182
831	0.456657	0.455317	831	0.0442036
832	0.456296	0.454908	832	0.0457506
833	0.455121	0.4538	833	0.0435447
834	0.454172	0.452835	834	0.0441176
835	0.453944	0.452622	835	0.043602
836	0.453717	0.452399	836	0.0434587
837	0.452833	0.451437	837	0.0460657
838	0.451426	0.450091	838	0.0440604
839	0.451047	0.449781	839	0.0417399
840	0.451397	0.450169	840	0.040508
841	0.451432	0.450157	841	0.0420837
842	0.450414	0.449162	842	0.0413102
843	0.449801	0.448528	843	0.0419977
844	0.449417	0.448123	844	0.0426566
845	0.449287	0.448025	845	0.0416539
846	0.448839	0.447551	846	0.0424847
847	0.447797	0.446511	847	0.0423701
848	0.446842	0.445655	848	0.0391329
849	0.44659	0.445404	849	0.0391329
850	0.446542	0.445309	850	0.0406799
851	0.446008	0.444763	851	0.041081
852	0.445174	0.443965	852	0.0398778
853	0.444322	0.443056	853	0.0417685
854	0.443774	0.442597	854	0.0387891
855	0.443555	0.44237	855	0.0391043
856	0.443009	0.441847	856	0.0383594
857	0.442007	0.440887	857	0.036927
858	0.441269	0.440201	858	0.0352082
859	0.441392	0.440223	859	0.0385886
860	0.44097	0.439852	860	0.0368697
861	0.440168	0.439084	861	0.0357238
862	0.439269	0.438186	862	0.0357525
863	0.438722	0.437644	863	0.0355806
864	0.438208	0.437101	864	0.036526
865	0.437523	0.436442	865	0.0356379
866	0.437683	0.436604	866	0.0355806
867	0.437516	0.436415	867	0.0362968
868	0.436515	0.435413	868	0.0363254
869	0.436088	0.435015	869	0.0354087
870	0.435885	0.434814	870	0.0353228
871	0.435275	0.434203	871	0.0353801
872	0.43438	0.433334	872	0.0345206
873	0.434033	0.432958	873	0.0354087
874	0.433794	0.432703	874	0.035953
875	0.433645	0.432596	875	0.0345779
876	0.433071	0.432085	876	0.0325439
877	0.432699	0.431677	877	0.0336898
878	0.432188	0.431172	878	0.0334893
879	0.431917	0.430956	879	0.0316845
880	0.431801	0.430783	880	0.0335752
881	0.430949	0.429927	881	0.0337185
882	0.430208	0.42925	882	0.0315985
883	0.429818	0.428808	883	0.0333174
884	0.429045	0.428057	884	0.0325726
885	0.428803	0.427852	885	0.0313407
886	0.42842	0.427416	886	0.0330882
887	0.427659	0.426689	887	0.0320283
888	0.427383	0.426432	888	0.0313694
889	0.427142	0.426174	889	0.0319137
890	0.427135	0.426161	890	0.0321428
891	0.427209	0.426288	891	0.0303094
892	0.426814	0.425851	892	0.0317991
893	0.426382	0.425429	893	0.0314267
894	0.426288	0.42535	894	0.0309683
895	0.426195	0.42523	895	0.0317991
896	0.426437	0.425529	896	0.0299656
897	0.426469	0.425564	897	0.0298797
898	0.426425	0.425457	898	0.0319137
899	0.426378	0.425411	899	0.0319137
900	0.426711	0.425863	900	0.0279603
901	0.427448	0.426559	901	0.0293354
902	0.427984	0.427118	902	0.0285619
903	0.428309	0.427437	903	0.0287624
904	0.428771	0.427914	904	0.0282467
905	0.42955	0.428662	905	0.0292781
906	0.430501	0.429637	906	0.0285046
907	0.431633	0.430812	907	0.0270435
908	0.432403	0.431574	908	0.0273587
909	0.431755	0.430894	909	0.0283613
910	0.429826	0.428947	910	0.0289629
911	0.427211	0.426335	911	0.028877
912	0.424848	0.424046	912	0.0264419
913	0.422813	0.421961	913	0.0280749
914	0.421133	0.420299	914	0.0275019
915	0.419684	0.418843	915	0.0277311
916	0.418708	0.417889	916	0.0269862
917	0.41827	0.417414	917	0.0282181
918	0.417623	0.416797	918	0.0272727
919	0.417056	0.416318	919	0.0243506
920	0.416321	0.415598	920	0.0238636
921	0.414911	0.414063	921	0.0279316
922	0.414185	0.413336	922	0.0279889
923	0.413639	0.412873	923	0.0252387
924	0.413151	0.412378	924	0.0254965
925	0.412608	0.411797	925	0.0267571
926	0.412007	0.411252	926	0.0249236
927	0.411206	0.41049	927	0.0236058
928	0.410641	0.409852	928	0.0260409
929	0.41048	0.409646	929	0.0275019
930	0.410352	0.409522	930	0.0273587
931	0.410009	0.409217	931	0.0261268
932	0.409355	0.408568	932	0.0259836
933	0.408708	0.40792	933	0.0260122
934	0.408396	0.407659	934	0.0242933
935	0.408531	0.407795	935	0.024236
936	0.408365	0.407558	936	0.0265852
937	0.407818	0.407011	937	0.0265852
938	0.407479	0.40667	938	0.0266711
939	0.407074	0.40626	939	0.026843
940	0.406696	0.405893	940	0.0264992
941	0.406794	0.406065	941	0.0240069
942	0.406479	0.405802	942	0.0223739
943	0.406225	0.40547	943	0.0248663
944	0.405795	0.405112	944	0.0225172
945	0.405324	0.404604	945	0.0237204
946	0.40504	0.404309	946	0.0241215
947	0.40508	0.404316	947	0.0251528
948	0.404968	0.404237	948	0.0240928
949	0.404397	0.403772	949	0.0205691
950	0.403832	0.403153	950	0.0224026
951	0.403621	0.402838	951	0.0258117
952	0.403229	0.402552	952	0.0223166
953	0.403096	0.402414	953	0.0224885
954	0.403041	0.402376	954	0.0219442
955	0.402722	0.402003	955	0.0236917
956	0.402195	0.401531	956	0.0219156
957	0.401916	0.401183	957	0.0241501
958	0.401727	0.401021	958	0.0232907
959	0.401521	0.400787	959	0.0242074
960	0.401311	0.400609	960	0.0231474
961	0.400872	0.400118	961	0.0248663
962	0.400352	0.399614	962	0.024322
963	0.40015	0.399464	963	0.0226031
964	0.400142	0.399454	964	0.0226891
965	0.399988	0.399255	965	0.0241787
966	0.39953	0.398791	966	0.0244079
967	0.399224	0.398575	967	0.0214286
968	0.398952	0.398304	968	0.0213426
969	0.398712	0.398061	969	0.0214859
970	0.398558	0.397876	970	0.0225172
971	0.398352	0.397685	971	0.0220015
972	0.397937	0.397263	972	0.0222021
973	0.397596	0.39689	973	0.023262
974	0.397312	0.396693	974	0.0203972
975	0.397078	0.396493	975	0.01928
976	0.397015	0.396403	976	0.0201681
977	0.396922	0.396259	977	0.0218583
978	0.396493	0.395847	978	0.0212853
979	0.396296	0.395623	979	0.0222307
980	0.396152	0.395505	980	0.0213426
981	0.395964	0.395295	981	0.0220875
982	0.395715	0.395022	982	0.022861
983	0.395587	0.394843	983	0.0245512
984	0.3957	0.394963	984	0.024322
985	0.395353	0.394746	985	0.0199962
986	0.395069	0.394427	986	0.0211994
987	0.395176	0.394472	987	0.023262
988	0.394905	0.394275	988	0.0207983
989	0.394702	0.394124	989	0.0190508
990	0.394734	0.394166	990	0.018707
991	0.394386	0.393812	991	0.0189362
992	0.394078	0.393496	992	0.0192227
993	0.39397	0.393354	993	0.0203113
994	0.393951	0.393321	994	0.0207697
995	0.394215	0.393595	995	0.0204259
996	0.393816	0.393224	996	0.0195378
997	0.393586	0.393024	997	0.0185924
998	0.393392	0.392821	998	0.0188503
999	0.393216	0.392639	999	0.0190221
1000	0.393276	0.392722	1000	0.0183059
1002.5	0.389479	0.388738	1002.5	0.0244652
1005	0.389291	0.388611	1005	0.0224312
1007.5	0.389241	0.388566	1007.5	0.022288
1010	0.389342	0.388605	1010	0.0242933
1012.5	0.38948	0.388786	1012.5	0.0229182
1015	0.38967	0.389023	1015	0.0213426
1017.5	0.389994	0.389386	1017.5	0.0200535
1020	0.389675	0.38909	1020	0.01928
1022.5	0.389089	0.388507	1022.5	0.019194
1025	0.388221	0.387564	1025	0.0216864
1027.5	0.386966	0.386309	1027.5	0.0216864
1030	0.385527	0.384927	1030	0.0197956
1032.5	0.38469	0.384049	1032.5	0.0211134
1035	0.383652	0.383	1035	0.0215145
1037.5	0.382374	0.381758	1037.5	0.0202826
1040	0.382184	0.381573	1040	0.0201681
1042.5	0.382029	0.381417	1042.5	0.0201681
1045	0.381156	0.380561	1045	0.0196237
1047.5	0.380833	0.38024	1047.5	0.0195378
1050	0.38077	0.380172	1050	0.0197097
1052.5	0.380456	0.379865	1052.5	0.0194805
1055	0.380266	0.379633	1055	0.0208843
1057.5	0.380185	0.379455	1057.5	0.0240928
1060	0.379617	0.378939	1060	0.0223739
1062.5	0.379288	0.378661	1062.5	0.0206837
1065	0.379473	0.378873	1065	0.0197956
1067.5	0.379104	0.378496	1067.5	0.0200535
1070	0.378729	0.378105	1070	0.0205691
1072.5	0.379047	0.378427	1072.5	0.0204545
1075	0.379139	0.378545	1075	0.0195665
1077.5	0.37908	0.378527	1077.5	0.0182487
1080	0.379433	0.378861	1080	0.0188789
1082.5	0.379407	0.378832	1082.5	0.0189648
1085	0.378916	0.378362	1085	0.0183059
1087.5	0.379139	0.378539	1087.5	0.019767
1090	0.379178	0.378542	1090	0.0209415
1092.5	0.378492	0.377868	1092.5	0.0205978
1095	0.378321	0.377724	1095	0.0197097
1097.5	0.37824	0.377669	1097.5	0.0188503
1100	0.377512	0.376913	1100	0.019767
1102.5	0.376624	0.376018	1102.5	0.0199675
1105	0.37553	0.374933	1105	0.019681
1107.5	0.375444	0.374849	1107.5	0.0196237
1110	0.375306	0.3747	1110	0.0200248
1112.5	0.375066	0.374428	1112.5	0.0210848
1115	0.374745	0.374135	1115	0.0200821
1117.5	0.3746	0.374027	1117.5	0.0188789
1120	0.37493	0.374391	1120	0.0177903
1122.5	0.375181	0.37461	1122.5	0.0188216
1125	0.375429	0.374811	1125	0.0203972
1127.5	0.376037	0.375429	1127.5	0.0200248
1130	0.376616	0.376006	1130	0.0201394
1132.5	0.377136	0.376509	1132.5	0.0206551
1135	0.378816	0.378219	1135	0.0197097
1137.5	0.381057	0.380472	1137.5	0.0193086
1140	0.383811	0.383212	1140	0.019767
1142.5	0.388027	0.387434	1142.5	0.0195951
1145	0.392665	0.392077	1145	0.0193659
1147.5	0.396881	0.396288	1147.5	0.0195378
1150	0.398891	0.39831	1150	0.0191654
1152.5	0.399914	0.399348	1152.5	0.0186497
1155	0.399873	0.399294	1155	0.0190794
1157.5	0.399317	0.398742	1157.5	0.0189362
1160	0.398352	0.397792	1160	0.0184492
1162.5	0.39761	0.397014	1162.5	0.019681
1165	0.398842	0.398244	1165	0.0197383
1167.5	0.402888	0.402337	1167.5	0.0181627
1170	0.410149	0.409585	1170	0.0185924
1172.5	0.419135	0.41857	1172.5	0.0186211
1175	0.433123	0.432604	1175	0.0171314
1177.5	0.456352	0.455844	1177.5	0.0167303
1180	0.482063	0.481552	1180	0.0168736
1182.5	0.507379	0.506847	1182.5	0.0175611
1185	0.519374	0.518827	1185	0.0180481
1187.5	0.520148	0.519586	1187.5	0.0185351
1190	0.493269	0.49263	1190	0.0210848
1192.5	0.460616	0.459979	1192.5	0.0210275
1195	0.426402	0.425823	1195	0.0191081
1197.5	0.407457	0.406897	1197.5	0.0184778
1200	0.393122	0.39256	1200	0.0185065
1202.5	0.385811	0.385221	1202.5	0.0194519
1205	0.382931	0.382376	1205	0.0183059
1207.5	0.381433	0.380907	1207.5	0.0173606
1210	0.381554	0.380987	1210	0.018707
1212.5	0.381946	0.381376	1212.5	0.018793
1215	0.382095	0.381539	1215	0.0183632
1217.5	0.379887	0.379334	1217.5	0.0182487
1220	0.377315	0.376759	1220	0.0183059
1222.5	0.374316	0.373754	1222.5	0.0185351
1225	0.371751	0.371198	1225	0.0182487
1227.5	0.369836	0.369282	1227.5	0.0182487
1230	0.368537	0.367973	1230	0.0186211
1232.5	0.367784	0.367223	1232.5	0.0185065
1235	0.367259	0.3667	1235	0.0184205
1237.5	0.366963	0.366402	1237.5	0.0185065
1240	0.366867	0.36631	1240	0.0183632
1242.5	0.366796	0.366253	1242.5	0.0179049
1245	0.366634	0.366129	1245	0.016673
1247.5	0.36651	0.366006	1247.5	0.0166444
1250	0.366383	0.365862	1250	0.01716
1252.5	0.366073	0.365542	1252.5	0.0175325
1255	0.366107	0.365584	1255	0.017246
1257.5	0.366352	0.36585	1257.5	0.0165298
1260	0.365772	0.365317	1260	0.0149828
1262.5	0.365646	0.365205	1262.5	0.0145531
1265	0.366005	0.36554	1265	0.0152979
1267.5	0.365751	0.365241	1267.5	0.0168163
1270	0.365585	0.365056	1270	0.0174465
1272.5	0.36563	0.365125	1272.5	0.0166444
1275	0.36541	0.364909	1275	0.0165298
1277.5	0.365182	0.364677	1277.5	0.016673
1280	0.365086	0.364569	1280	0.0170741
1282.5	0.365002	0.364475	1282.5	0.0173892
1285	0.364897	0.364361	1285	0.0176757
1287.5	0.364713	0.364171	1287.5	0.0179049
1290	0.364393	0.363863	1290	0.0174752
1292.5	0.36404	0.363533	1292.5	0.0167303
1295	0.364185	0.363675	1295	0.0168449
1297.5	0.363947	0.363428	1297.5	0.0170741
1300	0.363422	0.362894	1300	0.0174179
1302.5	0.363576	0.363068	1302.5	0.016759
1305	0.36341	0.362918	1305	0.0162147
1307.5	0.362887	0.362408	1307.5	0.0157849
1310	0.362497	0.362026	1310	0.0155271
1312.5	0.362227	0.361742	1312.5	0.0160141
1315	0.362092	0.361562	1315	0.0175038
1317.5	0.362155	0.361646	1317.5	0.0168449
1320	0.362174	0.361684	1320	0.0161574
1322.5	0.362032	0.361545	1322.5	0.0160714
1325	0.362334	0.361844	1325	0.0161574
1327.5	0.362713	0.362219	1327.5	0.0163006
1330	0.363004	0.3625	1330	0.0165871
1332.5	0.36364	0.363138	1332.5	0.0165298
1335	0.36437	0.363871	1335	0.0164438
1337.5	0.365003	0.364492	1337.5	0.0168449
1340	0.365829	0.365333	1340	0.0163579
1342.5	0.36676	0.366289	1342.5	0.0155271
1345	0.368018	0.367528	1345	0.0161574
1347.5	0.369548	0.369055	1347.5	0.0162433
1350	0.371227	0.370745	1350	0.0158709
1352.5	0.373895	0.373418	1352.5	0.015699
1355	0.377516	0.377034	1355	0.0158709
1357.5	0.381839	0.381342	1357.5	0.0163865
1360	0.387799	0.387331	1360	0.0154698
1362.5	0.396688	0.39621	1362.5	0.0157563
1365	0.407802	0.40726	1365	0.0178476
1367.5	0.418609	0.41813	1367.5	0.0157849
1370	0.425774	0.425318	1370	0.0150401
1372.5	0.426155	0.425628	1372.5	0.0173606
1375	0.426465	0.425942	1375	0.0172173
1377.5	0.427088	0.426578	1377.5	0.0167876
1380	0.428397	0.427888	1380	0.0167876
1382.5	0.430281	0.429763	1382.5	0.0170454
1385	0.433843	0.43332	1385	0.0173033
1387.5	0.44063	0.440104	1387.5	0.0173319
1390	0.450321	0.449814	1390	0.0167303
1392.5	0.460935	0.460445	1392.5	0.016186
1395	0.469781	0.469278	1395	0.0166157
1397.5	0.473661	0.473141	1397.5	0.0171314
1400	0.475421	0.474888	1400	0.0175611
1402.5	0.476088	0.475556	1402.5	0.0175898
1405	0.47088	0.470335	1405	0.0179908
1407.5	0.461987	0.461428	1407.5	0.0184492
1410	0.449247	0.448694	1410	0.01822
1412.5	0.435992	0.435453	1412.5	0.0177903
1415	0.422638	0.422111	1415	0.0174179
1417.5	0.413046	0.412499	1417.5	0.0180481
1420	0.40701	0.406463	1420	0.0180768
1422.5	0.403112	0.402574	1422.5	0.017733
1425	0.401308	0.400752	1425	0.0183346
1427.5	0.39838	0.397813	1427.5	0.018707
1430	0.394549	0.393977	1430	0.0188789
1432.5	0.392277	0.391712	1432.5	0.0186211
1435	0.389909	0.389339	1435	0.018793
1437.5	0.387311	0.386728	1437.5	0.0192513
1440	0.384765	0.38422	1440	0.0179335
1442.5	0.382007	0.381479	1442.5	0.0174179
1445	0.378877	0.378342	1445	0.017647
1447.5	0.377265	0.376741	1447.5	0.0172746
1450	0.375909	0.375361	1450	0.0180481
1452.5	0.374745	0.374137	1452.5	0.0200248
1455	0.375246	0.374679	1455	0.0186784
1457.5	0.375707	0.375161	1457.5	0.0179908
1460	0.376108	0.37556	1460	0.0180768
1462.5	0.376703	0.37614	1462.5	0.0185351
1465	0.376507	0.375928	1465	0.0190794
1467.5	0.375344	0.374746	1467.5	0.019681
1470	0.374878	0.374308	1470	0.018793
1472.5	0.374326	0.373762	1472.5	0.0186211
1475	0.373583	0.372994	1475	0.0194232
1477.5	0.373685	0.373108	1477.5	0.0190508
1480	0.373787	0.373214	1480	0.0188789
1482.5	0.37382	0.373243	1482.5	0.0190508
1485	0.374542	0.37396	1485	0.0192227
1487.5	0.37481	0.374234	1487.5	0.0189935
1490	0.374448	0.373897	1490	0.0181627
1492.5	0.375213	0.374668	1492.5	0.0179335
1495	0.376168	0.37562	1495	0.0181054
1497.5	0.377316	0.376749	1497.5	0.0186784
1500	0.38043	0.379912	1500	0.0171027
1502.5	0.382895	0.382384	1502.5	0.0168449
1505	0.384402	0.38384	1505	0.0185638
1507.5	0.388311	0.387773	1507.5	0.0177616
1510	0.39182	0.39128	1510	0.0177903
1512.5	0.394978	0.394405	1512.5	0.0189362
1515	0.397007	0.396449	1515	0.0184492
1517.5	0.398169	0.397617	1517.5	0.01822
1520	0.398468	0.39791	1520	0.0183919
1522.5	0.398864	0.398302	1522.5	0.0185351
1525	0.39895	0.398386	1525	0.0185638
1527.5	0.398697	0.398137	1527.5	0.0184778
1530	0.398097	0.397514	1530	0.0192513
1532.5	0.397785	0.3972	1532.5	0.01928
1535	0.39775	0.397188	1535	0.0185351
1537.5	0.397801	0.397224	1537.5	0.0190221
1540	0.39755	0.39696	1540	0.0195092
1542.5	0.397025	0.39642	1542.5	0.0199389
1545	0.396807	0.396213	1545	0.0195951
1547.5	0.396586	0.395991	1547.5	0.0196524
1550	0.396283	0.395679	1550	0.0199389
1552.5	0.395204	0.394618	1552.5	0.01928
1555	0.393281	0.392709	1555	0.0188789
1557.5	0.390696	0.390131	1557.5	0.0186211
1560	0.388207	0.387659	1560	0.0180768
1562.5	0.385101	0.384553	1562.5	0.0180481
1565	0.381753	0.381198	1565	0.0183059
1567.5	0.379224	0.378677	1567.5	0.0180195
1570	0.37635	0.375787	1570	0.0185351
1572.5	0.37347	0.372889	1572.5	0.0191367
1575	0.371956	0.371396	1575	0.0184778
1577.5	0.370554	0.37002	1577.5	0.0175898
1580	0.369251	0.368739	1580	0.0168736
1582.5	0.368296	0.367781	1582.5	0.0169881
1585	0.36765	0.367106	1585	0.0179622
1587.5	0.367219	0.366657	1587.5	0.0185351
1590	0.367124	0.366599	1590	0.0173033
1592.5	0.366875	0.366334	1592.5	0.0178476
1595	0.366935	0.36637	1595	0.0186497
1597.5	0.367695	0.367114	1597.5	0.0191654
1600	0.367153	0.366551	1600	0.0198529
1602.5	0.366884	0.366279	1602.5	0.0199389
1605	0.367279	0.366699	1605	0.0191081
1607.5	0.367527	0.366938	1607.5	0.0194519
1610	0.368027	0.367434	1610	0.0195665
1612.5	0.368761	0.368175	1612.5	0.0193659
1615	0.369778	0.369255	1615	0.017246
1617.5	0.370845	0.370351	1617.5	0.0163006
1620	0.371898	0.371397	1620	0.0165584
1622.5	0.37312	0.372563	1622.5	0.0183632
1625	0.374613	0.374044	1625	0.0187643
1627.5	0.376393	0.375836	1627.5	0.0183632
1630	0.378892	0.378327	1630	0.0186211
1632.5	0.382187	0.381643	1632.5	0.0179622
1635	0.385913	0.385402	1635	0.0168736
1637.5	0.38971	0.389228	1637.5	0.0159282
1640	0.395894	0.395392	1640	0.0165584
1642.5	0.402751	0.402231	1642.5	0.01716
1645	0.409774	0.409273	1645	0.0165011
1647.5	0.413947	0.413442	1647.5	0.0166444
1650	0.415662	0.415132	1650	0.0174752
1652.5	0.414461	0.413881	1652.5	0.0191654
1655	0.413773	0.413219	1655	0.0182487
1657.5	0.413534	0.413	1657.5	0.0175898
1660	0.413732	0.413208	1660	0.0173033
1662.5	0.413965	0.413428	1662.5	0.0177043
1665	0.4148	0.414237	1665	0.0185638
1667.5	0.416746	0.416154	1667.5	0.0195092
1670	0.422764	0.422195	1670	0.018793
1672.5	0.432827	0.432247	1672.5	0.0191081
1675	0.448916	0.448327	1675	0.0194232
1677.5	0.477352	0.47681	1677.5	0.0178476
1680	0.525587	0.525123	1680	0.0153266
1682.5	0.600548	0.600152	1682.5	0.0130634
1685	0.726251	0.725828	1685	0.0139515
1687.5	0.831176	0.830705	1687.5	0.0154985
1690	0.88322	0.882722	1690	0.0163865

## Sheet: Figure 3a-5%
Mueller Matrix Derived Data	LCP	RCP	CD
nm			deg
193	3.18053	3.23462	-1.78546
194	3.47508	3.48025	-0.185526
195	3.31027	3.3403	-1.00919
196	3.288	3.31027	-0.731079
197	3.19242	3.21371	-0.705193
198	3.23684	3.28967	-1.72729
199	3.33098	3.36055	-0.999297
200	3.36551	3.43815	-2.38308
201	3.26127	3.31115	-1.63636
202	3.1871	3.21161	-0.799854
203	3.20812	3.24736	-1.29462
204	3.23684	3.2676	-1.02052
205	3.25349	3.288	-1.13826
206	3.20054	3.22875	-0.92166
207	3.14606	3.17663	-1.01504
208	3.1249	3.1383	-0.444134
209	3.102	3.11526	-0.426053
210	3.04879	3.06548	-0.556382
211	3.01233	3.02263	-0.349979
212	2.97993	2.99497	-0.499984
213	2.94179	2.94786	-0.199392
214	2.94482	2.95517	-0.347085
215	2.94142	2.949	-0.25119
216	2.95634	2.96737	-0.361898
217	2.98488	2.99968	-0.481787
218	2.98322	2.99243	-0.306973
219	2.97624	2.98864	-0.408717
220	2.96897	2.97543	-0.216782
221	2.94557	2.95131	-0.189737
222	2.90744	2.9148	-0.24758
223	2.84203	2.84534	-0.111269
224	2.73449	2.73918	-0.155043
225	2.60693	2.61078	-0.129031
226	2.44613	2.44854	-0.0815032
227	2.26872	2.26976	-0.0344347
228	2.05179	2.05237	-0.0185065
229	1.83427	1.8348	-0.0173319
230	1.63328	1.63371	-0.0137223
231	1.46721	1.46744	-0.00744843
232	1.34255	1.34268	-0.00426852
233	1.25144	1.25167	-0.00744843
234	1.18428	1.18467	-0.0130348
235	1.13229	1.13249	-0.00656035
236	1.08817	1.08837	-0.00667494
237	1.04838	1.04861	-0.00744843
238	1.01012	1.01016	-0.00128915
239	0.972511	0.972628	-0.00375286
240	0.936446	0.93665	-0.00676088
241	0.902507	0.902679	-0.00570091
242	0.872471	0.872551	-0.0026356
243	0.846265	0.846338	-0.00237777
244	0.82353	0.823696	-0.00547173
245	0.803481	0.803683	-0.00670359
246	0.78589	0.786079	-0.00624522
247	0.770869	0.771116	-0.00816462
248	0.758147	0.758453	-0.0101127
249	0.747573	0.747848	-0.00908135
250	0.738692	0.738975	-0.00933918
251	0.731261	0.731569	-0.0102273
252	0.724906	0.725233	-0.0107716
253	0.71917	0.719578	-0.0134358
254	0.714349	0.71479	-0.0145531
255	0.71054	0.710934	-0.0129488
256	0.707363	0.707787	-0.0139515
257	0.704927	0.705372	-0.014639
258	0.703387	0.703896	-0.0167876
259	0.702796	0.703318	-0.0172173
260	0.702605	0.703159	-0.0182773
261	0.702401	0.70294	-0.0177616
262	0.702575	0.703116	-0.0177903
263	0.702794	0.703385	-0.0194805
264	0.702788	0.703337	-0.0181914
265	0.703441	0.703998	-0.0183919
266	0.7058	0.706502	-0.0231761
267	0.709604	0.710246	-0.0211994
268	0.71185	0.712383	-0.0175611
269	0.709558	0.71024	-0.0224885
270	0.705678	0.706371	-0.0228896
271	0.702094	0.702781	-0.0226891
272	0.698681	0.699413	-0.0241501
273	0.6946	0.695288	-0.0226891
274	0.691438	0.692117	-0.0224312
275	0.692022	0.692727	-0.0232334
276	0.697641	0.698303	-0.0218296
277	0.697581	0.698307	-0.0239496
278	0.687304	0.688114	-0.0266998
279	0.67095	0.67177	-0.0270149
280	0.655818	0.656574	-0.0249522
281	0.645363	0.646101	-0.024322
282	0.638681	0.639473	-0.0261554
283	0.633822	0.634574	-0.024809
284	0.62877	0.629543	-0.0254393
285	0.623695	0.624464	-0.0253533
286	0.618862	0.619573	-0.0234626
287	0.614322	0.615157	-0.0275019
288	0.610395	0.611261	-0.0285332
289	0.607241	0.608022	-0.025783
290	0.604747	0.605511	-0.0251814
291	0.60247	0.603198	-0.0239782
292	0.599344	0.600115	-0.0254106
293	0.594564	0.595246	-0.0224885
294	0.587682	0.588326	-0.0211994
295	0.579318	0.580147	-0.02733
296	0.57077	0.571664	-0.0295072
297	0.563047	0.563848	-0.0264133
298	0.556661	0.557449	-0.0260122
299	0.551468	0.552286	-0.0269576
300	0.547274	0.548064	-0.0260409
301	0.543734	0.54443	-0.0229182
302	0.540941	0.541624	-0.0225458
303	0.538451	0.539199	-0.0247231
304	0.536179	0.537046	-0.0286478
305	0.53404	0.534764	-0.0238636
306	0.531883	0.532604	-0.023749
307	0.529759	0.530514	-0.0249236
308	0.527642	0.528364	-0.0237777
309	0.525703	0.526452	-0.0246658
310	0.523836	0.52458	-0.0245512
311	0.522148	0.522902	-0.0248376
312	0.520339	0.521124	-0.0258976
313	0.518607	0.519383	-0.0255825
314	0.516835	0.517557	-0.0237777
315	0.514845	0.515525	-0.0224312
316	0.513081	0.513741	-0.0217723
317	0.511568	0.512301	-0.0242074
318	0.5099	0.510578	-0.0223739
319	0.50801	0.508676	-0.0219729
320	0.506136	0.506899	-0.0251528
321	0.504628	0.505361	-0.0242074
322	0.502983	0.503673	-0.0227464
323	0.501144	0.501834	-0.0227464
324	0.499502	0.500249	-0.0246085
325	0.497871	0.498524	-0.0215432
326	0.49627	0.496984	-0.0235485
327	0.49488	0.495585	-0.0232907
328	0.493514	0.494169	-0.0215718
329	0.491978	0.492693	-0.0236058
330	0.490616	0.491342	-0.0239782
331	0.489292	0.489982	-0.022775
332	0.48727	0.487896	-0.0206551
333	0.484968	0.485632	-0.0218869
334	0.483624	0.484366	-0.0244652
335	0.482666	0.483383	-0.0236631
336	0.481471	0.482126	-0.0216004
337	0.481007	0.48168	-0.0221448
338	0.480051	0.480838	-0.0259549
339	0.479538	0.480384	-0.027903
340	0.479862	0.480723	-0.02839
341	0.480244	0.481139	-0.0294786
342	0.480398	0.481229	-0.0273873
343	0.481154	0.481877	-0.023835
344	0.483877	0.484578	-0.0231188
345	0.480849	0.481588	-0.0243793
346	0.475949	0.476741	-0.0261268
347	0.474747	0.475571	-0.0271581
348	0.475049	0.475776	-0.0240069
349	0.474498	0.475222	-0.0238923
350	0.473925	0.474618	-0.0228896
351	0.473517	0.474164	-0.021314
352	0.472904	0.473624	-0.0236917
353	0.472175	0.472989	-0.0268143
354	0.471832	0.472627	-0.0262127
355	0.471573	0.472322	-0.0246944
356	0.471387	0.472068	-0.0224885
357	0.470943	0.471679	-0.0242647
358	0.470228	0.471014	-0.0258976
359	0.469518	0.470285	-0.025296
360	0.468846	0.469553	-0.0232907
361	0.468149	0.468987	-0.0276165
362	0.46741	0.468173	-0.0251814
363	0.466434	0.467238	-0.0264992
364	0.465673	0.46645	-0.0256684
365	0.465557	0.466337	-0.0256971
366	0.465194	0.466002	-0.0266711
367	0.464622	0.465357	-0.0242647
368	0.463895	0.464575	-0.0224599
369	0.462925	0.463681	-0.0249236
370	0.462341	0.463016	-0.022288
371	0.462013	0.462739	-0.0239782
372	0.461549	0.462332	-0.0258403
373	0.460994	0.461825	-0.0273587
374	0.460918	0.461745	-0.0272441
375	0.460734	0.461411	-0.0223453
376	0.459893	0.460557	-0.0218583
377	0.459134	0.459893	-0.0250668
378	0.458445	0.459338	-0.0294213
379	0.457591	0.458481	-0.029364
380	0.456366	0.457132	-0.025296
381	0.455213	0.455989	-0.0256398
382	0.454694	0.455467	-0.0255252
383	0.45346	0.454239	-0.0256971
384	0.452455	0.453313	-0.028304
385	0.452133	0.452862	-0.0240928
386	0.451365	0.452221	-0.0282181
387	0.450847	0.451702	-0.0282467
388	0.449967	0.450709	-0.0245225
389	0.448276	0.448922	-0.0213426
390	0.446937	0.447524	-0.0193373
391	0.447215	0.447831	-0.0203399
392	0.447471	0.448126	-0.0215718
393	0.446969	0.447634	-0.0218869
394	0.445487	0.446201	-0.0235771
395	0.444498	0.445291	-0.0261268
396	0.444633	0.445252	-0.0203972
397	0.445168	0.445779	-0.0201681
398	0.445213	0.445839	-0.0205978
399	0.443742	0.444432	-0.022775
400	0.441975	0.442594	-0.0204259
401	0.44136	0.441855	-0.0163292
402	0.441076	0.441619	-0.0179049
403	0.44094	0.441567	-0.0206551
404	0.440923	0.441561	-0.0210275
405	0.440528	0.441182	-0.0215432
406	0.439448	0.440049	-0.0198816
407	0.437894	0.438444	-0.0181054
408	0.437578	0.438087	-0.0167876
409	0.437639	0.438166	-0.0173892
410	0.436984	0.437527	-0.0179335
411	0.436617	0.437115	-0.0164438
412	0.436761	0.437233	-0.0155844
413	0.436427	0.436903	-0.0156703
414	0.434671	0.435194	-0.0172746
415	0.433747	0.434171	-0.0140374
416	0.433652	0.434103	-0.0148682
417	0.433289	0.433791	-0.0165584
418	0.432573	0.433065	-0.0162147
419	0.432226	0.432728	-0.0165584
420	0.432431	0.432864	-0.0142953
421	0.43324	0.433563	-0.010657
422	0.432614	0.432974	-0.0118602
423	0.431282	0.431734	-0.0149255
424	0.429838	0.430307	-0.0154698
425	0.428853	0.429247	-0.0130061
426	0.42872	0.429056	-0.0111153
427	0.429473	0.42983	-0.0117456
428	0.428624	0.429055	-0.014238
429	0.428354	0.428754	-0.0132066
430	0.428693	0.429002	-0.01017
431	0.42708	0.42736	-0.00928189
432	0.425411	0.425716	-0.0100554
433	0.427049	0.427351	-0.00999808
434	0.427235	0.427537	-0.00991214
435	0.425768	0.426099	-0.0109435
436	0.425622	0.425827	-0.00678953
437	0.425493	0.425728	-0.00776355
438	0.424973	0.425252	-0.00922459
439	0.424827	0.425055	-0.00750572
440	0.424258	0.424647	-0.0128629
441	0.424921	0.425243	-0.0105997
442	0.424607	0.424685	-0.00254965
443	0.423502	0.423673	-0.00564362
444	0.423328	0.423533	-0.00676088
445	0.423028	0.423205	-0.0058155
446	0.422323	0.422538	-0.00710465
447	0.422011	0.4222	-0.00624522
448	0.42165	0.421873	-0.00736249
449	0.42138	0.421574	-0.00638846
450	0.420943	0.421085	-0.00466959
451	0.420385	0.420484	-0.00326585
452	0.420308	0.420501	-0.00635981
453	0.420187	0.420309	-0.00403934
454	0.4199	0.420117	-0.00716195
455	0.420007	0.420248	-0.00796409
456	0.419926	0.419982	-0.00186211
457	0.419742	0.4198	-0.0019194
458	0.420059	0.420254	-0.00644576
459	0.419539	0.419771	-0.00764896
460	0.418857	0.418915	-0.00186211
461	0.418266	0.418227	0.00128915
462	0.418059	0.418176	-0.00386745
463	0.418461	0.418634	-0.00570091
464	0.419274	0.419379	-0.00346638
465	0.41902	0.41917	-0.00495607
466	0.417785	0.417965	-0.00590145
467	0.416812	0.416916	-0.00340909
468	0.416646	0.416774	-0.00421123
469	0.415961	0.416085	-0.00406799
470	0.415826	0.415854	-0.000888082
471	0.416151	0.416184	-0.00111726
472	0.416398	0.416437	-0.00128915
473	0.41639	0.416499	-0.00360962
474	0.415825	0.416047	-0.00730519
475	0.415802	0.416023	-0.00727654
476	0.415548	0.415685	-0.00452635
477	0.415349	0.415499	-0.00495607
478	0.415493	0.415651	-0.00524255
479	0.415552	0.415724	-0.00567226
480	0.415678	0.415922	-0.00805003
481	0.41572	0.415963	-0.00796409
482	0.415548	0.415706	-0.00524255
483	0.415528	0.415622	-0.00312261
484	0.416373	0.416583	-0.00690412
485	0.416	0.4163	-0.0119748
486	0.4162	0.4164	-0.0173033
487	0.4161	0.41651	-0.0163292
488	0.41612	0.4168	-0.0128056
489	0.415929	0.41634	-0.0135504
490	0.416967	0.417343	-0.0123759
491	0.416994	0.417301	-0.0101413
492	0.417147	0.417569	-0.0138942
493	0.417654	0.41813	-0.0157276
494	0.418185	0.418611	-0.0140661
495	0.418693	0.419151	-0.015126
496	0.419703	0.4202	-0.0163865
497	0.420461	0.420987	-0.0173606
498	0.421119	0.421689	-0.0188216
499	0.422263	0.422802	-0.0177616
500	0.422877	0.423407	-0.0174752
501	0.423851	0.424502	-0.0214572
502	0.424892	0.425548	-0.0216004
503	0.425613	0.426202	-0.0193946
504	0.426383	0.427014	-0.020827
505	0.427614	0.428323	-0.023348
506	0.428784	0.429572	-0.0259836
507	0.429724	0.430486	-0.0250955
508	0.431031	0.431701	-0.0221448
509	0.432267	0.433038	-0.0254679
510	0.433257	0.434008	-0.0247517
511	0.434448	0.435309	-0.0284186
512	0.435539	0.436463	-0.0305099
513	0.436623	0.437542	-0.0303094
514	0.437697	0.438682	-0.0324866
515	0.43902	0.439907	-0.0292494
516	0.44022	0.441153	-0.0307964
517	0.441199	0.442158	-0.0315985
518	0.442295	0.443247	-0.031398
519	0.443344	0.444309	-0.0318277
520	0.444327	0.445281	-0.0314553
521	0.445331	0.446268	-0.030911
522	0.446285	0.447362	-0.0355519
523	0.447367	0.448455	-0.0358671
524	0.448476	0.449458	-0.0324007
525	0.44953	0.450534	-0.0331169
526	0.450428	0.4515	-0.0353514
527	0.451496	0.452562	-0.0351509
528	0.452473	0.453553	-0.0355806
529	0.453344	0.454436	-0.036039
530	0.454074	0.455119	-0.0345206
531	0.454755	0.455762	-0.0332028
532	0.45557	0.456665	-0.0360962
533	0.456553	0.457621	-0.0352655
534	0.457134	0.458172	-0.0342628
535	0.457361	0.458492	-0.0372708
536	0.457668	0.458814	-0.0377865
537	0.45818	0.459256	-0.0355233
538	0.458678	0.459787	-0.0366119
539	0.45873	0.459812	-0.0356952
540	0.458892	0.45988	-0.0325726
541	0.459215	0.460317	-0.0363541
542	0.459524	0.460646	-0.037013
543	0.459451	0.4606	-0.0379297
544	0.459477	0.460557	-0.0356379
545	0.459312	0.460361	-0.0346066
546	0.458854	0.459998	-0.0377578
547	0.45869	0.4598	-0.0366119
548	0.458617	0.459783	-0.0384454
549	0.458544	0.459704	-0.0382162
550	0.458321	0.459421	-0.0363254
551	0.457828	0.458997	-0.03856
552	0.457655	0.458745	-0.0359244
553	0.457251	0.458272	-0.0336898
554	0.456556	0.457625	-0.0352368
555	0.456214	0.457317	-0.0363541
556	0.456019	0.457058	-0.0342914
557	0.455458	0.456458	-0.032945
558	0.454962	0.455988	-0.0338044
559	0.454713	0.455702	-0.0326012
560	0.454588	0.455495	-0.0299083
561	0.454247	0.4551	-0.0281321
562	0.453538	0.454358	-0.0270722
563	0.453064	0.4539	-0.0275592
564	0.452771	0.453633	-0.0284473
565	0.452288	0.45312	-0.0274446
566	0.451922	0.452673	-0.0247804
567	0.451936	0.452663	-0.0240069
568	0.451806	0.452538	-0.0241215
569	0.451886	0.45261	-0.0238923
570	0.451427	0.452129	-0.0232047
571	0.450695	0.45135	-0.0216004
572	0.44953	0.450184	-0.0215432
573	0.448926	0.449581	-0.0216004
574	0.449047	0.449702	-0.0216004
575	0.447677	0.448254	-0.0190508
576	0.44701	0.447544	-0.0175898
577	0.447392	0.447927	-0.0176184
578	0.446573	0.447043	-0.0154698
579	0.444619	0.445047	-0.0140947
580	0.444651	0.445104	-0.0149255
581	0.444966	0.445444	-0.0157563
582	0.4433	0.443666	-0.0120894
583	0.440021	0.440323	-0.00994079
584	0.440895	0.441191	-0.00974025
585	0.440985	0.441211	-0.00747708
586	0.439277	0.439414	-0.00452635
587	0.438681	0.438847	-0.00544308
588	0.438277	0.438439	-0.00532849
589	0.436654	0.436742	-0.00292208
590	0.436125	0.436199	-0.00246371
591	0.436006	0.436065	-0.00194805
592	0.436337	0.436349	-0.000401069
593	0.436364	0.43631	0.00180481
594	0.435123	0.434995	0.00421123
595	0.434336	0.434194	0.00469824
596	0.433235	0.433039	0.0064744
597	0.432644	0.432478	0.00550038
598	0.432835	0.432603	0.00767761
599	0.432536	0.432218	0.0104851
600	0.431747	0.431478	0.00885217
601	0.431342	0.431018	0.010657
602	0.431008	0.430677	0.0109148
603	0.430837	0.430442	0.0130348
604	0.429905	0.42948	0.0140088
605	0.429277	0.428841	0.0143525
606	0.429288	0.428818	0.0155271
607	0.428734	0.428233	0.0165298
608	0.428225	0.427712	0.0169309
609	0.428282	0.427723	0.0184492
610	0.428202	0.427655	0.0180195
611	0.427744	0.427162	0.0191654
612	0.427235	0.426599	0.0209415
613	0.427214	0.426544	0.0220875
614	0.427462	0.426741	0.023749
615	0.427211	0.426419	0.0261268
616	0.426584	0.425809	0.0255538
617	0.426444	0.425701	0.0245225
618	0.426501	0.425655	0.0278743
619	0.426312	0.425399	0.0301089
620	0.426354	0.425465	0.0293354
621	0.426183	0.425281	0.0297651
622	0.426382	0.42542	0.0317131
623	0.426452	0.425455	0.0329163
624	0.426148	0.425142	0.0331455
625	0.426048	0.425001	0.0345206
626	0.426078	0.425002	0.035466
627	0.426074	0.424953	0.0369557
628	0.42607	0.42491	0.0382448
629	0.426674	0.42546	0.0400497
630	0.426863	0.425667	0.0394767
631	0.426774	0.425495	0.0421982
632	0.427019	0.425676	0.0442895
633	0.42728	0.425903	0.0454068
634	0.427409	0.425938	0.0485581
635	0.427744	0.426241	0.0495894
636	0.427992	0.426509	0.0489018
637	0.428167	0.42666	0.049704
638	0.428491	0.426921	0.0517666
639	0.428883	0.427284	0.052712
640	0.429173	0.427508	0.0548893
641	0.429498	0.427795	0.0561498
642	0.429953	0.428221	0.0570951
643	0.430479	0.428712	0.0582984
644	0.430919	0.429073	0.0609053
645	0.431451	0.429591	0.061335
646	0.432044	0.43011	0.0638274
647	0.432594	0.430581	0.0664057
648	0.43324	0.431174	0.0681532
649	0.433722	0.431606	0.0698148
650	0.434118	0.431966	0.0709894
651	0.434728	0.432518	0.0728802
652	0.435445	0.43318	0.0747423
653	0.435751	0.433461	0.0755731
654	0.43652	0.43416	0.0770914
655	0.43728	0.43487	0.0698148
656	0.438065	0.43559	0.0659474
657	0.43886	0.43632	0.0650306
658	0.43965	0.43706	0.0753152
659	0.44049	0.43781	0.087462
660	0.44133	0.438571	0.0910144
661	0.442392	0.439532	0.0943089
662	0.443607	0.440754	0.0940797
663	0.444603	0.44168	0.0964289
664	0.445395	0.442391	0.0990358
665	0.44633	0.443267	0.100984
666	0.447313	0.444175	0.103505
667	0.448413	0.445243	0.104536
668	0.449037	0.445784	0.107315
669	0.449865	0.446498	0.111039
670	0.451615	0.448172	0.113589
671	0.452773	0.449242	0.116483
672	0.453677	0.450095	0.118173
673	0.454729	0.451102	0.119663
674	0.455829	0.4521	0.123014
675	0.457006	0.453191	0.125851
676	0.457955	0.454029	0.129489
677	0.459035	0.455064	0.13095
678	0.460303	0.456252	0.133586
679	0.461306	0.45719	0.135792
680	0.462261	0.458129	0.136307
681	0.463339	0.45908	0.140461
682	0.464351	0.459973	0.144415
683	0.465459	0.461097	0.14387
684	0.466786	0.462325	0.147165
685	0.467684	0.463139	0.149887
686	0.46857	0.463911	0.153668
687	0.469376	0.464673	0.155158
688	0.470361	0.46561	0.156705
689	0.471653	0.46683	0.159112
690	0.472625	0.467709	0.162148
691	0.473489	0.468483	0.165099
692	0.47447	0.469445	0.165758
693	0.47542	0.470313	0.168451
694	0.476188	0.471002	0.171058
695	0.477025	0.47184	0.171001
696	0.477837	0.472571	0.173665
697	0.47855	0.473209	0.176158
698	0.479264	0.473914	0.176415
699	0.479945	0.474558	0.177676
700	0.480624	0.475153	0.180426
701	0.481491	0.475955	0.182575
702	0.482315	0.476713	0.184752
703	0.482753	0.47707	0.187445
704	0.483443	0.477741	0.188047
705	0.484209	0.478473	0.189164
706	0.484776	0.478984	0.191026
707	0.485303	0.479482	0.192
708	0.485643	0.479778	0.193462
709	0.48594	0.480038	0.194636
710	0.486509	0.48054	0.196842
711	0.48686	0.480842	0.198475
712	0.487315	0.481249	0.200051
713	0.487873	0.481805	0.200137
714	0.488125	0.482003	0.201913
715	0.488355	0.482187	0.203431
716	0.48862	0.482455	0.203346
717	0.489085	0.482925	0.203145
718	0.489548	0.483341	0.204749
719	0.489818	0.48353	0.207356
720	0.490109	0.483705	0.211253
721	0.490392	0.483991	0.211109
722	0.490484	0.48408	0.211253
723	0.490817	0.4844	0.211654
724	0.491164	0.484716	0.212714
725	0.491361	0.484902	0.213029
726	0.491572	0.485047	0.215235
727	0.491757	0.485224	0.215493
728	0.492039	0.485527	0.214777
729	0.492233	0.485744	0.214032
730	0.492626	0.486073	0.216123
731	0.492666	0.486104	0.216467
732	0.492696	0.486102	0.21747
733	0.493259	0.48659	0.219962
734	0.49355	0.486885	0.219819
735	0.493376	0.486672	0.221108
736	0.493509	0.486825	0.220421
737	0.493648	0.487005	0.219103
738	0.493784	0.487108	0.220191
739	0.494111	0.48742	0.220707
740	0.494171	0.487499	0.220048
741	0.494248	0.487532	0.221481
742	0.494351	0.487639	0.221395
743	0.494331	0.48761	0.22171
744	0.494619	0.487853	0.223114
745	0.494436	0.48767	0.223171
746	0.494102	0.487327	0.223457
747	0.494079	0.487313	0.223142
748	0.493615	0.486804	0.224632
749	0.493334	0.486481	0.226036
750	0.493147	0.48623	0.228127
751	0.492874	0.485988	0.227096
752	0.492535	0.485668	0.226523
753	0.492317	0.485451	0.226466
754	0.491899	0.485063	0.225491
755	0.491721	0.484977	0.222455
756	0.491692	0.484851	0.225635
757	0.491424	0.484614	0.224575
758	0.491213	0.484411	0.224346
759	0.491162	0.48437	0.224002
760	0.49106	0.484319	0.22234
761	0.490523	0.483813	0.22128
762	0.490271	0.483528	0.222369
763	0.490392	0.483663	0.221968
764	0.49002	0.483247	0.2234
765	0.48964	0.482863	0.223486
766	0.4891	0.482355	0.222483
767	0.488952	0.482231	0.221681
768	0.48907	0.482329	0.22234
769	0.488628	0.481928	0.220994
770	0.488127	0.481487	0.219045
771	0.487426	0.480743	0.220421
772	0.487026	0.48036	0.219848
773	0.487146	0.48054	0.217928
774	0.486675	0.480064	0.218014
775	0.486226	0.479575	0.219361
776	0.486135	0.479522	0.218157
777	0.485932	0.479347	0.217212
778	0.485607	0.479051	0.216238
779	0.485081	0.478534	0.215923
780	0.484347	0.477784	0.216438
781	0.484075	0.477563	0.214748
782	0.483425	0.476954	0.213401
783	0.482681	0.476212	0.213373
784	0.482229	0.475807	0.211797
785	0.48189	0.475573	0.208359
786	0.481428	0.475126	0.207843
787	0.48078	0.47445	0.208789
788	0.480508	0.474196	0.208216
789	0.47996	0.473718	0.205838
790	0.479155	0.47295	0.204635
791	0.478524	0.472381	0.202601
792	0.478201	0.472063	0.202457
793	0.477877	0.471809	0.200137
794	0.477207	0.471095	0.201569
795	0.47606	0.470055	0.198017
796	0.475492	0.469445	0.199449
797	0.475586	0.469522	0.199994
798	0.474534	0.468569	0.196728
799	0.473826	0.467894	0.195668
800	0.473592	0.467656	0.195753
801	0.473164	0.467227	0.195839
802	0.472152	0.466249	0.194693
803	0.471419	0.465617	0.19137
804	0.470845	0.465056	0.190969
805	0.470536	0.464765	0.190367
806	0.469903	0.464139	0.190081
807	0.468782	0.463081	0.187961
808	0.468351	0.462783	0.183664
809	0.468193	0.462647	0.182919
810	0.4675	0.461989	0.181744
811	0.466561	0.461055	0.181601
812	0.465886	0.460448	0.179338
813	0.465986	0.460493	0.181171
814	0.465161	0.459714	0.179653
815	0.463887	0.458499	0.177705
816	0.463113	0.457715	0.177991
817	0.462884	0.457533	0.176473
818	0.462463	0.457177	0.174324
819	0.461659	0.456436	0.172261
820	0.460584	0.455315	0.17378
821	0.459843	0.454723	0.168852
822	0.459697	0.454603	0.167993
823	0.459246	0.454138	0.168508
824	0.458047	0.453004	0.166388
825	0.45716	0.452165	0.164755
826	0.456925	0.451971	0.163409
827	0.456713	0.451802	0.161976
828	0.455697	0.45078	0.162177
829	0.454679	0.449871	0.158624
830	0.45414	0.449334	0.15851
831	0.454335	0.449524	0.158653
832	0.453827	0.449039	0.157908
833	0.452696	0.447911	0.157822
834	0.45173	0.44702	0.15533
835	0.45145	0.446776	0.154213
836	0.451002	0.44635	0.153439
837	0.450068	0.445464	0.151863
838	0.448752	0.444194	0.150345
839	0.448265	0.443784	0.147795
840	0.44832	0.443957	0.143928
841	0.4483	0.443892	0.14536
842	0.447338	0.442967	0.144186
843	0.446737	0.44236	0.144386
844	0.446293	0.441951	0.14324
845	0.44607	0.441754	0.142352
846	0.445525	0.441206	0.142438
847	0.444555	0.440316	0.139802
848	0.443647	0.439439	0.1388
849	0.443284	0.439123	0.137224
850	0.443086	0.438976	0.135562
851	0.442617	0.438463	0.137023
852	0.441773	0.43764	0.13625
853	0.440947	0.436894	0.1337
854	0.440346	0.436322	0.132726
855	0.44003	0.436025	0.132096
856	0.439401	0.435459	0.130033
857	0.438472	0.434576	0.128544
858	0.43785	0.433947	0.128744
859	0.437802	0.433923	0.127942
860	0.437329	0.433545	0.124819
861	0.436549	0.432807	0.123387
862	0.435684	0.431936	0.123645
863	0.435172	0.431468	0.122184
864	0.434495	0.43088	0.119204
865	0.433883	0.43025	0.119834
866	0.433959	0.430315	0.120178
867	0.433859	0.430138	0.122699
868	0.432902	0.429316	0.118259
869	0.432446	0.428914	0.116483
870	0.432099	0.428581	0.115996
871	0.431492	0.427951	0.116769
872	0.430827	0.427266	0.117399
873	0.43039	0.426955	0.113303
874	0.430089	0.426643	0.113675
875	0.429939	0.426484	0.113933
876	0.429446	0.426004	0.113503
877	0.429048	0.425726	0.10955
878	0.428526	0.4253	0.106398
879	0.428225	0.424929	0.108719
880	0.428022	0.424739	0.108289
881	0.427347	0.424096	0.107201
882	0.426715	0.423472	0.106971
883	0.426299	0.423121	0.104823
884	0.425525	0.422392	0.103304
885	0.425206	0.422094	0.102703
886	0.424837	0.421705	0.103333
887	0.424159	0.421131	0.0998953
888	0.423859	0.420827	0.0999526
889	0.423705	0.420595	0.102588
890	0.42352	0.420521	0.0988926
891	0.423681	0.420637	0.100354
892	0.423389	0.420331	0.100841
893	0.422911	0.419974	0.0968586
894	0.422845	0.41994	0.0958273
895	0.422764	0.41986	0.09577
896	0.422988	0.420103	0.0951683
897	0.423099	0.420195	0.09577
898	0.423091	0.420211	0.0949965
899	0.42305	0.420244	0.0925327
900	0.423472	0.420671	0.0923895
901	0.424117	0.421346	0.0914154
902	0.424623	0.421907	0.089582
903	0.425045	0.422282	0.091129
904	0.42554	0.422817	0.0897825
905	0.426235	0.423579	0.0875766
906	0.427289	0.42454	0.0906419
907	0.428287	0.425596	0.0887798
908	0.428999	0.426383	0.0862874
909	0.428444	0.425856	0.0853707
910	0.426747	0.42406	0.0886366
911	0.424109	0.421506	0.0858577
912	0.421776	0.419136	0.0870609
913	0.419755	0.417112	0.0871755
914	0.418084	0.415472	0.0861155
915	0.416874	0.414254	0.0864307
916	0.41591	0.413397	0.082907
917	0.415444	0.412962	0.0818183
918	0.414893	0.412463	0.0800995
919	0.414334	0.41187	0.0813027
920	0.41353	0.411036	0.0822481
921	0.412244	0.409834	0.0794979
922	0.411531	0.409156	0.0783519
923	0.410987	0.408609	0.0784092
924	0.410517	0.408107	0.0794692
925	0.409991	0.407601	0.0788389
926	0.409445	0.407108	0.0770628
927	0.408864	0.406485	0.0784952
928	0.408258	0.405997	0.0745704
929	0.408018	0.405804	0.0729948
930	0.407955	0.405648	0.0760887
931	0.407714	0.405357	0.0777503
932	0.407126	0.404857	0.0748569
933	0.406535	0.404341	0.0723931
934	0.406339	0.404032	0.0760601
935	0.406383	0.404138	0.0740261
936	0.406186	0.403954	0.0735964
937	0.405676	0.403503	0.0716769
938	0.405345	0.403173	0.0716483
939	0.405118	0.402907	0.0728802
940	0.404757	0.402563	0.0723645
941	0.404852	0.402675	0.0717915
942	0.404596	0.402417	0.0718775
943	0.404347	0.4022	0.0708462
944	0.403962	0.401829	0.0703305
945	0.403507	0.401357	0.0709321
946	0.403339	0.401225	0.0697002
947	0.403286	0.40122	0.0681819
948	0.403157	0.401058	0.0692132
949	0.402685	0.400679	0.0661765
950	0.402198	0.40022	0.0652312
951	0.401967	0.3999	0.0681532
952	0.401607	0.399611	0.0658328
953	0.401547	0.399612	0.0637988
954	0.401504	0.399548	0.0644863
955	0.401155	0.399139	0.066463
956	0.400631	0.398699	0.0637415
957	0.400412	0.398447	0.0647728
958	0.400308	0.398318	0.0656322
959	0.400014	0.398047	0.0648874
960	0.399803	0.397856	0.0641998
961	0.399417	0.397468	0.0642571
962	0.399027	0.397028	0.0659474
963	0.398904	0.396953	0.0643717
964	0.398789	0.396865	0.063455
965	0.398764	0.396812	0.0643717
966	0.398359	0.396448	0.0629966
967	0.397974	0.396085	0.0622804
968	0.397811	0.395861	0.0642858
969	0.397609	0.395747	0.0613923
970	0.397454	0.395537	0.0632544
971	0.397291	0.395367	0.063455
972	0.396948	0.395099	0.0610199
973	0.396601	0.394786	0.059874
974	0.396407	0.394527	0.0619653
975	0.396102	0.394262	0.0607048
976	0.396029	0.394243	0.0589286
977	0.395928	0.394112	0.059874
978	0.395682	0.393867	0.059874
979	0.395453	0.393709	0.0574962
980	0.395293	0.393545	0.0576395
981	0.395094	0.393321	0.0584989
982	0.394952	0.393165	0.0589286
983	0.394798	0.393038	0.0580405
984	0.394882	0.39307	0.059788
985	0.394611	0.392859	0.0577827
986	0.394297	0.392601	0.0559492
987	0.394361	0.392599	0.0581265
988	0.39423	0.392466	0.0581551
989	0.394215	0.392489	0.0568946
990	0.394201	0.392509	0.0557773
991	0.393789	0.392145	0.0542304
992	0.393542	0.391871	0.0550898
993	0.393299	0.391639	0.054746
994	0.393387	0.391652	0.0572097
995	0.393674	0.392063	0.0531131
996	0.393432	0.391826	0.0530271
997	0.393121	0.391493	0.0536574
998	0.392909	0.391261	0.0543736
999	0.392991	0.39122	0.0583843
1000	0.393061	0.391407	0.0545455
1002.5	0.390124	0.388501	0.0535142
1005	0.389974	0.388408	0.0516807
1007.5	0.38995	0.388377	0.0519099
1010	0.390064	0.388413	0.0544595
1012.5	0.390342	0.388785	0.0513942
1015	0.39064	0.389167	0.0485867
1017.5	0.390985	0.389539	0.0476986
1020	0.390658	0.389219	0.0474695
1022.5	0.390038	0.388597	0.0474981
1025	0.389036	0.387596	0.0474981
1027.5	0.38792	0.386497	0.0468965
1030	0.386811	0.38542	0.0458652
1032.5	0.385934	0.384481	0.0479278
1035	0.384977	0.383508	0.0484721
1037.5	0.383971	0.382561	0.0465241
1040	0.383426	0.382067	0.0448052
1042.5	0.382985	0.381666	0.043516
1045	0.382615	0.381289	0.0437452
1047.5	0.382409	0.381106	0.0430004
1050	0.382271	0.381003	0.0418258
1052.5	0.381977	0.380698	0.0421696
1055	0.381762	0.380454	0.0431436
1057.5	0.381611	0.380248	0.0449198
1060	0.381237	0.379905	0.0439458
1062.5	0.381041	0.379733	0.0431436
1065	0.381208	0.379904	0.043029
1067.5	0.381016	0.379716	0.0428571
1070	0.380801	0.379497	0.0430004
1072.5	0.380963	0.379616	0.0444041
1075	0.381035	0.379714	0.043602
1077.5	0.381049	0.379791	0.0414534
1080	0.381296	0.38009	0.0397632
1082.5	0.381316	0.380138	0.0388464
1085	0.381054	0.37987	0.0390756
1087.5	0.381109	0.379892	0.0401069
1090	0.381066	0.379829	0.0407945
1092.5	0.380672	0.379452	0.0402502
1095	0.380474	0.379251	0.0403075
1097.5	0.380268	0.37904	0.0405367
1100	0.379621	0.378403	0.0401929
1102.5	0.378881	0.377675	0.0397918
1105	0.378003	0.376809	0.0393621
1107.5	0.377698	0.376541	0.0381589
1110	0.377506	0.376361	0.0377578
1112.5	0.377443	0.37628	0.0383594
1115	0.377252	0.376103	0.0379297
1117.5	0.377144	0.376011	0.0373568
1120	0.377288	0.376171	0.0368124
1122.5	0.377566	0.376449	0.0368411
1125	0.377912	0.376786	0.0371562
1127.5	0.378485	0.377336	0.0378724
1130	0.379094	0.377948	0.0377865
1132.5	0.379691	0.378568	0.0370416
1135	0.381343	0.38022	0.0370416
1137.5	0.383573	0.382462	0.0366406
1140	0.386353	0.38527	0.0356952
1142.5	0.390396	0.389332	0.0351222
1145	0.394912	0.393855	0.0348357
1147.5	0.399266	0.398198	0.0352082
1150	0.401144	0.400097	0.0345206
1152.5	0.401982	0.400961	0.0336612
1155	0.402142	0.401093	0.0346066
1157.5	0.401633	0.400568	0.0351222
1160	0.400606	0.399533	0.0353801
1162.5	0.399884	0.398806	0.0355806
1165	0.401221	0.400154	0.0351795
1167.5	0.405503	0.404475	0.033919
1170	0.412526	0.411505	0.0336898
1172.5	0.421177	0.420169	0.0332601
1175	0.434688	0.43372	0.0319137
1177.5	0.457496	0.456537	0.0316272
1180	0.482797	0.481835	0.0317418
1182.5	0.507654	0.506685	0.031971
1185	0.519464	0.518483	0.032372
1187.5	0.520256	0.519256	0.0329736
1190	0.493313	0.492237	0.0355233
1192.5	0.461339	0.460283	0.0348071
1195	0.428259	0.427295	0.0317704
1197.5	0.409676	0.40871	0.0318277
1200	0.39561	0.394641	0.0319423
1202.5	0.388488	0.387524	0.0317991
1205	0.385623	0.384695	0.0306245
1207.5	0.384157	0.38325	0.0298797
1210	0.384468	0.383516	0.031398
1212.5	0.38477	0.383821	0.0312548
1215	0.384767	0.383843	0.0305099
1217.5	0.382831	0.381901	0.0306532
1220	0.380336	0.379412	0.0305099
1222.5	0.377289	0.376374	0.0301661
1225	0.374959	0.374025	0.0307964
1227.5	0.373144	0.372209	0.030825
1230	0.3718	0.370886	0.0301375
1232.5	0.371075	0.370179	0.0295359
1235	0.370554	0.369662	0.0294213
1237.5	0.370204	0.369288	0.0302234
1240	0.370266	0.369341	0.0304813
1242.5	0.370321	0.369402	0.0303094
1245	0.370034	0.36915	0.0291348
1247.5	0.369942	0.369064	0.0289629
1250	0.369897	0.369014	0.0291348
1252.5	0.369558	0.368698	0.0283327
1255	0.369586	0.36875	0.0276165
1257.5	0.369845	0.369027	0.0269862
1260	0.369317	0.368536	0.0257544
1262.5	0.369172	0.368391	0.0258117
1265	0.369438	0.368613	0.0272154
1267.5	0.36921	0.368378	0.0274732
1270	0.36916	0.368318	0.0277597
1272.5	0.369435	0.36858	0.0281894
1275	0.369256	0.368396	0.02839
1277.5	0.36904	0.368177	0.0285046
1280	0.368967	0.368101	0.0285332
1282.5	0.368765	0.3679	0.0285046
1285	0.368524	0.367664	0.02839
1287.5	0.368346	0.367489	0.0282754
1290	0.368191	0.367345	0.027903
1292.5	0.368053	0.367221	0.027416
1295	0.368048	0.367213	0.0275019
1297.5	0.3678	0.366976	0.0271868
1300	0.367372	0.366566	0.0265852
1302.5	0.367555	0.366741	0.026843
1305	0.367401	0.366579	0.0271008
1307.5	0.366875	0.366047	0.0272727
1310	0.36662	0.365814	0.0266138
1312.5	0.366398	0.365593	0.0265852
1315	0.366171	0.365337	0.0275019
1317.5	0.366221	0.3654	0.0270722
1320	0.366254	0.365445	0.0266998
1322.5	0.366158	0.365343	0.0269003
1325	0.366502	0.365683	0.0270149
1327.5	0.366904	0.366081	0.0271295
1330	0.367158	0.36633	0.02733
1332.5	0.367804	0.366982	0.0271008
1335	0.368541	0.36773	0.0267571
1337.5	0.369082	0.368279	0.0264419
1340	0.369962	0.369175	0.0259549
1342.5	0.371013	0.370242	0.0254106
1345	0.372235	0.371461	0.0255252
1347.5	0.373858	0.373082	0.0255538
1350	0.37572	0.374945	0.0255538
1352.5	0.378406	0.377621	0.0258976
1355	0.382051	0.38126	0.0261268
1357.5	0.386407	0.385612	0.0262127
1360	0.392537	0.391766	0.0254106
1362.5	0.401347	0.400576	0.0254106
1365	0.412041	0.411235	0.0265852
1367.5	0.422622	0.421842	0.0256971
1370	0.429566	0.428794	0.0254679
1372.5	0.429728	0.428918	0.0267284
1375	0.430043	0.429267	0.0255825
1377.5	0.430765	0.430021	0.0245512
1380	0.432298	0.431536	0.0251241
1382.5	0.434079	0.433289	0.0260695
1385	0.437396	0.436581	0.0269003
1387.5	0.443831	0.443013	0.0270149
1390	0.453404	0.452607	0.0262414
1392.5	0.463927	0.46316	0.0253247
1395	0.472576	0.471818	0.0250095
1397.5	0.476338	0.475565	0.0254393
1400	0.478023	0.477232	0.0260695
1402.5	0.478687	0.477892	0.0262414
1405	0.473522	0.472706	0.0269003
1407.5	0.464756	0.463921	0.0275592
1410	0.452457	0.451645	0.0268143
1412.5	0.439345	0.438538	0.0266138
1415	0.426027	0.425218	0.0266998
1417.5	0.416847	0.416035	0.0267857
1420	0.410983	0.410171	0.0267857
1422.5	0.407111	0.406299	0.0267571
1425	0.405338	0.404524	0.026843
1427.5	0.402395	0.401582	0.0268143
1430	0.398525	0.397715	0.0266998
1432.5	0.396438	0.395612	0.0272441
1435	0.394137	0.393305	0.0274446
1437.5	0.391511	0.390684	0.0272727
1440	0.389168	0.388356	0.0267571
1442.5	0.386479	0.385691	0.0259836
1445	0.38329	0.382535	0.0248949
1447.5	0.381781	0.38101	0.025382
1450	0.380486	0.379696	0.0260409
1452.5	0.379345	0.378531	0.026843
1455	0.380038	0.379227	0.0267284
1457.5	0.380484	0.379683	0.0264419
1460	0.380628	0.379843	0.0258976
1462.5	0.381358	0.38057	0.0260122
1465	0.381183	0.380387	0.02627
1467.5	0.379885	0.379075	0.0267284
1470	0.379561	0.378767	0.0262127
1472.5	0.379067	0.378279	0.0259836
1475	0.378261	0.377466	0.0262127
1477.5	0.378424	0.377614	0.0266998
1480	0.378507	0.377699	0.0266998
1482.5	0.378412	0.377624	0.0260122
1485	0.379225	0.378425	0.0263846
1487.5	0.379538	0.378744	0.0262127
1490	0.379151	0.378386	0.0252101
1492.5	0.379931	0.379151	0.0257257
1495	0.380845	0.380066	0.0256971
1497.5	0.381867	0.381116	0.0247517
1500	0.385205	0.384464	0.0244366
1502.5	0.387633	0.38688	0.024809
1505	0.388719	0.387927	0.0261268
1507.5	0.392768	0.391999	0.025382
1510	0.396259	0.395505	0.0248663
1512.5	0.399167	0.398417	0.0247517
1515	0.40129	0.400522	0.0253247
1517.5	0.402508	0.401739	0.0253533
1520	0.402805	0.402057	0.0246658
1522.5	0.403309	0.402532	0.0256111
1525	0.403341	0.402554	0.0259549
1527.5	0.40285	0.402072	0.0256398
1530	0.40245	0.401661	0.0260122
1532.5	0.402235	0.40144	0.0262127
1535	0.402196	0.4014	0.02627
1537.5	0.402196	0.401397	0.026356
1540	0.401886	0.401073	0.0268143
1542.5	0.401297	0.400462	0.0275592
1545	0.401229	0.400395	0.0275592
1547.5	0.401069	0.400244	0.0272154
1550	0.400767	0.399963	0.0264992
1552.5	0.399777	0.398995	0.0258117
1555	0.397939	0.397171	0.0253533
1557.5	0.395438	0.394678	0.0250382
1560	0.393051	0.392298	0.0248376
1562.5	0.389825	0.389077	0.0246658
1565	0.38634	0.385593	0.0246371
1567.5	0.384317	0.383554	0.0251814
1570	0.381445	0.380663	0.0258117
1572.5	0.378422	0.377631	0.0260982
1575	0.377188	0.376434	0.0248376
1577.5	0.3757	0.374966	0.024236
1580	0.374302	0.373572	0.0240928
1582.5	0.373691	0.372941	0.0247517
1585	0.373042	0.37229	0.0247804
1587.5	0.37252	0.371776	0.0245225
1590	0.372392	0.371664	0.0239782
1592.5	0.372129	0.371387	0.0244939
1595	0.372258	0.371489	0.0253533
1597.5	0.373245	0.372441	0.0265279
1600	0.372706	0.371883	0.0271295
1602.5	0.372396	0.371573	0.0271295
1605	0.372735	0.371937	0.0263273
1607.5	0.372877	0.372099	0.0256684
1610	0.373384	0.372615	0.0253533
1612.5	0.374255	0.373484	0.0254679
1615	0.375046	0.374334	0.0235199
1617.5	0.37607	0.37537	0.0230901
1620	0.377222	0.376496	0.0239496
1622.5	0.378321	0.377596	0.0239209
1625	0.379868	0.379129	0.0243506
1627.5	0.381755	0.380996	0.0250095
1630	0.384018	0.383253	0.0252101
1632.5	0.387243	0.386478	0.0252387
1635	0.39098	0.390225	0.0248663
1637.5	0.394806	0.394091	0.0236058
1640	0.400941	0.400238	0.0232334
1642.5	0.407646	0.406946	0.0230615
1645	0.414317	0.413627	0.0227464
1647.5	0.418648	0.417952	0.0229469
1650	0.420343	0.419624	0.0237204
1652.5	0.418715	0.417949	0.025296
1655	0.418414	0.417676	0.024322
1657.5	0.418361	0.417643	0.0236917
1660	0.418493	0.417781	0.0235199
1662.5	0.418633	0.417927	0.0232907
1665	0.419446	0.418693	0.0248376
1667.5	0.421437	0.420613	0.0271581
1670	0.427583	0.426799	0.0258403
1672.5	0.437327	0.436547	0.0257544
1675	0.452972	0.452187	0.0258976
1677.5	0.481346	0.480588	0.0249809
1680	0.528774	0.528051	0.0237777
1682.5	0.60246	0.601782	0.0223166
1685	0.726356	0.725731	0.0206264
1687.5	0.82892	0.828068	0.0280749
1690	0.879479	0.878463	0.0335179

## Sheet: Figure 3a-10%
Mueller Matrix Derived Data	LCP	RCP	CD
nm			deg
193	3.05212	3.16127	-3.59005
194	3.26322	3.42222	-5.22622
195	3.20682	3.26961	-2.06769
196	3.18114	3.21738	-1.18558
197	3.10437	3.15013	-1.51651
198	3.17013	3.21454	-1.46285
199	3.25072	3.30477	-1.78109
200	3.27772	3.34113	-2.08344
201	3.19923	3.24309	-1.46259
202	3.13394	3.17141	-1.24613
203	3.1569	3.19514	-1.26783
204	3.17528	3.23262	-1.88511
205	3.20404	3.23782	-1.12977
206	3.16568	3.18049	-0.498837
207	3.1127	3.1369	-0.796557
208	3.08083	3.1127	-1.05245
209	3.06148	3.08345	-0.720272
210	3.01702	3.03398	-0.558674
211	2.98748	2.99983	-0.410465
212	2.95511	2.96938	-0.461871
213	2.91351	2.92828	-0.487289
214	2.91921	2.93159	-0.411697
215	2.91386	2.93049	-0.541995
216	2.93012	2.94815	-0.596877
217	2.96021	2.97751	-0.562801
218	2.95824	2.97302	-0.487002
219	2.95395	2.96617	-0.40207
220	2.947	2.95473	-0.25566
221	2.92101	2.93307	-0.398603
222	2.8811	2.89479	-0.449234
223	2.81363	2.82274	-0.304624
224	2.70337	2.71219	-0.286831
225	2.57338	2.58105	-0.252308
226	2.41328	2.41812	-0.159599
227	2.23678	2.23977	-0.099351
228	2.02368	2.02528	-0.0517953
229	1.80977	1.81063	-0.0280462
230	1.6122	1.61312	-0.0303953
231	1.44926	1.44978	-0.0173033
232	1.32675	1.32703	-0.00905271
233	1.23726	1.23757	-0.0103705
234	1.17142	1.17162	-0.0065317
235	1.12026	1.12054	-0.00931054
236	1.07683	1.07717	-0.0112586
237	1.0376	1.03795	-0.0114591
238	0.99992	1.00034	-0.0138369
239	0.96305	0.963467	-0.0137223
240	0.927666	0.928029	-0.0120321
241	0.894302	0.894668	-0.012118
242	0.864712	0.865092	-0.0124904
243	0.838979	0.839373	-0.0130061
244	0.816721	0.817167	-0.0146677
245	0.797034	0.797508	-0.0156417
246	0.7797	0.78026	-0.0184492
247	0.765012	0.765609	-0.0196524
248	0.752608	0.753179	-0.0188216
249	0.742196	0.742812	-0.0202826
250	0.733525	0.734085	-0.0184778
251	0.726253	0.726845	-0.0195378
252	0.720017	0.720644	-0.0206551
253	0.71444	0.715072	-0.020827
254	0.709757	0.710383	-0.0206264
255	0.705967	0.706624	-0.0216577
256	0.702892	0.703612	-0.0238063
257	0.700545	0.701322	-0.0256971
258	0.699033	0.699851	-0.0269289
259	0.698424	0.699251	-0.02733
260	0.698249	0.699094	-0.027903
261	0.69799	0.698962	-0.0320856
262	0.698161	0.699154	-0.0327731
263	0.698484	0.699342	-0.028304
264	0.698458	0.69936	-0.0297651
265	0.699076	0.700078	-0.0330023
266	0.701485	0.702416	-0.0306818
267	0.705183	0.706094	-0.0300802
268	0.707296	0.708271	-0.0321428
269	0.705135	0.706163	-0.0338617
270	0.701378	0.70244	-0.0350076
271	0.697956	0.698985	-0.0339763
272	0.694656	0.695691	-0.0341768
273	0.69057	0.691664	-0.0360962
274	0.687478	0.688574	-0.0360962
275	0.688171	0.689228	-0.0348357
276	0.693653	0.694771	-0.0368411
277	0.693685	0.694801	-0.0367838
278	0.683736	0.684856	-0.0369557
279	0.667774	0.66891	-0.0374427
280	0.652989	0.654081	-0.036039
281	0.64273	0.643905	-0.0387605
282	0.636216	0.637473	-0.041482
283	0.631563	0.632669	-0.0364687
284	0.62664	0.627774	-0.037414
285	0.621696	0.622832	-0.0375
286	0.616986	0.618086	-0.0362681
287	0.612641	0.613712	-0.0353228
288	0.608844	0.609935	-0.0359817
289	0.605745	0.606869	-0.0371276
290	0.603315	0.604416	-0.0362681
291	0.60111	0.602217	-0.0365546
292	0.598118	0.599159	-0.0343487
293	0.593397	0.594415	-0.0336039
294	0.586608	0.587635	-0.0338904
295	0.578492	0.579523	-0.0340623
296	0.570096	0.571156	-0.034979
297	0.562419	0.563467	-0.0345779
298	0.55608	0.557158	-0.0355519
299	0.551002	0.551943	-0.0310829
300	0.546899	0.5478	-0.0297078
301	0.54333	0.544313	-0.0324293
302	0.540482	0.541508	-0.0338331
303	0.538001	0.539101	-0.0362395
304	0.535898	0.536942	-0.0344347
305	0.533766	0.534762	-0.0328304
306	0.531538	0.532626	-0.0358671
307	0.52939	0.530488	-0.0362108
308	0.527341	0.528335	-0.0328017
309	0.52546	0.526458	-0.032945
310	0.523524	0.524573	-0.0346066
311	0.521823	0.522845	-0.0337185
312	0.520026	0.520982	-0.0315412
313	0.51816	0.519121	-0.0317131
314	0.516323	0.517359	-0.0341768
315	0.514435	0.515402	-0.0319137
316	0.512665	0.513614	-0.0313121
317	0.511105	0.512105	-0.0330023
318	0.509396	0.510368	-0.0320569
319	0.507524	0.508515	-0.0326872
320	0.505653	0.506693	-0.0343201
321	0.5041	0.505083	-0.0324007
322	0.502496	0.503366	-0.0286765
323	0.50065	0.501567	-0.0302521
324	0.499035	0.499984	-0.0313121
325	0.497363	0.49822	-0.0282467
326	0.495735	0.496587	-0.0281035
327	0.494369	0.495177	-0.0266425
328	0.493084	0.493868	-0.025869
329	0.491479	0.492404	-0.0304813
330	0.490075	0.491013	-0.0309396
331	0.48877	0.489669	-0.0296218
332	0.486945	0.487775	-0.0273873
333	0.484708	0.485556	-0.0279889
334	0.483224	0.484105	-0.0290775
335	0.48231	0.483162	-0.0280749
336	0.481198	0.482055	-0.0282467
337	0.480666	0.481608	-0.0310829
338	0.479858	0.480832	-0.0321142
339	0.479021	0.479917	-0.0295645
340	0.478687	0.479522	-0.0275305
341	0.479251	0.480049	-0.0263273
342	0.479975	0.480753	-0.0256684
343	0.480861	0.48167	-0.0266711
344	0.483994	0.48484	-0.027903
345	0.481044	0.481823	-0.0257257
346	0.475789	0.476547	-0.0249809
347	0.474401	0.475232	-0.0274446
348	0.474766	0.475643	-0.0289343
349	0.474261	0.475127	-0.0285905
350	0.473639	0.474507	-0.0286192
351	0.473172	0.474066	-0.0295072
352	0.472716	0.473533	-0.0269576
353	0.472019	0.472918	-0.0296218
354	0.471639	0.472577	-0.0309683
355	0.471412	0.472337	-0.0305386
356	0.471231	0.472164	-0.0307964
357	0.47093	0.471653	-0.0238636
358	0.470235	0.470988	-0.0248376
359	0.469536	0.470382	-0.0279316
360	0.468829	0.469757	-0.0305959
361	0.468239	0.469156	-0.0302521
362	0.467455	0.468434	-0.0323147
363	0.466516	0.467428	-0.0301089
364	0.465757	0.466683	-0.0305099
365	0.465676	0.466601	-0.0304813
366	0.465304	0.466321	-0.0335466
367	0.464666	0.465781	-0.0367838
368	0.463903	0.464886	-0.0324293
369	0.463004	0.463952	-0.0312548
370	0.462504	0.463373	-0.0287051
371	0.462258	0.46319	-0.0307391
372	0.461822	0.462704	-0.0291348
373	0.461266	0.462189	-0.0304526
374	0.461163	0.462168	-0.0331169
375	0.460935	0.461833	-0.0296505
376	0.460038	0.461075	-0.0341768
377	0.459329	0.460415	-0.0357811
378	0.458707	0.459686	-0.0322861
379	0.457858	0.458747	-0.029364
380	0.456612	0.457518	-0.0298797
381	0.455489	0.456432	-0.0310542
382	0.455032	0.455835	-0.0264992
383	0.453796	0.454672	-0.028877
384	0.452799	0.453702	-0.0297651
385	0.452462	0.453343	-0.0290489
386	0.451764	0.452767	-0.0331169
387	0.451261	0.452215	-0.0314839
388	0.450339	0.451182	-0.027817
389	0.448514	0.449382	-0.0286478
390	0.447085	0.447958	-0.0288197
391	0.447436	0.448332	-0.0295645
392	0.447708	0.448559	-0.0280749
393	0.447178	0.448056	-0.0290202
394	0.445758	0.446639	-0.0290775
395	0.444755	0.445587	-0.027416
396	0.444746	0.445654	-0.0299656
397	0.44531	0.446115	-0.0264992
398	0.445324	0.44613	-0.0265852
399	0.443829	0.444683	-0.0281608
400	0.442037	0.442844	-0.0266425
401	0.441341	0.442156	-0.026843
402	0.441133	0.441921	-0.0259836
403	0.441062	0.441919	-0.0282467
404	0.441005	0.441806	-0.0264419
405	0.440611	0.44127	-0.021715
406	0.439473	0.440192	-0.0237204
407	0.437895	0.438654	-0.0250668
408	0.437648	0.438297	-0.0213999
409	0.437761	0.438433	-0.0221734
410	0.437049	0.437734	-0.0225745
411	0.436591	0.437204	-0.0201681
412	0.436698	0.4373	-0.0198243
413	0.436382	0.436952	-0.0187643
414	0.434631	0.43523	-0.0197383
415	0.433619	0.434263	-0.0212853
416	0.433557	0.434098	-0.0178189
417	0.433249	0.43369	-0.0145244
418	0.432555	0.433062	-0.0167017
419	0.432107	0.432772	-0.0219729
420	0.432208	0.432907	-0.0230328
421	0.433014	0.433466	-0.0148969
422	0.432377	0.432833	-0.0150687
423	0.430983	0.431576	-0.0195665
424	0.429527	0.430136	-0.0200821
425	0.428653	0.429068	-0.0136937
426	0.428542	0.428856	-0.0103132
427	0.429258	0.429681	-0.0139228
428	0.428442	0.428912	-0.0154985
429	0.4281	0.428474	-0.0123472
430	0.428321	0.428737	-0.0137509
431	0.426783	0.427146	-0.0120034
432	0.425131	0.425394	-0.00862299
433	0.426685	0.427042	-0.0117742
434	0.426915	0.427271	-0.0117456
435	0.425495	0.425777	-0.00928189
436	0.425261	0.425528	-0.00876623
437	0.425103	0.425455	-0.0116024
438	0.424605	0.424974	-0.0121753
439	0.424502	0.424785	-0.00931054
440	0.423943	0.424261	-0.0104564
441	0.424614	0.424866	-0.00830786
442	0.424207	0.424465	-0.00847975
443	0.423056	0.423458	-0.0132926
444	0.422938	0.42325	-0.0102846
445	0.42269	0.422886	-0.0064744
446	0.421966	0.422228	-0.00862299
447	0.421704	0.421821	-0.0038961
448	0.421374	0.421524	-0.00498472
449	0.421081	0.421298	-0.00716195
450	0.420656	0.420783	-0.00418258
451	0.42003	0.42014	-0.00366692
452	0.419915	0.420167	-0.00836516
453	0.419772	0.420016	-0.00807868
454	0.419554	0.419796	-0.00796409
455	0.419702	0.419872	-0.00561497
456	0.419511	0.419671	-0.0052712
457	0.419289	0.41949	-0.00664629
458	0.419692	0.419893	-0.00661764
459	0.419142	0.41934	-0.0065317
460	0.418358	0.418499	-0.0046123
461	0.417705	0.4179	-0.00641711
462	0.417557	0.417773	-0.0071333
463	0.417984	0.418197	-0.00701871
464	0.418729	0.419007	-0.00919594
465	0.418562	0.418768	-0.00681818
466	0.417331	0.417525	-0.00638846
467	0.416282	0.416472	-0.00624522
468	0.416175	0.416284	-0.00360962
469	0.415469	0.415611	-0.00466959
470	0.415191	0.415442	-0.00825057
471	0.415535	0.415815	-0.00922459
472	0.415837	0.416063	-0.00747708
473	0.415863	0.416065	-0.00667494
474	0.415287	0.415593	-0.0101127
475	0.415229	0.415577	-0.0114591
476	0.414913	0.415269	-0.0116883
477	0.414717	0.415055	-0.011144
478	0.414848	0.415211	-0.0119748
479	0.414907	0.415261	-0.0116597
480	0.415062	0.415432	-0.012204
481	0.415001	0.415535	-0.0176184
482	0.414827	0.415293	-0.0154125
483	0.414811	0.415219	-0.0134358
484	0.41566	0.41614	-0.0158136
485	0.4155	0.416	-0.0207124
486	0.415	0.4161	-0.0264419
487	0.4154	0.4159	-0.0273587
488	0.4153	0.416	-0.0248949
489	0.415207	0.415871	-0.0219156
490	0.416272	0.41695	-0.0223739
491	0.41623	0.416931	-0.0230901
492	0.416413	0.417142	-0.0240355
493	0.416924	0.417745	-0.0270435
494	0.417422	0.418273	-0.0280462
495	0.417923	0.41879	-0.0285619
496	0.418955	0.41983	-0.0288483
497	0.419756	0.420684	-0.0306245
498	0.420446	0.421316	-0.0286765
499	0.421514	0.422579	-0.0351222
500	0.422101	0.423265	-0.0383881
501	0.423147	0.424306	-0.0382448
502	0.4242	0.425414	-0.0400497
503	0.424871	0.426162	-0.0425707
504	0.425649	0.426951	-0.0429144
505	0.42689	0.428316	-0.0470397
506	0.428124	0.429605	-0.0488445
507	0.429094	0.430581	-0.0490737
508	0.430363	0.431887	-0.0502483
509	0.431671	0.433208	-0.050678
510	0.432703	0.434263	-0.0514515
511	0.433929	0.43558	-0.0544595
512	0.435073	0.436804	-0.0571238
513	0.436257	0.438003	-0.0575535
514	0.437375	0.439195	-0.0599886
515	0.438748	0.440554	-0.0595875
516	0.440033	0.441896	-0.0613923
517	0.44106	0.442945	-0.0621658
518	0.442221	0.444144	-0.063369
519	0.443386	0.445361	-0.0651452
520	0.444405	0.446462	-0.0678381
521	0.445479	0.447575	-0.0691273
522	0.446607	0.448712	-0.0694138
523	0.44778	0.449883	-0.0693851
524	0.448935	0.451057	-0.0699581
525	0.450089	0.452242	-0.0709894
526	0.451113	0.453348	-0.073711
527	0.452215	0.454555	-0.077206
528	0.453302	0.455683	-0.0784952
529	0.454347	0.456699	-0.0776071
530	0.455182	0.457541	-0.0778076
531	0.455975	0.458283	-0.076146
532	0.456957	0.459259	-0.0759741
533	0.458001	0.460396	-0.0789822
534	0.458626	0.461041	-0.0796697
535	0.459002	0.461402	-0.0791254
536	0.459419	0.46185	-0.0801568
537	0.459995	0.462396	-0.0792114
538	0.46063	0.462945	-0.0763752
539	0.460724	0.463059	-0.0770341
540	0.460874	0.463267	-0.0789249
541	0.461306	0.46373	-0.0799849
542	0.461659	0.464113	-0.0809303
543	0.461623	0.464113	-0.0821621
544	0.461694	0.464078	-0.0786098
545	0.461608	0.463928	-0.0764898
546	0.461235	0.463559	-0.0766617
547	0.461021	0.463396	-0.0783233
548	0.460983	0.463409	-0.0800135
549	0.460913	0.46336	-0.0806724
550	0.46067	0.463042	-0.0782373
551	0.460227	0.462519	-0.0755444
552	0.460043	0.462282	-0.0738542
553	0.459624	0.461821	-0.0724791
554	0.458913	0.4611	-0.0721067
555	0.458542	0.460752	-0.0728802
556	0.458289	0.460478	-0.0721926
557	0.457717	0.459837	-0.0699294
558	0.457219	0.459304	-0.0687835
559	0.456929	0.458929	-0.065976
560	0.456702	0.458702	-0.065976
561	0.456331	0.458308	-0.0652598
562	0.455554	0.457419	-0.0615069
563	0.455002	0.456841	-0.0606761
564	0.454677	0.456521	-0.060848
565	0.454143	0.455925	-0.0587567
566	0.45359	0.45543	-0.0607048
567	0.453525	0.455313	-0.0589573
568	0.453367	0.45507	-0.0561784
569	0.453389	0.455037	-0.0543449
570	0.452857	0.454505	-0.0543449
571	0.451953	0.453645	-0.0558346
572	0.450696	0.452353	-0.0546314
573	0.449994	0.451599	-0.0529698
574	0.450006	0.451643	-0.0539725
575	0.44853	0.450085	-0.0513369
576	0.447739	0.449193	-0.0479278
577	0.448015	0.449489	-0.0486154
578	0.44715	0.448536	-0.0456933
579	0.445075	0.446388	-0.0432869
580	0.445016	0.446289	-0.0419977
581	0.445241	0.446515	-0.042055
582	0.443531	0.444767	-0.0407658
583	0.44019	0.441327	-0.0375
584	0.440859	0.441941	-0.0356665
585	0.44092	0.441969	-0.0345779
586	0.439122	0.440089	-0.0319137
587	0.438442	0.439316	-0.0288483
588	0.438017	0.438835	-0.0269576
589	0.436319	0.437052	-0.0241787
590	0.435739	0.436398	-0.021715
591	0.435554	0.436189	-0.0209415
592	0.435814	0.43641	-0.019681
593	0.435877	0.43641	-0.0175611
594	0.434618	0.435074	-0.0150114
595	0.433845	0.434193	-0.0114591
596	0.4327	0.433028	-0.0108289
597	0.432068	0.432378	-0.0102273
598	0.432288	0.432444	-0.0051566
599	0.431978	0.432089	-0.00366692
600	0.431229	0.431344	-0.00381016
601	0.430834	0.430885	-0.00166157
602	0.43053	0.430509	0.000687547
603	0.430403	0.430262	0.00464094
604	0.429504	0.429347	0.00518525
605	0.428907	0.428677	0.00759167
606	0.429009	0.428665	0.0113445
607	0.428516	0.42809	0.0140374
608	0.42806	0.427535	0.0173319
609	0.428146	0.427581	0.0186211
610	0.428166	0.427544	0.0205118
611	0.427768	0.427118	0.0214572
612	0.427323	0.426593	0.0240642
613	0.427383	0.42656	0.0271295
614	0.427674	0.426812	0.0284186
615	0.427481	0.42656	0.0303667
616	0.426937	0.425916	0.0336898
617	0.426927	0.425812	0.0367265
618	0.427059	0.425851	0.0398491
619	0.426876	0.425626	0.0411956
620	0.427025	0.425723	0.0429144
621	0.42698	0.42556	0.0468392
622	0.427247	0.425739	0.049704
623	0.427413	0.425857	0.0513083
624	0.427187	0.425599	0.0523969
625	0.427138	0.425519	0.0533709
626	0.42724	0.425561	0.0554049
627	0.427335	0.425533	0.0594156
628	0.427394	0.425488	0.0628534
629	0.428089	0.426121	0.064916
630	0.428468	0.426418	0.0676089
631	0.42843	0.426289	0.0705883
632	0.428763	0.426482	0.0752293
633	0.429123	0.426778	0.0773493
634	0.429276	0.42697	0.0760601
635	0.429757	0.427286	0.0815032
636	0.430165	0.427596	0.0847404
637	0.43045	0.42783	0.0864307
638	0.430869	0.428148	0.0897539
639	0.43135	0.428578	0.0913868
640	0.431741	0.42886	0.0949965
641	0.432167	0.429245	0.0964002
642	0.432734	0.429762	0.0980332
643	0.433451	0.430276	0.104737
644	0.433981	0.430729	0.107258
645	0.434641	0.431364	0.108117
646	0.435347	0.431951	0.112013
647	0.435993	0.432493	0.115423
648	0.436821	0.43313	0.121754
649	0.437394	0.433648	0.123559
650	0.437901	0.434115	0.124848
651	0.438673	0.434711	0.130664
652	0.439462	0.435475	0.131523
653	0.439923	0.435837	0.134732
654	0.44083	0.43664	0.138055
655	0.44175	0.43744	0.13307
656	0.44268	0.43825	0.130062
657	0.44362	0.43907	0.126452
658	0.44457	0.4399	0.139545
659	0.44553	0.44075	0.158796
660	0.446513	0.441608	0.161776
661	0.447707	0.442648	0.166847
662	0.44918	0.443981	0.171459
663	0.450359	0.445042	0.175384
664	0.451262	0.445852	0.178421
665	0.452356	0.446843	0.18183
666	0.453522	0.447845	0.187216
667	0.454789	0.449046	0.189393
668	0.455502	0.449653	0.192889
669	0.456459	0.450411	0.199478
670	0.458431	0.452242	0.204119
671	0.459766	0.453413	0.209534
672	0.460735	0.454348	0.21068
673	0.461994	0.455371	0.218415
674	0.463237	0.456439	0.224202
675	0.464536	0.457686	0.225893
676	0.465587	0.458607	0.23019
677	0.466793	0.459705	0.233771
678	0.468203	0.460973	0.238441
679	0.469312	0.46194	0.24314
680	0.470413	0.462893	0.24801
681	0.471554	0.463891	0.252737
682	0.472642	0.464816	0.258152
683	0.473873	0.465938	0.261705
684	0.475291	0.467229	0.265945
685	0.476254	0.468088	0.269355
686	0.477161	0.468864	0.273681
687	0.478012	0.469586	0.277892
688	0.479027	0.470498	0.281302
689	0.480408	0.471743	0.285829
690	0.481378	0.472609	0.289181
691	0.48223	0.47337	0.292218
692	0.483277	0.474288	0.296487
693	0.484228	0.475119	0.300412
694	0.485017	0.47578	0.304652
695	0.485873	0.47652	0.308491
696	0.486649	0.477176	0.312474
697	0.487349	0.477762	0.31617
698	0.488072	0.478363	0.320238
699	0.488714	0.47896	0.321728
700	0.489333	0.479539	0.323018
701	0.490149	0.480301	0.324765
702	0.49093	0.480973	0.328375
703	0.491328	0.481258	0.332072
704	0.491966	0.48184	0.333934
705	0.492722	0.482503	0.337057
706	0.493213	0.482936	0.338977
707	0.49373	0.483333	0.342931
708	0.493993	0.483524	0.34528
709	0.49419	0.483673	0.346856
710	0.49467	0.484075	0.349492
711	0.494972	0.484332	0.350924
712	0.495338	0.484614	0.353704
713	0.495832	0.485072	0.354878
714	0.496019	0.485206	0.356655
715	0.49613	0.485285	0.357686
716	0.496298	0.485432	0.358431
717	0.49672	0.485709	0.36313
718	0.497103	0.486051	0.364534
719	0.497263	0.486178	0.365594
720	0.497408	0.486318	0.365766
721	0.497646	0.486521	0.366941
722	0.497673	0.486468	0.369577
723	0.497941	0.486672	0.371726
724	0.498149	0.486908	0.370781
725	0.498268	0.486969	0.372643
726	0.498389	0.487021	0.374964
727	0.498461	0.487098	0.374792
728	0.498694	0.487242	0.377686
729	0.498783	0.48737	0.376396
730	0.499065	0.487637	0.376912
731	0.499072	0.487496	0.381783
732	0.498916	0.487392	0.380064
733	0.499365	0.487808	0.381181
734	0.499615	0.48799	0.383445
735	0.499281	0.487663	0.383187
736	0.499307	0.487727	0.381898
737	0.499357	0.487749	0.382843
738	0.499339	0.487682	0.384477
739	0.499536	0.487935	0.382643
740	0.499514	0.487889	0.383416
741	0.499472	0.487794	0.385164
742	0.499458	0.487768	0.385537
743	0.499318	0.487628	0.385565
744	0.499491	0.487753	0.38717
745	0.499167	0.487438	0.386855
746	0.498641	0.486968	0.38505
747	0.498514	0.48681	0.386024
748	0.497921	0.486184	0.387084
749	0.497452	0.4857	0.3876
750	0.497117	0.485391	0.386769
751	0.496735	0.485014	0.386597
752	0.496229	0.484553	0.385107
753	0.495821	0.48413	0.385594
754	0.49533	0.483652	0.385164
755	0.495046	0.483391	0.384419
756	0.494768	0.483177	0.38227
757	0.494276	0.482763	0.379749
758	0.493918	0.482383	0.380408
759	0.493746	0.482135	0.382929
760	0.49349	0.481969	0.380035
761	0.49283	0.481351	0.378574
762	0.492431	0.480982	0.377629
763	0.492389	0.480919	0.378288
764	0.491808	0.480338	0.378288
765	0.491271	0.479831	0.377285
766	0.490554	0.479171	0.375451
767	0.490193	0.478822	0.374992
768	0.490153	0.47878	0.375078
769	0.489572	0.4783	0.371726
770	0.488885	0.477706	0.368689
771	0.488005	0.476827	0.368689
772	0.487391	0.476311	0.365451
773	0.487379	0.476305	0.365222
774	0.486771	0.47567	0.366196
775	0.486035	0.475073	0.361554
776	0.485834	0.474852	0.362156
777	0.485496	0.47456	0.360695
778	0.484972	0.474094	0.358775
779	0.48433	0.473441	0.359205
780	0.483407	0.472568	0.357457
781	0.482959	0.472218	0.354277
782	0.482158	0.471448	0.353217
783	0.481238	0.470607	0.350609
784	0.480646	0.4701	0.347801
785	0.480142	0.469722	0.343647
786	0.479543	0.469108	0.344134
787	0.478708	0.468364	0.341154
788	0.478254	0.467975	0.339005
789	0.477551	0.467384	0.335338
790	0.476578	0.466519	0.331785
791	0.475808	0.465757	0.331499
792	0.475343	0.46531	0.330925
793	0.474913	0.46489	0.330582
794	0.474073	0.464102	0.328834
795	0.472876	0.462987	0.326169
796	0.47213	0.462285	0.324708
797	0.472014	0.462249	0.322072
798	0.470862	0.461179	0.319379
799	0.470031	0.460387	0.318061
800	0.46967	0.460091	0.315912
801	0.469084	0.459565	0.313935
802	0.467971	0.458504	0.312245
803	0.46711	0.457746	0.308835
804	0.466384	0.457155	0.304423
805	0.465976	0.456776	0.303449
806	0.465203	0.456035	0.30236
807	0.463963	0.454878	0.299667
808	0.463443	0.454487	0.295369
809	0.463181	0.454345	0.291444
810	0.462391	0.453577	0.290671
811	0.461348	0.452534	0.290699
812	0.460615	0.451863	0.288665
813	0.460584	0.451846	0.288178
814	0.459711	0.451037	0.286115
815	0.458361	0.449778	0.283107
816	0.457462	0.44894	0.281044
817	0.457119	0.448706	0.277463
818	0.456641	0.448254	0.27666
819	0.455737	0.447477	0.272449
820	0.454535	0.446366	0.269441
821	0.453788	0.445714	0.26626
822	0.453577	0.445513	0.265974
823	0.452998	0.445021	0.26308
824	0.45174	0.443822	0.261132
825	0.450793	0.442978	0.257723
826	0.450529	0.442789	0.255287
827	0.450291	0.442537	0.255746
828	0.449176	0.441504	0.253024
829	0.448111	0.440565	0.24887
830	0.447534	0.440052	0.24675
831	0.44766	0.440196	0.246148
832	0.447146	0.439652	0.247179
833	0.445929	0.438527	0.244142
834	0.444902	0.437643	0.239415
835	0.444588	0.437395	0.237238
836	0.444177	0.437007	0.236436
837	0.443299	0.436084	0.237983
838	0.441876	0.434849	0.231766
839	0.44139	0.434424	0.22976
840	0.441406	0.434529	0.226838
841	0.441271	0.434485	0.223801
842	0.440193	0.433446	0.222512
843	0.439549	0.432831	0.221595
844	0.439222	0.432455	0.223171
845	0.438958	0.432259	0.220965
846	0.438407	0.431701	0.221165
847	0.437391	0.430835	0.216238
848	0.436404	0.429999	0.211224
849	0.436151	0.429708	0.212456
850	0.435935	0.429543	0.210823
851	0.435366	0.429032	0.208903
852	0.434433	0.428202	0.205523
853	0.433645	0.427455	0.204119
854	0.433116	0.426991	0.20197
855	0.432763	0.426701	0.199936
856	0.432107	0.426044	0.199965
857	0.43117	0.425187	0.197358
858	0.430529	0.424635	0.194378
859	0.430595	0.424677	0.19518
860	0.430117	0.424251	0.193462
861	0.42925	0.42349	0.189966
862	0.428387	0.422668	0.18862
863	0.427889	0.422274	0.185182
864	0.42735	0.421715	0.185841
865	0.426774	0.421163	0.185067
866	0.426687	0.421086	0.184724
867	0.426522	0.420953	0.183664
868	0.425676	0.420236	0.179424
869	0.42531	0.419845	0.180254
870	0.424945	0.419538	0.178335
871	0.424223	0.418916	0.17504
872	0.423607	0.418253	0.176616
873	0.423266	0.417975	0.174467
874	0.42297	0.417786	0.171001
875	0.422828	0.417709	0.168823
876	0.422253	0.417108	0.169683
877	0.42187	0.416833	0.166159
878	0.421488	0.416489	0.16487
879	0.421238	0.416203	0.166045
880	0.421008	0.416062	0.163094
881	0.420293	0.415455	0.159541
882	0.419621	0.41478	0.159684
883	0.419319	0.414535	0.157765
884	0.418589	0.413904	0.154556
885	0.418284	0.413537	0.15659
886	0.4179	0.413192	0.155273
887	0.417223	0.412547	0.154213
888	0.416973	0.412289	0.15447
889	0.416833	0.41223	0.151835
890	0.416732	0.412145	0.151262
891	0.416892	0.412279	0.15215
892	0.416536	0.412019	0.14897
893	0.416062	0.411554	0.148712
894	0.416146	0.411631	0.148913
895	0.41606	0.411646	0.145589
896	0.416282	0.411876	0.145303
897	0.41639	0.412024	0.144014
898	0.416331	0.411996	0.142954
899	0.416335	0.412082	0.140289
900	0.416799	0.41261	0.138112
901	0.417414	0.413225	0.138141
902	0.417966	0.41381	0.137081
903	0.418337	0.414209	0.136135
904	0.418759	0.4147	0.133872
905	0.41952	0.415459	0.133958
906	0.420608	0.416574	0.13307
907	0.421533	0.417596	0.129833
908	0.422293	0.418335	0.130549
909	0.421777	0.417852	0.129403
910	0.420011	0.416125	0.128142
911	0.417591	0.413578	0.132354
912	0.415328	0.411427	0.128658
913	0.41328	0.409442	0.126595
914	0.411672	0.407841	0.126366
915	0.410437	0.406639	0.125249
916	0.40957	0.405734	0.126538
917	0.409182	0.405402	0.124676
918	0.408671	0.405006	0.120866
919	0.40809	0.404417	0.121152
920	0.407268	0.40368	0.118345
921	0.406062	0.402406	0.120608
922	0.405417	0.401768	0.12035
923	0.404972	0.40135	0.119433
924	0.404475	0.400914	0.117457
925	0.403873	0.400401	0.114506
926	0.403397	0.399907	0.115079
927	0.402853	0.399361	0.115165
928	0.402293	0.398888	0.112271
929	0.402233	0.398738	0.115279
930	0.402154	0.398646	0.115709
931	0.401788	0.398361	0.113016
932	0.401348	0.397839	0.115738
933	0.400807	0.397364	0.113589
934	0.400557	0.397176	0.111526
935	0.40072	0.397391	0.109808
936	0.400557	0.397192	0.110953
937	0.399988	0.396628	0.11081
938	0.399685	0.396349	0.110037
939	0.399504	0.396152	0.110552
940	0.399112	0.395853	0.107487
941	0.399255	0.396084	0.104565
942	0.399091	0.395834	0.10743
943	0.398773	0.395532	0.106943
944	0.398429	0.395252	0.104765
945	0.398035	0.394903	0.103304
946	0.397878	0.394762	0.10276
947	0.397866	0.394784	0.101643
948	0.397755	0.394663	0.101958
949	0.397247	0.394184	0.10107
950	0.396799	0.393734	0.10107
951	0.396596	0.39356	0.100124
952	0.396287	0.393345	0.0970305
953	0.396266	0.393272	0.098778
954	0.396285	0.393225	0.100927
955	0.395881	0.392917	0.0977467
956	0.395393	0.392472	0.0963143
957	0.395222	0.392252	0.0979472
958	0.395183	0.392206	0.098205
959	0.39483	0.391899	0.0967153
960	0.394628	0.391713	0.0961424
961	0.394363	0.391361	0.0990072
962	0.393911	0.390957	0.0974029
963	0.393827	0.390888	0.0969159
964	0.393815	0.390902	0.0960851
965	0.393763	0.390889	0.0947959
966	0.393321	0.39047	0.0940511
967	0.393	0.390165	0.0935068
968	0.392835	0.389972	0.0943948
969	0.392634	0.389818	0.0928478
970	0.392497	0.389761	0.0902409
971	0.392347	0.389676	0.0880923
972	0.392002	0.389288	0.0895247
973	0.391674	0.388938	0.0902409
974	0.391544	0.388832	0.089496
975	0.391322	0.38853	0.0920457
976	0.391219	0.388505	0.089496
977	0.391136	0.388506	0.0867172
978	0.390939	0.388193	0.090556
979	0.390687	0.387973	0.089496
980	0.390538	0.387885	0.0874907
981	0.390426	0.387743	0.0884933
982	0.390254	0.387549	0.0892095
983	0.390045	0.387356	0.0886939
984	0.390161	0.387544	0.0863161
985	0.389931	0.387347	0.0851988
986	0.389621	0.387032	0.0853993
987	0.389696	0.387153	0.0838524
988	0.389639	0.387001	0.0870323
989	0.389546	0.386974	0.0847977
990	0.389535	0.387089	0.0806724
991	0.389227	0.386723	0.0825632
992	0.388992	0.386501	0.0821335
993	0.388774	0.38623	0.0839096
994	0.388846	0.386348	0.0823627
995	0.389227	0.386719	0.0826778
996	0.388961	0.386453	0.0827351
997	0.388621	0.386127	0.0822481
998	0.388417	0.385996	0.0798416
999	0.388422	0.386015	0.0794119
1000	0.388544	0.386101	0.0805578
1002.5	0.38608	0.383752	0.0767763
1005	0.385945	0.383676	0.0748282
1007.5	0.385947	0.383688	0.0745131
1010	0.386104	0.383799	0.0760028
1012.5	0.386281	0.384058	0.0733672
1015	0.386537	0.384389	0.0708748
1017.5	0.387011	0.384897	0.0697289
1020	0.386729	0.384625	0.0693851
1022.5	0.386129	0.384025	0.0693851
1025	0.385202	0.383105	0.0691559
1027.5	0.384154	0.382082	0.0683538
1030	0.383103	0.381067	0.0671219
1032.5	0.382146	0.380101	0.067437
1035	0.381236	0.379196	0.0672938
1037.5	0.380472	0.378461	0.0663198
1040	0.379827	0.377825	0.0660333
1042.5	0.379289	0.377296	0.0656895
1045	0.379088	0.37713	0.0645723
1047.5	0.378891	0.376972	0.0633117
1050	0.378687	0.376803	0.0621085
1052.5	0.378453	0.376577	0.0618507
1055	0.378262	0.376391	0.0617361
1057.5	0.3781	0.376227	0.0617934
1060	0.377721	0.375843	0.0619653
1062.5	0.37753	0.375661	0.0616215
1065	0.377716	0.375891	0.0602178
1067.5	0.377577	0.375761	0.0599026
1070	0.377404	0.375586	0.0599599
1072.5	0.377515	0.375706	0.0596735
1075	0.377532	0.375743	0.0590146
1077.5	0.377493	0.375727	0.0582411
1080	0.37788	0.376137	0.0574676
1082.5	0.377973	0.37625	0.0568087
1085	0.377696	0.375986	0.0564076
1087.5	0.377721	0.376009	0.0564649
1090	0.377652	0.37594	0.0564649
1092.5	0.377245	0.375537	0.0562644
1095	0.377081	0.37538	0.0560925
1097.5	0.376914	0.375219	0.0558919
1100	0.376194	0.374504	0.05572
1102.5	0.375481	0.373824	0.0546601
1105	0.374704	0.373103	0.052798
1107.5	0.374327	0.372745	0.0521677
1110	0.374112	0.372536	0.0519672
1112.5	0.374097	0.37251	0.0523396
1115	0.373954	0.372361	0.0525115
1117.5	0.373859	0.372271	0.0523969
1120	0.373941	0.372379	0.0515374
1122.5	0.374242	0.372683	0.0513942
1125	0.374635	0.37307	0.0516234
1127.5	0.375174	0.373606	0.051738
1130	0.375764	0.374195	0.0517666
1132.5	0.376353	0.374787	0.0516807
1135	0.378023	0.376515	0.0497613
1137.5	0.380224	0.378749	0.048644
1140	0.382904	0.381422	0.0489018
1142.5	0.386937	0.385437	0.0494748
1145	0.391409	0.389905	0.049618
1147.5	0.395595	0.394125	0.0484721
1150	0.397434	0.395985	0.0477559
1152.5	0.398281	0.396847	0.0472976
1155	0.398435	0.396994	0.0475267
1157.5	0.397945	0.396485	0.048157
1160	0.396956	0.395468	0.0490737
1162.5	0.396132	0.394658	0.048644
1165	0.397437	0.395989	0.0477559
1167.5	0.401777	0.400377	0.0461516
1170	0.408703	0.407305	0.0460944
1172.5	0.41718	0.415798	0.0456073
1175	0.430361	0.42904	0.0435733
1177.5	0.452739	0.451422	0.0434874
1180	0.477564	0.476239	0.0436879
1182.5	0.501884	0.500624	0.041568
1185	0.513476	0.512206	0.0418831
1187.5	0.514313	0.512977	0.044089
1190	0.487701	0.48628	0.0468678
1192.5	0.456365	0.454959	0.0464095
1195	0.424078	0.422755	0.043602
1197.5	0.405879	0.404566	0.0433155
1200	0.392092	0.390774	0.0434587
1202.5	0.385106	0.383773	0.0439744
1205	0.382295	0.381028	0.0417685
1207.5	0.380861	0.37965	0.0399637
1210	0.381192	0.379929	0.0416539
1212.5	0.381463	0.380187	0.0420837
1215	0.381423	0.380154	0.0418545
1217.5	0.379538	0.378293	0.0410523
1220	0.377112	0.375886	0.0404794
1222.5	0.374148	0.372935	0.0399924
1225	0.371844	0.370616	0.0404794
1227.5	0.370075	0.368844	0.0406226
1230	0.368799	0.367577	0.0402788
1232.5	0.368084	0.36686	0.0403934
1235	0.367563	0.366343	0.0402215
1237.5	0.367201	0.366006	0.0394194
1240	0.367284	0.366076	0.0398205
1242.5	0.367353	0.366135	0.0401929
1245	0.367044	0.365844	0.0395626
1247.5	0.366978	0.365785	0.0393335
1250	0.366967	0.365775	0.0393335
1252.5	0.366599	0.365404	0.0394194
1255	0.366625	0.365451	0.0387605
1257.5	0.366901	0.365761	0.0376146
1260	0.366405	0.3653	0.0364687
1262.5	0.366263	0.365174	0.0359244
1265	0.366502	0.365409	0.0360676
1267.5	0.366273	0.365163	0.0365833
1270	0.366228	0.365098	0.0372708
1272.5	0.366513	0.365359	0.0381016
1275	0.36635	0.365186	0.0383881
1277.5	0.366139	0.364972	0.0385027
1280	0.366042	0.364877	0.0384454
1282.5	0.365843	0.364688	0.0381016
1285	0.365611	0.364468	0.0377005
1287.5	0.365422	0.364278	0.0377292
1290	0.365295	0.364172	0.0370416
1292.5	0.365201	0.364107	0.0360962
1295	0.365184	0.364078	0.0364973
1297.5	0.364954	0.363851	0.0363827
1300	0.364563	0.363473	0.035953
1302.5	0.364661	0.363589	0.0353801
1305	0.364509	0.363448	0.034979
1307.5	0.364079	0.363025	0.0348071
1310	0.363829	0.362751	0.0355806
1312.5	0.363606	0.362507	0.0362681
1315	0.363379	0.362265	0.0367551
1317.5	0.363421	0.36234	0.0356379
1320	0.363454	0.362391	0.0350649
1322.5	0.363381	0.362284	0.0361535
1325	0.363694	0.362605	0.035953
1327.5	0.364066	0.362982	0.0357525
1330	0.364331	0.363227	0.0364114
1332.5	0.364955	0.363863	0.0359817
1335	0.365663	0.364591	0.0353228
1337.5	0.366194	0.365119	0.0354373
1340	0.367062	0.365997	0.0351509
1342.5	0.368099	0.367047	0.0346925
1345	0.369305	0.368263	0.0343774
1347.5	0.370919	0.369871	0.0345493
1350	0.372776	0.371713	0.0350649
1352.5	0.375443	0.374399	0.0344347
1355	0.379069	0.37803	0.0342914
1357.5	0.383406	0.382354	0.0347212
1360	0.389493	0.388466	0.0338617
1362.5	0.398146	0.397123	0.0337185
1365	0.408553	0.407502	0.0346925
1367.5	0.418941	0.417917	0.0337758
1370	0.425705	0.424696	0.0332601
1372.5	0.425721	0.424694	0.0338331
1375	0.42612	0.425096	0.0337758
1377.5	0.426946	0.425923	0.0337471
1380	0.428506	0.427473	0.0340623
1382.5	0.430252	0.429243	0.0332601
1385	0.433471	0.432467	0.0331169
1387.5	0.439706	0.438634	0.0353514
1390	0.449081	0.448015	0.0351795
1392.5	0.459411	0.458365	0.034492
1395	0.467912	0.466859	0.0347212
1397.5	0.471633	0.47059	0.034406
1400	0.473302	0.472278	0.0337471
1402.5	0.473872	0.472882	0.0326585
1405	0.468768	0.467752	0.0335466
1407.5	0.460159	0.459097	0.0350076
1410	0.448121	0.447071	0.0346066
1412.5	0.435253	0.434214	0.0342914
1415	0.422162	0.421129	0.0340909
1417.5	0.41312	0.412083	0.0342341
1420	0.407413	0.406381	0.0340336
1422.5	0.403703	0.402686	0.0335466
1425	0.401883	0.400868	0.0334893
1427.5	0.39896	0.397935	0.0338044
1430	0.39516	0.394118	0.0343201
1432.5	0.393115	0.392077	0.0342055
1435	0.390865	0.389835	0.0339763
1437.5	0.388304	0.387283	0.0336325
1440	0.385974	0.38495	0.0337758
1442.5	0.383358	0.382333	0.0338044
1445	0.380301	0.379277	0.0337758
1447.5	0.378803	0.377796	0.0332028
1450	0.377494	0.376493	0.0330309
1452.5	0.376312	0.375305	0.0332315
1455	0.376973	0.375966	0.0332028
1457.5	0.377414	0.376414	0.0329736
1460	0.377582	0.376598	0.032458
1462.5	0.378315	0.377321	0.0327731
1465	0.378157	0.377153	0.0330882
1467.5	0.376892	0.37588	0.0333747
1470	0.376538	0.375525	0.033432
1472.5	0.376046	0.375028	0.0335752
1475	0.375284	0.374254	0.0339477
1477.5	0.375438	0.374413	0.0338044
1480	0.375525	0.374503	0.0337185
1482.5	0.375455	0.374432	0.0337471
1485	0.376185	0.375164	0.0336612
1487.5	0.376475	0.375473	0.0330309
1490	0.376151	0.375192	0.0316272
1492.5	0.376883	0.375901	0.0324293
1495	0.377784	0.376794	0.0326585
1497.5	0.37885	0.377879	0.0320283
1500	0.382113	0.381163	0.0313694
1502.5	0.384456	0.383508	0.0312261
1505	0.385454	0.384486	0.0319137
1507.5	0.389455	0.388495	0.0316272
1510	0.392903	0.39195	0.0314267
1512.5	0.39577	0.394821	0.0313407
1515	0.39786	0.396897	0.0318277
1517.5	0.399047	0.39808	0.0319423
1520	0.399313	0.398356	0.0315985
1522.5	0.39983	0.398859	0.0320283
1525	0.399865	0.3989	0.0318277
1527.5	0.399363	0.398426	0.030911
1530	0.398995	0.398046	0.0313121
1532.5	0.398817	0.397853	0.0317991
1535	0.398818	0.397834	0.0324293
1537.5	0.398817	0.397848	0.0319423
1540	0.398497	0.397524	0.0320569
1542.5	0.397891	0.396901	0.0326299
1545	0.397804	0.396816	0.0326012
1547.5	0.397661	0.396676	0.032458
1550	0.397399	0.396423	0.0321715
1552.5	0.396402	0.395434	0.0319423
1555	0.394628	0.393671	0.0315412
1557.5	0.392234	0.391291	0.0310829
1560	0.389864	0.38893	0.0307678
1562.5	0.386709	0.385778	0.0307105
1565	0.383307	0.382371	0.030825
1567.5	0.38124	0.380294	0.0311688
1570	0.378409	0.377443	0.031885
1572.5	0.375457	0.374477	0.0323147
1575	0.374239	0.373306	0.0307964
1577.5	0.372806	0.371895	0.0300516
1580	0.371471	0.370573	0.0296218
1582.5	0.370895	0.370011	0.0291921
1585	0.370222	0.369304	0.0302521
1587.5	0.369702	0.368761	0.0310256
1590	0.369689	0.368784	0.029851
1592.5	0.369383	0.368471	0.0300802
1595	0.369456	0.368525	0.0306818
1597.5	0.370433	0.369481	0.0314267
1600	0.369972	0.369018	0.0314553
1602.5	0.369673	0.368719	0.0314839
1605	0.369914	0.368958	0.0315699
1607.5	0.370101	0.369178	0.030424
1610	0.370608	0.3697	0.029937
1612.5	0.371421	0.370498	0.0303953
1615	0.372312	0.371445	0.0285905
1617.5	0.373364	0.372513	0.0280749
1620	0.374477	0.373607	0.0287338
1622.5	0.375528	0.374636	0.0294213
1625	0.377077	0.376164	0.0300802
1627.5	0.378975	0.378042	0.0307391
1630	0.381123	0.380169	0.0314839
1632.5	0.384296	0.383369	0.0305386
1635	0.388012	0.387126	0.0292494
1637.5	0.391831	0.390938	0.02945
1640	0.397799	0.396914	0.0291921
1642.5	0.40433	0.403463	0.0285905
1645	0.410928	0.410091	0.0275878
1647.5	0.415218	0.414343	0.028877
1650	0.416864	0.415958	0.0298797
1652.5	0.415158	0.414253	0.029851
1655	0.414981	0.414097	0.0291635
1657.5	0.414945	0.414075	0.0287051
1660	0.41497	0.414108	0.0284186
1662.5	0.415155	0.414292	0.0284759
1665	0.416009	0.415099	0.0300229
1667.5	0.417991	0.41702	0.0320283
1670	0.42383	0.422935	0.0295072
1672.5	0.433403	0.432514	0.0293067
1675	0.448852	0.44794	0.0300802
1677.5	0.476735	0.475817	0.0302521
1680	0.523233	0.522348	0.0291635
1682.5	0.595611	0.59476	0.0280749
1685	0.717673	0.716805	0.0286192
1687.5	0.818187	0.817198	0.0325153
1690	0.867326	0.866311	0.0334606

## Sheet: Figure 3a-20%
Mueller Matrix Derived Data	LCP	RCP	CD
nm			deg
193	2.95637	3.03724	-2.65821
194	3.1422	3.21068	-2.25761
195	3.07402	3.14714	-2.4117
196	3.06005	3.14652	-2.83996
197	3.02158	3.08144	-1.96171
198	3.06312	3.14343	-2.64449
199	3.14466	3.21285	-2.24888
200	3.19931	3.26754	-2.25187
201	3.13066	3.1801	-1.62317
202	3.06827	3.11248	-1.45013
203	3.08251	3.14466	-2.05386
204	3.11421	3.16818	-1.7873
205	3.12947	3.18754	-1.90461
206	3.09946	3.13852	-1.28847
207	3.05549	3.1017	-1.52504
208	3.02958	3.07666	-1.54297
209	3.01511	3.05348	-1.27228
210	2.97022	3.01191	-1.37997
211	2.94529	2.97397	-0.945979
212	2.92096	2.94101	-0.656952
213	2.87739	2.90464	-0.904482
214	2.87907	2.91182	-1.07574
215	2.87974	2.90428	-0.808627
216	2.90357	2.92059	-0.564865
217	2.92842	2.94921	-0.677446
218	2.92096	2.94568	-0.814619
219	2.91802	2.93908	-0.693613
220	2.90929	2.92955	-0.671513
221	2.88345	2.89968	-0.543371
222	2.84147	2.85428	-0.425394
223	2.76414	2.77855	-0.480153
224	2.64858	2.65816	-0.318347
225	2.51446	2.5203	-0.194178
226	2.35171	2.35582	-0.136307
227	2.17635	2.17876	-0.0797557
228	1.96816	1.97006	-0.0634263
229	1.76076	1.76188	-0.0367265
230	1.57022	1.57108	-0.0281321
231	1.41281	1.4138	-0.032458
232	1.29475	1.29557	-0.0273014
233	1.20876	1.20945	-0.0229182
234	1.14555	1.146	-0.0146677
235	1.09629	1.09687	-0.0191654
236	1.05446	1.05512	-0.0216004
237	1.01646	1.01707	-0.0203686
238	0.980094	0.980717	-0.0205118
239	0.944622	0.945239	-0.0203972
240	0.910384	0.911067	-0.0224599
241	0.878251	0.878901	-0.0213999
242	0.849738	0.850407	-0.0220588
243	0.824964	0.825578	-0.0201967
244	0.80351	0.804193	-0.0225458
245	0.784552	0.785298	-0.0245798
246	0.767881	0.768676	-0.0262414
247	0.753743	0.754611	-0.0286478
248	0.741855	0.742777	-0.030338
249	0.731827	0.732772	-0.0312261
250	0.723429	0.724437	-0.0332315
251	0.71648	0.717455	-0.0321142
252	0.710438	0.711479	-0.0342914
253	0.705033	0.706159	-0.0371562
254	0.700609	0.701697	-0.0358098
255	0.69703	0.698135	-0.0364687
256	0.694045	0.69522	-0.0387605
257	0.691848	0.693005	-0.0381875
258	0.690489	0.691665	-0.0387605
259	0.689914	0.69114	-0.0404221
260	0.68974	0.690966	-0.0404507
261	0.689558	0.6908	-0.040995
262	0.689736	0.691068	-0.0440031
263	0.689968	0.691401	-0.0473262
264	0.690013	0.691443	-0.0471543
265	0.690735	0.692086	-0.0445187
266	0.693078	0.694473	-0.0460084
267	0.696609	0.698055	-0.0477273
268	0.698576	0.700011	-0.0473835
269	0.696543	0.698002	-0.0481856
270	0.693145	0.694629	-0.0489305
271	0.690003	0.691469	-0.0483289
272	0.686854	0.688314	-0.0481856
273	0.683029	0.684547	-0.0500764
274	0.680234	0.68174	-0.049704
275	0.681012	0.682433	-0.0469251
276	0.68632	0.687826	-0.0496467
277	0.686404	0.687934	-0.0505061
278	0.676939	0.678465	-0.0503342
279	0.661706	0.663263	-0.0513369
280	0.647621	0.649215	-0.0525974
281	0.637967	0.639496	-0.0504202
282	0.631874	0.633364	-0.049131
283	0.627367	0.628968	-0.0527693
284	0.622741	0.624312	-0.0518526
285	0.618062	0.619627	-0.0516234
286	0.613544	0.615126	-0.0521964
287	0.609455	0.610905	-0.0478132
288	0.605762	0.607267	-0.0496753
289	0.602792	0.604321	-0.0504775
290	0.600514	0.602047	-0.0505348
291	0.598359	0.599917	-0.0513656
292	0.595438	0.596902	-0.0482716
293	0.590858	0.592286	-0.047097
294	0.584174	0.585678	-0.0495607
295	0.576224	0.57767	-0.0476986
296	0.568036	0.569413	-0.0454068
297	0.560448	0.561863	-0.0466673
298	0.554257	0.555657	-0.0461516
299	0.549204	0.55051	-0.0430577
300	0.544982	0.546334	-0.044576
301	0.541407	0.542747	-0.0441749
302	0.538638	0.539842	-0.0397059
303	0.536208	0.537405	-0.0394767
304	0.534036	0.535231	-0.0394194
305	0.531906	0.533012	-0.0364973
306	0.52973	0.530868	-0.0375286
307	0.527561	0.528731	-0.0386173
308	0.525418	0.526539	-0.0369557
309	0.523479	0.52454	-0.0350076
310	0.521533	0.522588	-0.0347498
311	0.519719	0.520832	-0.0367551
312	0.517836	0.518965	-0.0372422
313	0.51611	0.517269	-0.0382448
314	0.514315	0.51538	-0.0351222
315	0.512216	0.513242	-0.0338904
316	0.510463	0.511443	-0.0323434
317	0.508926	0.509903	-0.0322288
318	0.507193	0.508141	-0.0312548
319	0.50525	0.506228	-0.0322001
320	0.503377	0.504373	-0.032859
321	0.501838	0.502762	-0.0305099
322	0.500207	0.501065	-0.0283327
323	0.498393	0.499185	-0.0260982
324	0.496829	0.49755	-0.0237777
325	0.495027	0.495908	-0.0290775
326	0.493414	0.494376	-0.0317418
327	0.492171	0.492865	-0.022861
328	0.490795	0.491519	-0.0238923
329	0.489221	0.490072	-0.0280749
330	0.487873	0.488637	-0.0252101
331	0.486577	0.487267	-0.022775
332	0.484618	0.485364	-0.0246085
333	0.482693	0.48343	-0.024322
334	0.48147	0.482182	-0.0235485
335	0.480391	0.481083	-0.0228323
336	0.479432	0.480089	-0.0216577
337	0.478954	0.479591	-0.0209988
338	0.47783	0.478477	-0.0213426
339	0.476948	0.477693	-0.0245798
340	0.476284	0.477073	-0.0260409
341	0.475782	0.476493	-0.0234626
342	0.476335	0.47704	-0.0232047
343	0.478462	0.479161	-0.0230042
344	0.48233	0.482919	-0.0193946
345	0.47909	0.479712	-0.0205118
346	0.47354	0.474177	-0.0209702
347	0.472172	0.472815	-0.0211994
348	0.472566	0.473234	-0.0220302
349	0.472064	0.472795	-0.0241215
350	0.471438	0.472181	-0.0244939
351	0.470999	0.471658	-0.0217437
352	0.47044	0.471099	-0.021715
353	0.46979	0.470393	-0.0198816
354	0.469391	0.470121	-0.0240642
355	0.46912	0.469963	-0.0277884
356	0.469009	0.469795	-0.0259263
357	0.468759	0.469464	-0.0232907
358	0.468103	0.468808	-0.0232334
359	0.467446	0.468195	-0.0246658
360	0.466821	0.467592	-0.0254393
361	0.466215	0.467062	-0.0279889
362	0.465494	0.466326	-0.0274446
363	0.464507	0.465401	-0.0294786
364	0.463767	0.464721	-0.0314267
365	0.463747	0.4646	-0.0281321
366	0.463511	0.464276	-0.0252387
367	0.462918	0.463694	-0.0255825
368	0.462011	0.462946	-0.0308537
369	0.461092	0.462097	-0.0331742
370	0.460698	0.46148	-0.0258117
371	0.460352	0.46123	-0.0289629
372	0.459885	0.46078	-0.0294786
373	0.459498	0.460237	-0.0243793
374	0.459411	0.460183	-0.0254393
375	0.459165	0.459975	-0.0266998
376	0.458311	0.459222	-0.0300516
377	0.457577	0.458483	-0.0298797
378	0.456894	0.457778	-0.0291635
379	0.456002	0.456872	-0.0287051
380	0.45469	0.45566	-0.031971
381	0.453652	0.454656	-0.0331455
382	0.453301	0.45417	-0.0287051
383	0.452086	0.453008	-0.0303953
384	0.451124	0.451978	-0.0281608
385	0.45086	0.451608	-0.0246658
386	0.450259	0.451009	-0.0247231
387	0.449763	0.450382	-0.0203972
388	0.4488	0.449357	-0.0183632
389	0.447005	0.447671	-0.0219442
390	0.445514	0.4463	-0.0259263
391	0.445831	0.446607	-0.0256111
392	0.446134	0.446772	-0.0210561
393	0.445601	0.446215	-0.0202826
394	0.444164	0.444842	-0.0223739
395	0.443211	0.443863	-0.0215145
396	0.443213	0.443854	-0.0211421
397	0.443549	0.444323	-0.0255252
398	0.443645	0.444256	-0.0201681
399	0.442191	0.442847	-0.0216004
400	0.440463	0.441123	-0.0217723
401	0.439942	0.440422	-0.0158136
402	0.439671	0.440202	-0.0175325
403	0.439602	0.44011	-0.0167017
404	0.439465	0.439954	-0.0161574
405	0.439046	0.439383	-0.0111153
406	0.438048	0.438366	-0.0104851
407	0.436513	0.437075	-0.0185351
408	0.436234	0.436853	-0.0203972
409	0.436444	0.43686	-0.0137223
410	0.435844	0.436232	-0.0128342
411	0.435377	0.435788	-0.0135504
412	0.435467	0.435857	-0.0128915
413	0.435144	0.435427	-0.00933918
414	0.433429	0.433818	-0.0128056
415	0.432548	0.432893	-0.0113445
416	0.432497	0.432797	-0.00988349
417	0.432227	0.432541	-0.0103419
418	0.431655	0.431865	-0.00693277
419	0.431285	0.431486	-0.00664629
420	0.431315	0.431558	-0.00802138
421	0.431875	0.432135	-0.00856569
422	0.431272	0.431445	-0.00572956
423	0.430011	0.430155	-0.00475554
424	0.428665	0.42884	-0.00572956
425	0.427809	0.42805	-0.00793544
426	0.427749	0.427976	-0.00747708
427	0.428474	0.428687	-0.00701871
428	0.42773	0.42793	-0.00658899
429	0.427382	0.427619	-0.0077922
430	0.427576	0.427822	-0.00813598
431	0.426108	0.426219	-0.00369557
432	0.42465	0.424786	-0.0044977
433	0.426149	0.426375	-0.00744843
434	0.426333	0.42656	-0.00747708
435	0.425107	0.425178	-0.00234912
436	0.424969	0.424995	-0.000859434
437	0.424832	0.424932	-0.00326585
438	0.424374	0.42452	-0.00481283
439	0.424313	0.424461	-0.00489877
440	0.423823	0.423954	-0.00432582
441	0.424347	0.424442	-0.00312261
442	0.423909	0.424027	-0.00386745
443	0.422902	0.423072	-0.00558632
444	0.422808	0.422947	-0.0046123
445	0.422576	0.422629	-0.00171887
446	0.421952	0.422061	-0.00358098
447	0.421686	0.421819	-0.00444041
448	0.42137	0.421578	-0.00684682
449	0.42116	0.421296	-0.0044977
450	0.420706	0.42085	-0.00472689
451	0.42011	0.420249	-0.00458365
452	0.420163	0.420256	-0.00306531
453	0.42011	0.420131	-0.000687547
454	0.419869	0.419966	-0.00320855
455	0.42	0.420091	-0.00300802
456	0.419811	0.41992	-0.00363827
457	0.419563	0.419726	-0.00538579
458	0.419897	0.420035	-0.00452635
459	0.419267	0.419564	-0.0097689
460	0.418542	0.418828	-0.00942513
461	0.417997	0.418226	-0.00756302
462	0.417899	0.418149	-0.00825057
463	0.418281	0.418614	-0.0110008
464	0.418918	0.419269	-0.0116024
465	0.418669	0.419023	-0.0116883
466	0.417548	0.417832	-0.00933918
467	0.416662	0.416873	-0.00696142
468	0.416529	0.416825	-0.00979755
469	0.415895	0.416249	-0.0116597
470	0.415794	0.416123	-0.0108575
471	0.416132	0.416514	-0.0125764
472	0.416336	0.416782	-0.014725
473	0.416303	0.416751	-0.0147536
474	0.415734	0.416301	-0.0187357
475	0.415686	0.416214	-0.0174465
476	0.415371	0.415839	-0.0154125
477	0.415127	0.41565	-0.0172746
478	0.41529	0.415825	-0.0176184
479	0.415337	0.415921	-0.01928
480	0.415363	0.416104	-0.0244652
481	0.415348	0.41612	-0.0254393
482	0.41515	0.415883	-0.0241787
483	0.415172	0.415887	-0.0236058
484	0.415913	0.416743	-0.0273873
485	0.4155	0.4166	-0.0320856
486	0.4156	0.4167	-0.0388751
487	0.4157	0.4165	-0.0379297
488	0.4156	0.4168	-0.0360962
489	0.415466	0.416588	-0.037013
490	0.416547	0.417707	-0.0382448
491	0.416574	0.417776	-0.0396199
492	0.416793	0.418048	-0.0413961
493	0.417317	0.418631	-0.0433155
494	0.41781	0.419247	-0.0473835
495	0.418318	0.419917	-0.0527407
496	0.419332	0.420927	-0.0525974
497	0.420164	0.421818	-0.0545741
498	0.420859	0.422627	-0.0582984
499	0.421989	0.423879	-0.0623377
500	0.422687	0.424633	-0.0641998
501	0.423782	0.425766	-0.0654603
502	0.424843	0.426977	-0.0703591
503	0.425609	0.427843	-0.0736823
504	0.426469	0.428824	-0.0776644
505	0.427798	0.430287	-0.0820762
506	0.429126	0.43169	-0.0845686
507	0.430186	0.432874	-0.0886652
508	0.431621	0.434361	-0.0903841
509	0.4331	0.435903	-0.0924468
510	0.434238	0.437118	-0.0949965
511	0.435591	0.438636	-0.10044
512	0.436908	0.440101	-0.105281
513	0.438237	0.441506	-0.107802
514	0.439544	0.442953	-0.112443
515	0.441111	0.444577	-0.114305
516	0.442595	0.446222	-0.119634
517	0.443813	0.447585	-0.124447
518	0.445202	0.449049	-0.126882
519	0.446627	0.450579	-0.130348
520	0.447953	0.451997	-0.133328
521	0.449333	0.453406	-0.134331
522	0.450696	0.454903	-0.138742
523	0.452126	0.456466	-0.143154
524	0.453549	0.457967	-0.145733
525	0.454957	0.459475	-0.149027
526	0.456276	0.460864	-0.151319
527	0.457698	0.462412	-0.155502
528	0.458986	0.463883	-0.161518
529	0.460229	0.465225	-0.164755
530	0.461321	0.466318	-0.164841
531	0.462299	0.467386	-0.167792
532	0.463469	0.468625	-0.170055
533	0.464755	0.469971	-0.172032
534	0.465568	0.470856	-0.17441
535	0.466038	0.471448	-0.178421
536	0.46663	0.472063	-0.179223
537	0.46738	0.472781	-0.178163
538	0.46806	0.473522	-0.18014
539	0.468222	0.473726	-0.181572
540	0.468498	0.474017	-0.182002
541	0.469007	0.474531	-0.182202
542	0.469398	0.474929	-0.182403
543	0.469425	0.474898	-0.180541
544	0.469432	0.474912	-0.180713
545	0.469318	0.474716	-0.178048
546	0.468912	0.474252	-0.176129
547	0.468654	0.473957	-0.174897
548	0.46856	0.473831	-0.173837
549	0.468419	0.473667	-0.173092
550	0.46804	0.473192	-0.169941
551	0.467463	0.472515	-0.166617
552	0.467105	0.472095	-0.164612
553	0.466497	0.47141	-0.162034
554	0.465665	0.47041	-0.156533
555	0.46515	0.469787	-0.152952
556	0.464685	0.469272	-0.15129
557	0.463874	0.468399	-0.149256
558	0.463147	0.46758	-0.14622
559	0.462623	0.466931	-0.142094
560	0.462146	0.466403	-0.140375
561	0.461462	0.465667	-0.138714
562	0.460423	0.464506	-0.134646
563	0.459625	0.463535	-0.128973
564	0.45895	0.462838	-0.128228
565	0.458053	0.461889	-0.126481
566	0.457253	0.460996	-0.123444
567	0.456842	0.460516	-0.121181
568	0.456313	0.459901	-0.118373
569	0.455862	0.459393	-0.116483
570	0.454947	0.458382	-0.113331
571	0.453772	0.457087	-0.109378
572	0.452244	0.455483	-0.106857
573	0.451191	0.454439	-0.107086
574	0.450912	0.454042	-0.10319
575	0.449174	0.452162	-0.0985775
576	0.448049	0.450957	-0.0959132
577	0.447983	0.450804	-0.0930484
578	0.44691	0.449582	-0.0881209
579	0.444709	0.447277	-0.0846831
580	0.444356	0.446841	-0.0819616
581	0.44426	0.446653	-0.0789249
582	0.442428	0.444682	-0.0743126
583	0.439178	0.441238	-0.0679241
584	0.439716	0.441669	-0.0644004
585	0.439637	0.441429	-0.0591291
586	0.43779	0.439426	-0.0539152
587	0.437024	0.438517	-0.0492456
588	0.436528	0.437839	-0.0432582
589	0.434886	0.436046	-0.0382735
590	0.434343	0.435363	-0.0336325
591	0.434203	0.43507	-0.0285905
592	0.434421	0.435167	-0.0246085
593	0.434395	0.435006	-0.0201967
594	0.43315	0.433603	-0.0149255
595	0.432389	0.432624	-0.0077922
596	0.431384	0.431444	-0.0019767
597	0.430855	0.430779	0.00252101
598	0.431062	0.430814	0.00819327
599	0.430797	0.430402	0.0130061
600	0.430144	0.429593	0.0181914
601	0.429845	0.429176	0.0220302
602	0.429661	0.428811	0.0280462
603	0.429621	0.428577	0.034406
604	0.428905	0.427658	0.0411383
605	0.428448	0.427055	0.0459225
606	0.428686	0.42712	0.0516234
607	0.428337	0.426572	0.0582124
608	0.428021	0.426083	0.0639134
609	0.428317	0.426201	0.0697862
610	0.42846	0.426213	0.074112
611	0.428243	0.425834	0.0794406
612	0.428028	0.425431	0.0856572
613	0.428286	0.425535	0.0907852
614	0.428682	0.425756	0.0965435
615	0.428665	0.4256	0.101127
616	0.428324	0.425085	0.106828
617	0.428497	0.425062	0.113274
618	0.42879	0.425254	0.116654
619	0.428839	0.425113	0.1229
620	0.429165	0.425291	0.12777
621	0.429254	0.42527	0.131408
622	0.429715	0.425528	0.138141
623	0.430044	0.425704	0.143183
624	0.43005	0.425519	0.149428
625	0.43017	0.425562	0.151978
626	0.430498	0.425731	0.157249
627	0.430823	0.425841	0.164354
628	0.43105	0.425965	0.167735
629	0.431909	0.426691	0.172089
630	0.432492	0.427094	0.178048
631	0.432638	0.4271	0.182661
632	0.433098	0.427479	0.185354
633	0.433662	0.427886	0.190511
634	0.434077	0.428119	0.196527
635	0.434711	0.428654	0.199764
636	0.435312	0.429129	0.203918
637	0.435846	0.429487	0.209734
638	0.436528	0.429985	0.215808
639	0.437213	0.430567	0.21916
640	0.437791	0.430986	0.224489
641	0.438453	0.431541	0.227955
642	0.439296	0.432195	0.234201
643	0.440202	0.432941	0.239501
644	0.440988	0.433563	0.244945
645	0.441937	0.434309	0.251563
646	0.442913	0.435078	0.25841
647	0.44382	0.435846	0.262994
648	0.444812	0.436691	0.267836
649	0.445679	0.437396	0.273222
650	0.446504	0.438024	0.279669
651	0.447539	0.438828	0.28729
652	0.44862	0.43975	0.292533
653	0.449337	0.440301	0.298034
654	0.450515	0.44126	0.303907
655	0.451705	0.44224	0.308234
656	0.45291	0.44324	0.307603
657	0.45413	0.44426	0.291072
658	0.455365	0.4453	0.306744
659	0.456615	0.44636	0.337716
660	0.457894	0.447473	0.343704
661	0.459427	0.448726	0.35293
662	0.46116	0.450223	0.360752
663	0.46265	0.4515	0.367772
664	0.463886	0.452518	0.374935
665	0.465274	0.453711	0.381325
666	0.466732	0.454923	0.389548
667	0.468334	0.456238	0.398975
668	0.469306	0.456959	0.407256
669	0.470439	0.457916	0.413073
670	0.472748	0.459953	0.421984
671	0.474356	0.461259	0.431956
672	0.475574	0.462222	0.44038
673	0.476988	0.463391	0.448461
674	0.47838	0.464586	0.454937
675	0.479937	0.46584	0.464937
676	0.481162	0.46687	0.471385
677	0.482565	0.46804	0.479036
678	0.484154	0.46931	0.489581
679	0.485352	0.47029	0.496774
680	0.486494	0.471266	0.502219
681	0.487762	0.472261	0.511246
682	0.488872	0.47317	0.517923
683	0.49016	0.474207	0.526176
684	0.491643	0.475359	0.537066
685	0.49257	0.476147	0.541651
686	0.493466	0.476852	0.547985
687	0.494286	0.477476	0.554433
688	0.495199	0.478272	0.558302
689	0.49652	0.479317	0.567387
690	0.497401	0.480004	0.573835
691	0.498152	0.48059	0.579194
692	0.499041	0.481382	0.582404
693	0.499881	0.481983	0.590286
694	0.500499	0.482403	0.596877
695	0.501181	0.482939	0.601635
696	0.501745	0.483417	0.604501
697	0.502284	0.48373	0.611953
698	0.502806	0.484158	0.615048
699	0.503245	0.48446	0.619577
700	0.503692	0.48477	0.624076
701	0.504319	0.485283	0.62786
702	0.504822	0.485694	0.630869
703	0.50506	0.485847	0.633678
704	0.505513	0.486184	0.637547
705	0.505909	0.48645	0.641789
706	0.506211	0.486586	0.647293
707	0.506509	0.486785	0.65056
708	0.506563	0.486764	0.652996
709	0.50648	0.486611	0.655347
710	0.506652	0.486755	0.656264
711	0.506719	0.48668	0.660879
712	0.506797	0.486707	0.662599
713	0.507051	0.486895	0.664748
714	0.506995	0.486805	0.665866
715	0.506813	0.486613	0.66621
716	0.506716	0.486488	0.667127
717	0.506847	0.486484	0.671599
718	0.506934	0.486541	0.672602
719	0.506851	0.486449	0.672917
720	0.506763	0.486272	0.675784
721	0.506744	0.486158	0.678994
722	0.506517	0.485896	0.680112
723	0.506515	0.485822	0.68252
724	0.506504	0.485779	0.683523
725	0.506275	0.48558	0.682548
726	0.50606	0.485367	0.682491
727	0.505909	0.48515	0.68467
728	0.505827	0.485042	0.685529
729	0.505621	0.484824	0.685959
730	0.505582	0.484806	0.685271
731	0.505243	0.48449	0.684469
732	0.504816	0.484068	0.684326
733	0.504928	0.484177	0.684383
734	0.504903	0.48411	0.685816
735	0.504305	0.483479	0.686877
736	0.504014	0.483187	0.686905
737	0.503767	0.482976	0.685701
738	0.503437	0.482693	0.684211
739	0.503283	0.482558	0.68358
740	0.502963	0.482255	0.68295
741	0.502571	0.481871	0.682663
742	0.502203	0.481506	0.682606
743	0.501725	0.481075	0.681087
744	0.501556	0.480916	0.680743
745	0.500919	0.480325	0.679223
746	0.500057	0.479538	0.676787
747	0.499546	0.479081	0.674952
748	0.498677	0.47825	0.67372
749	0.497808	0.477435	0.671971
750	0.497064	0.476786	0.668847
751	0.49642	0.476164	0.668045
752	0.495624	0.475419	0.666382
753	0.494792	0.474705	0.662455
754	0.49394	0.473949	0.659302
755	0.493354	0.473387	0.658586
756	0.492691	0.472785	0.656522
757	0.491869	0.472084	0.652538
758	0.491155	0.47152	0.647608
759	0.490602	0.470999	0.646519
760	0.489946	0.470404	0.644541
761	0.489017	0.469556	0.641875
762	0.488311	0.468922	0.639468
763	0.487903	0.468586	0.637089
764	0.486903	0.467695	0.633535
765	0.486075	0.46697	0.630095
766	0.485084	0.466124	0.625338
767	0.484341	0.465469	0.622414
768	0.483854	0.465036	0.620723
769	0.483048	0.464382	0.61565
770	0.482071	0.463543	0.611093
771	0.480892	0.462479	0.607252
772	0.479957	0.461689	0.602495
773	0.479599	0.461422	0.599543
774	0.478689	0.460606	0.596419
775	0.47764	0.459709	0.591403
776	0.477134	0.459267	0.589254
777	0.476547	0.458754	0.586789
778	0.475685	0.458039	0.582003
779	0.474684	0.457233	0.575583
780	0.47361	0.456214	0.573778
781	0.473002	0.455649	0.572373
782	0.471907	0.454704	0.567415
783	0.470678	0.453627	0.562371
784	0.469902	0.453002	0.557413
785	0.469167	0.452407	0.552742
786	0.468282	0.451635	0.549045
787	0.467178	0.450676	0.544288
788	0.466609	0.450224	0.54039
789	0.465686	0.449463	0.53506
790	0.464455	0.44837	0.530503
791	0.463454	0.44746	0.527523
792	0.462834	0.446967	0.523368
793	0.462193	0.446401	0.520817
794	0.4611	0.445442	0.51649
795	0.459796	0.444301	0.511074
796	0.458884	0.443513	0.506947
797	0.458545	0.443284	0.503336
798	0.457232	0.442121	0.498436
799	0.456166	0.441239	0.492304
800	0.455681	0.440833	0.489725
801	0.454994	0.440235	0.486773
802	0.453667	0.439117	0.479896
803	0.452649	0.438275	0.474078
804	0.451844	0.437577	0.470554
805	0.451312	0.437152	0.467001
806	0.4504	0.436362	0.463017
807	0.449032	0.435144	0.45806
808	0.44843	0.434654	0.454335
809	0.448091	0.434442	0.45018
810	0.447185	0.433622	0.447372
811	0.445987	0.432542	0.443446
812	0.445151	0.431802	0.440294
813	0.445009	0.4318	0.435652
814	0.444128	0.430976	0.43379
815	0.442704	0.429677	0.429663
816	0.441641	0.428756	0.424964
817	0.4413	0.428614	0.418431
818	0.440794	0.428178	0.41611
819	0.439827	0.427278	0.413875
820	0.438467	0.426117	0.407313
821	0.437756	0.425447	0.405938
822	0.437524	0.425332	0.402127
823	0.436885	0.424805	0.398431
824	0.435514	0.423614	0.392499
825	0.434533	0.422745	0.388775
826	0.434316	0.422591	0.38674
827	0.434086	0.422382	0.386024
828	0.432898	0.421343	0.381067
829	0.431781	0.420377	0.376139
830	0.43118	0.419846	0.373789
831	0.431358	0.420108	0.37101
832	0.430696	0.419578	0.366683
833	0.429411	0.418415	0.362615
834	0.428466	0.417516	0.361153
835	0.428152	0.417353	0.356139
836	0.427848	0.417109	0.354219
837	0.426908	0.41624	0.35187
838	0.425544	0.414913	0.350638
839	0.425093	0.414666	0.343933
840	0.425132	0.414864	0.338661
841	0.425021	0.414797	0.337229
842	0.423783	0.413644	0.334421
843	0.422906	0.412848	0.331728
844	0.422584	0.412574	0.330123
845	0.422492	0.412613	0.325825
846	0.42205	0.4122	0.324851
847	0.421003	0.411255	0.32147
848	0.420008	0.410359	0.318233
849	0.419801	0.410213	0.316227
850	0.419691	0.410184	0.313534
851	0.419048	0.409691	0.308606
852	0.417974	0.408709	0.305598
853	0.417248	0.408073	0.302589
854	0.416931	0.407796	0.301271
855	0.416646	0.407548	0.300039
856	0.41587	0.40688	0.296515
857	0.414866	0.405943	0.294281
858	0.414291	0.405494	0.290126
859	0.414485	0.405806	0.286258
860	0.414082	0.405407	0.286086
861	0.413208	0.404568	0.284998
862	0.41226	0.403719	0.281703
863	0.411812	0.403402	0.277348
864	0.411479	0.403089	0.276718
865	0.411004	0.402718	0.273251
866	0.410732	0.402466	0.272621
867	0.41045	0.402228	0.271217
868	0.409754	0.401651	0.267234
869	0.409633	0.401474	0.269125
870	0.409266	0.40119	0.266375
871	0.408453	0.400504	0.262163
872	0.407796	0.399871	0.26139
873	0.407537	0.399723	0.257751
874	0.407403	0.399682	0.254686
875	0.407333	0.399638	0.253769
876	0.406585	0.398995	0.250302
877	0.406243	0.398654	0.250274
878	0.405931	0.398446	0.246864
879	0.405782	0.398361	0.244744
880	0.405648	0.398305	0.242194
881	0.40491	0.397628	0.240189
882	0.404188	0.396923	0.239616
883	0.403994	0.396746	0.239071
884	0.403388	0.396253	0.235318
885	0.403126	0.396051	0.23337
886	0.402707	0.395691	0.231393
887	0.401976	0.394979	0.230763
888	0.401736	0.39481	0.228471
889	0.401753	0.394835	0.228156
890	0.401711	0.394863	0.225864
891	0.401874	0.39511	0.223085
892	0.401495	0.394765	0.221939
893	0.400964	0.394274	0.220678
894	0.401133	0.394427	0.221165
895	0.401162	0.394516	0.219189
896	0.401431	0.394883	0.216009
897	0.401515	0.395062	0.2128
898	0.401355	0.394951	0.211224
899	0.401421	0.395021	0.211081
900	0.40199	0.395646	0.209247
901	0.402645	0.396309	0.208961
902	0.403227	0.396934	0.207557
903	0.403479	0.397273	0.204663
904	0.403791	0.39766	0.202228
905	0.404622	0.39849	0.202228
906	0.405784	0.399718	0.200079
907	0.406722	0.400758	0.196699
908	0.407449	0.40152	0.195553
909	0.406928	0.40094	0.197501
910	0.405203	0.399272	0.19561
911	0.402896	0.397021	0.193777
912	0.400843	0.395011	0.192344
913	0.398978	0.393207	0.190339
914	0.397377	0.391634	0.189393
915	0.396088	0.390344	0.189451
916	0.395257	0.389576	0.187388
917	0.395047	0.389395	0.186414
918	0.394691	0.389025	0.186901
919	0.394118	0.388533	0.184208
920	0.393292	0.38776	0.182432
921	0.392019	0.386509	0.181744
922	0.3914	0.386007	0.177876
923	0.39109	0.385729	0.176788
924	0.390749	0.385343	0.178335
925	0.39017	0.384829	0.176158
926	0.389646	0.384315	0.175871
927	0.389046	0.383764	0.174238
928	0.388658	0.383329	0.175728
929	0.388625	0.38338	0.172978
930	0.388563	0.383344	0.172147
931	0.388199	0.383065	0.16931
932	0.387647	0.382606	0.166274
933	0.387151	0.38204	0.168594
934	0.386999	0.381906	0.167935
935	0.387352	0.382239	0.16868
936	0.387224	0.382104	0.168881
937	0.386572	0.381494	0.167477
938	0.386282	0.38121	0.167276
939	0.386069	0.381066	0.164956
940	0.385806	0.380846	0.163581
941	0.38607	0.38116	0.161919
942	0.385874	0.380992	0.161002
943	0.38546	0.380654	0.15851
944	0.385112	0.380342	0.157335
945	0.384753	0.380039	0.155502
946	0.384683	0.379962	0.155702
947	0.384753	0.380073	0.154384
948	0.384669	0.379964	0.155187
949	0.384154	0.379451	0.155158
950	0.383706	0.37903	0.154241
951	0.383522	0.378906	0.152264
952	0.383282	0.378692	0.151405
953	0.383343	0.378769	0.150861
954	0.383372	0.378803	0.150717
955	0.382917	0.378377	0.149715
956	0.382453	0.377977	0.147595
957	0.382296	0.377858	0.146392
958	0.382276	0.377833	0.146535
959	0.382045	0.377543	0.148483
960	0.381863	0.377382	0.147767
961	0.381482	0.37708	0.145217
962	0.381065	0.376653	0.145503
963	0.381023	0.376682	0.143183
964	0.381103	0.376704	0.145074
965	0.381	0.37671	0.141464
966	0.380583	0.376342	0.139831
967	0.380368	0.376028	0.143126
968	0.380179	0.375817	0.143842
969	0.379926	0.375705	0.139229
970	0.379976	0.37565	0.142696
971	0.379742	0.375549	0.138341
972	0.379339	0.375157	0.13794
973	0.379068	0.374987	0.134588
974	0.378938	0.374847	0.134903
975	0.378674	0.374578	0.135104
976	0.378663	0.374552	0.13562
977	0.378593	0.374527	0.134101
978	0.378337	0.374265	0.134302
979	0.378107	0.374138	0.130921
980	0.378026	0.374014	0.132296
981	0.377856	0.373904	0.13032
982	0.377663	0.373747	0.129117
983	0.377558	0.373569	0.13158
984	0.377698	0.373713	0.131466
985	0.377525	0.373459	0.134101
986	0.377206	0.373236	0.130921
987	0.377316	0.37337	0.130148
988	0.377154	0.373198	0.130492
989	0.377031	0.373199	0.126424
990	0.377189	0.37334	0.126911
991	0.376846	0.373032	0.125736
992	0.376607	0.372809	0.125278
993	0.376399	0.372675	0.122843
994	0.376452	0.372751	0.122069
995	0.376842	0.373102	0.123358
996	0.37657	0.372852	0.122613
997	0.376264	0.372491	0.124447
998	0.376027	0.372392	0.119863
999	0.376098	0.372376	0.122728
1000	0.376245	0.372576	0.121009
1002.5	0.373841	0.370336	0.115623
1005	0.373547	0.37012	0.113016
1007.5	0.373535	0.370167	0.111097
1010	0.373838	0.370506	0.109922
1012.5	0.373821	0.370519	0.108919
1015	0.373934	0.370673	0.107516
1017.5	0.374463	0.371273	0.105195
1020	0.37419	0.371009	0.104909
1022.5	0.373601	0.370412	0.105167
1025	0.372836	0.369698	0.103476
1027.5	0.371834	0.368732	0.102302
1030	0.370735	0.367658	0.1015
1032.5	0.369827	0.366809	0.0995515
1035	0.368979	0.365983	0.0988067
1037.5	0.368289	0.365257	0.0999812
1040	0.367598	0.364622	0.0981764
1042.5	0.367009	0.364099	0.0959705
1045	0.366852	0.363966	0.095197
1047.5	0.36669	0.363853	0.0935354
1050	0.366502	0.363727	0.09153
1052.5	0.366086	0.363359	0.0899544
1055	0.3659	0.363183	0.0896106
1057.5	0.365935	0.363187	0.0906419
1060	0.365485	0.362774	0.0894387
1062.5	0.365236	0.362568	0.0879777
1065	0.365437	0.362825	0.0861442
1067.5	0.365287	0.362692	0.0856285
1070	0.365101	0.36251	0.0854853
1072.5	0.365216	0.362655	0.0844826
1075	0.365155	0.362628	0.0833367
1077.5	0.364991	0.362499	0.0821908
1080	0.365464	0.362989	0.0816465
1082.5	0.365568	0.363116	0.0809016
1085	0.365208	0.362781	0.0800422
1087.5	0.365208	0.362813	0.0789822
1090	0.365109	0.362734	0.0783233
1092.5	0.364639	0.362243	0.0790108
1095	0.364548	0.362175	0.078266
1097.5	0.364457	0.362121	0.0770914
1100	0.363496	0.361167	0.0768049
1102.5	0.362871	0.360562	0.076146
1105	0.36243	0.360154	0.0750574
1107.5	0.361716	0.359461	0.0743699
1110	0.361371	0.359127	0.0739974
1112.5	0.361519	0.359276	0.0739974
1115	0.361432	0.359207	0.0733672
1117.5	0.36134	0.359137	0.072651
1120	0.361333	0.359158	0.0717056
1122.5	0.361637	0.359472	0.0714191
1125	0.362072	0.359904	0.0714764
1127.5	0.362626	0.360457	0.0715624
1130	0.363128	0.360984	0.0707029
1132.5	0.363554	0.361456	0.0692132
1135	0.365279	0.363214	0.0680673
1137.5	0.36744	0.365398	0.0673225
1140	0.369943	0.367905	0.0672079
1142.5	0.373794	0.37174	0.0677808
1145	0.378062	0.376007	0.0677522
1147.5	0.382024	0.380028	0.0658328
1150	0.383842	0.381889	0.064429
1152.5	0.384728	0.382805	0.063455
1155	0.384777	0.382822	0.0644863
1157.5	0.384273	0.382324	0.0642858
1160	0.383333	0.381419	0.0631399
1162.5	0.382367	0.380439	0.0635982
1165	0.383581	0.381659	0.0634263
1167.5	0.387887	0.385998	0.0623091
1170	0.394572	0.392692	0.0619939
1172.5	0.402724	0.400848	0.0618793
1175	0.415379	0.413502	0.0618793
1177.5	0.436822	0.434998	0.0601891
1180	0.460588	0.458825	0.0581265
1182.5	0.483992	0.482249	0.0574676
1185	0.49516	0.493397	0.0581838
1187.5	0.496007	0.494191	0.0599026
1190	0.470283	0.468414	0.0616502
1192.5	0.440177	0.438333	0.0608194
1195	0.409231	0.40747	0.0580692
1197.5	0.391798	0.390084	0.0565508
1200	0.378539	0.376846	0.0558633
1202.5	0.371743	0.370034	0.0563789
1205	0.369142	0.367481	0.0547747
1207.5	0.367883	0.366259	0.0535715
1210	0.368229	0.366545	0.0555195
1212.5	0.368411	0.36674	0.0551184
1215	0.368261	0.366632	0.0537433
1217.5	0.36646	0.364843	0.0533136
1220	0.364164	0.36256	0.0529125
1222.5	0.361369	0.359776	0.0525115
1225	0.35913	0.357547	0.052225
1227.5	0.357414	0.355844	0.0517953
1230	0.356182	0.354632	0.0511077
1232.5	0.355405	0.353836	0.051738
1235	0.354892	0.353311	0.0521677
1237.5	0.354697	0.35312	0.0520245
1240	0.354728	0.353153	0.0519385
1242.5	0.354719	0.353153	0.0516234
1245	0.354408	0.352879	0.0504202
1247.5	0.354333	0.352809	0.0502483
1250	0.354314	0.352786	0.0503629
1252.5	0.353971	0.352473	0.0493889
1255	0.353955	0.352469	0.0489878
1257.5	0.354152	0.352667	0.0489878
1260	0.35381	0.352361	0.0477559
1262.5	0.353724	0.352292	0.0472689
1265	0.353915	0.352473	0.0475554
1267.5	0.353664	0.352224	0.0474695
1270	0.353556	0.352111	0.04767
1272.5	0.353718	0.352252	0.0483862
1275	0.353609	0.352158	0.0478419
1277.5	0.353442	0.352003	0.0474695
1280	0.353277	0.351821	0.0480138
1282.5	0.353043	0.351594	0.0477846
1285	0.352793	0.351355	0.0474408
1287.5	0.352624	0.351171	0.0478992
1290	0.352539	0.351098	0.0474981
1292.5	0.352487	0.351069	0.0467533
1295	0.352395	0.35097	0.0470111
1297.5	0.352181	0.350754	0.0470684
1300	0.351869	0.350443	0.0470397
1302.5	0.351784	0.350397	0.0456933
1305	0.351608	0.350252	0.0447479
1307.5	0.351327	0.34999	0.0441176
1310	0.351061	0.34971	0.0445474
1312.5	0.350829	0.349474	0.044662
1315	0.350618	0.34928	0.0441176
1317.5	0.350598	0.349244	0.0446333
1320	0.3506	0.349234	0.0450344
1322.5	0.350585	0.349223	0.0449198
1325	0.350844	0.349483	0.0448625
1327.5	0.351162	0.349806	0.0447765
1330	0.351475	0.35013	0.0443468
1332.5	0.352071	0.350726	0.0443468
1335	0.352725	0.351376	0.0445187
1337.5	0.353218	0.351874	0.0443182
1340	0.354026	0.352695	0.0438885
1342.5	0.354998	0.353687	0.0432296
1345	0.356208	0.354935	0.0419977
1347.5	0.357739	0.356469	0.0418831
1350	0.359456	0.358167	0.0425134
1352.5	0.362159	0.360902	0.041482
1355	0.365665	0.364414	0.0412529
1357.5	0.369724	0.368453	0.0418831
1360	0.375784	0.374521	0.0416253
1362.5	0.384172	0.382904	0.0417972
1365	0.394027	0.392729	0.0427712
1367.5	0.404001	0.402716	0.0423701
1370	0.410457	0.409178	0.0421982
1372.5	0.41036	0.409066	0.0426566
1375	0.410785	0.409483	0.0429431
1377.5	0.411644	0.41035	0.0426853
1380	0.413189	0.411939	0.0411956
1382.5	0.414967	0.413705	0.0416539
1385	0.418094	0.41681	0.0423128
1387.5	0.423899	0.422627	0.0419977
1390	0.432905	0.431609	0.0427426
1392.5	0.442845	0.441533	0.0432869
1395	0.450921	0.449643	0.0421696
1397.5	0.454532	0.453273	0.041568
1400	0.456186	0.454937	0.0412242
1402.5	0.456622	0.455368	0.0413388
1405	0.451688	0.450437	0.0412815
1407.5	0.443412	0.442166	0.0411096
1410	0.431799	0.430568	0.0405653
1412.5	0.419514	0.418293	0.0402215
1415	0.407029	0.405813	0.0400497
1417.5	0.398087	0.396871	0.0401356
1420	0.392648	0.391431	0.0401356
1422.5	0.389301	0.388086	0.040021
1425	0.387437	0.386213	0.0403934
1427.5	0.384616	0.383371	0.0410523
1430	0.381022	0.379752	0.0418831
1432.5	0.378943	0.377704	0.0409091
1435	0.376773	0.375549	0.0403648
1437.5	0.374385	0.373166	0.0401929
1440	0.372014	0.370795	0.0401929
1442.5	0.369502	0.368274	0.040508
1445	0.366696	0.36545	0.0411383
1447.5	0.365176	0.363964	0.0399637
1450	0.36388	0.362682	0.039534
1452.5	0.362749	0.361544	0.0397918
1455	0.363268	0.36207	0.0395053
1457.5	0.363657	0.362453	0.0396772
1460	0.363877	0.362654	0.0403648
1462.5	0.364574	0.363372	0.0396486
1465	0.36443	0.363247	0.0389897
1467.5	0.363245	0.362078	0.0385027
1470	0.362811	0.361645	0.0384454
1472.5	0.362328	0.36114	0.0391902
1475	0.361701	0.360456	0.0410523
1477.5	0.361763	0.360557	0.0397632
1480	0.361814	0.360641	0.0387032
1482.5	0.361798	0.360644	0.038073
1485	0.362379	0.361208	0.0386173
1487.5	0.362652	0.361478	0.0387319
1490	0.362495	0.361344	0.0379584
1492.5	0.363082	0.36193	0.0380443
1495	0.363928	0.362775	0.0380443
1497.5	0.365082	0.363932	0.0379011
1500	0.368065	0.366938	0.0371562
1502.5	0.370284	0.369144	0.0376432
1505	0.371403	0.370191	0.0399637
1507.5	0.375023	0.373862	0.0382735
1510	0.378291	0.377163	0.0371849
1512.5	0.381241	0.380121	0.0369843
1515	0.383055	0.381924	0.0372995
1517.5	0.384151	0.38302	0.0373281
1520	0.384552	0.383433	0.0368984
1522.5	0.384884	0.383759	0.0370703
1525	0.384901	0.383777	0.0370703
1527.5	0.384575	0.383457	0.0368411
1530	0.384063	0.382936	0.0371849
1532.5	0.383882	0.382765	0.0368411
1535	0.384021	0.382936	0.0357811
1537.5	0.383843	0.382733	0.0366119
1540	0.38353	0.382402	0.0372135
1542.5	0.383089	0.38195	0.0375573
1545	0.382875	0.381711	0.0384167
1547.5	0.382671	0.381513	0.0381875
1550	0.382399	0.381274	0.0370989
1552.5	0.381403	0.380293	0.0366119
1555	0.379728	0.378626	0.0363254
1557.5	0.377487	0.37639	0.0361822
1560	0.375124	0.374033	0.035953
1562.5	0.372164	0.371084	0.0356092
1565	0.369002	0.367931	0.0353228
1567.5	0.366804	0.365724	0.0356092
1570	0.364125	0.363033	0.0360103
1572.5	0.361391	0.360289	0.0363254
1575	0.360041	0.358954	0.0358384
1577.5	0.358748	0.357669	0.0356379
1580	0.357573	0.356498	0.0354946
1582.5	0.356854	0.355782	0.0353801
1585	0.356242	0.355164	0.0355519
1587.5	0.355809	0.354729	0.0356092
1590	0.355783	0.354718	0.0351509
1592.5	0.355479	0.354443	0.0341482
1595	0.355505	0.354475	0.0339763
1597.5	0.356331	0.355248	0.0357238
1600	0.355959	0.354857	0.0362968
1602.5	0.355711	0.354604	0.0364973
1605	0.355897	0.354796	0.0363254
1607.5	0.355998	0.354945	0.0347498
1610	0.356442	0.355391	0.0346925
1612.5	0.357232	0.356124	0.036526
1615	0.358439	0.357394	0.0344633
1617.5	0.359434	0.358425	0.0332888
1620	0.360215	0.35921	0.0331455
1622.5	0.36144	0.360392	0.0345206
1625	0.362871	0.361829	0.0343487
1627.5	0.364508	0.36349	0.0335752
1630	0.366637	0.365573	0.0350936
1632.5	0.369696	0.368642	0.0347498
1635	0.373244	0.372222	0.0336898
1637.5	0.376863	0.375861	0.0330596
1640	0.382708	0.381715	0.0327445
1642.5	0.389099	0.388104	0.0328304
1645	0.395453	0.394435	0.0335752
1647.5	0.399396	0.398381	0.0334606
1650	0.400897	0.399884	0.033432
1652.5	0.399385	0.39836	0.0337758
1655	0.399071	0.398066	0.0331455
1657.5	0.399022	0.398036	0.0325153
1660	0.399175	0.398207	0.0319423
1662.5	0.399242	0.398241	0.0330596
1665	0.400023	0.399	0.0337471
1667.5	0.401932	0.400895	0.0341768
1670	0.407493	0.406456	0.0342055
1672.5	0.416669	0.415644	0.0338617
1675	0.431461	0.430443	0.0335752
1677.5	0.458034	0.456992	0.0343774
1680	0.50294	0.501922	0.0335752
1682.5	0.572899	0.571915	0.032458
1685	0.690426	0.689449	0.0322574
1687.5	0.787141	0.785985	0.038073
1690	0.833752	0.832426	0.0437166

## Sheet: Figure 3a-30%
Mueller Matrix Derived Data	LCP	RCP	CD
nm			deg
193	3.03391	3.14877	-3.78744
194	3.0636	3.15568	-3.02259
195	3.07188	3.15504	-2.73842
196	3.02916	3.0766	-1.55412
197	3.06514	3.1432	-2.55798
198	3.08837	3.19128	-3.3915
199	3.09218	3.15064	-1.92812
200	3.20312	3.25085	-1.55949
201	3.18923	3.2564	-2.20429
202	3.15758	3.23613	-2.58787
203	3.12394	3.16918	-1.48801
204	3.10046	3.14877	-1.59271
205	3.10438	3.17377	-2.29275
206	3.08513	3.13588	-1.66666
207	3.03969	3.08459	-1.49505
208	3.03487	3.08138	-1.53737
209	3.02445	3.06156	-1.21798
210	2.97413	3.01245	-1.27151
211	2.95061	2.99027	-1.30811
212	2.92792	2.96221	-1.1285
213	2.91029	2.94629	-1.18828
214	2.88717	2.91427	-0.893098
215	2.87739	2.90778	-1.00509
216	2.90564	2.93624	-1.01123
217	2.9459	2.97122	-0.840452
218	2.94864	2.98001	-1.03928
219	2.92717	2.95737	-0.989946
220	2.91609	2.94317	-0.888567
221	2.87241	2.89266	-0.666411
222	2.8238	2.84155	-0.578592
223	2.74526	2.75824	-0.431297
224	2.62204	2.63216	-0.333017
225	2.47309	2.48105	-0.261017
226	2.30429	2.30958	-0.175928
227	2.12844	2.13226	-0.125134
228	1.92735	1.92987	-0.0829356
229	1.723	1.72452	-0.0503056
230	1.5368	1.53795	-0.0375573
231	1.38514	1.38612	-0.032372
232	1.2706	1.27127	-0.0220015
233	1.18689	1.18747	-0.019194
234	1.12552	1.12632	-0.0262987
235	1.07785	1.07857	-0.0238063
236	1.03736	1.03813	-0.0254106
237	0.999738	1.00057	-0.0275878
238	0.964479	0.965283	-0.0265279
239	0.930374	0.931128	-0.0249809
240	0.896893	0.897746	-0.0281321
241	0.865476	0.866304	-0.02733
242	0.837817	0.838691	-0.0288483
243	0.813682	0.814648	-0.0318564
244	0.792796	0.793816	-0.0336898
245	0.774511	0.775549	-0.0342341
246	0.758367	0.75941	-0.034406
247	0.74451	0.745568	-0.034893
248	0.732882	0.733995	-0.0366979
249	0.723282	0.724415	-0.0373281
250	0.715256	0.716359	-0.0364114
251	0.708443	0.7097	-0.0414247
252	0.702543	0.703811	-0.0417972
253	0.697349	0.69858	-0.0406226
254	0.693127	0.694397	-0.0419404
255	0.689686	0.691037	-0.044576
256	0.686857	0.688221	-0.0449771
257	0.68475	0.686107	-0.0447193
258	0.683448	0.684804	-0.0446906
259	0.682919	0.684307	-0.0457792
260	0.682749	0.684228	-0.0487873
261	0.682602	0.684119	-0.0499905
262	0.682939	0.684412	-0.048644
263	0.683295	0.684889	-0.0525974
264	0.683372	0.684941	-0.0517666
265	0.684061	0.685633	-0.0518239
266	0.686475	0.68804	-0.0516234
267	0.689951	0.691478	-0.0503915
268	0.691733	0.693359	-0.0536001
269	0.689691	0.691257	-0.051652
270	0.686558	0.688007	-0.0477559
271	0.683833	0.685358	-0.0503056
272	0.680899	0.6826	-0.0561211
273	0.67728	0.678926	-0.054259
274	0.674664	0.67617	-0.0496753
275	0.675378	0.677006	-0.0537147
276	0.680729	0.682304	-0.0519385
277	0.680787	0.682306	-0.0500764
278	0.671648	0.673177	-0.0504775
279	0.656859	0.658434	-0.0519672
280	0.643226	0.644814	-0.0523969
281	0.633936	0.635469	-0.0506207
282	0.628016	0.629482	-0.0483002
283	0.623784	0.625149	-0.0450917
284	0.619173	0.620539	-0.0450917
285	0.614634	0.615996	-0.0449198
286	0.610313	0.611617	-0.043029
287	0.606208	0.607546	-0.0441463
288	0.602681	0.604089	-0.0464381
289	0.599701	0.601095	-0.0460084
290	0.597301	0.598655	-0.0446333
291	0.595241	0.596557	-0.0434015
292	0.592454	0.593676	-0.0403361
293	0.587811	0.589056	-0.041081
294	0.581208	0.582474	-0.0417399
295	0.573265	0.574419	-0.038073
296	0.565045	0.566091	-0.0345206
297	0.557778	0.558758	-0.0323147
298	0.551538	0.552549	-0.0333461
299	0.546492	0.547465	-0.0320569
300	0.542369	0.543394	-0.0338617
301	0.53876	0.539818	-0.034893
302	0.535868	0.536873	-0.0332028
303	0.533285	0.534191	-0.029851
304	0.531147	0.531985	-0.0276451
305	0.529129	0.529962	-0.0274732
306	0.526934	0.527792	-0.0282754
307	0.524786	0.525702	-0.0301661
308	0.522769	0.523597	-0.0272727
309	0.520876	0.521557	-0.0225172
310	0.51885	0.519526	-0.0222593
311	0.517083	0.517714	-0.0207983
312	0.515228	0.515829	-0.0198243
313	0.513514	0.514092	-0.0190508
314	0.51174	0.512253	-0.0169309
315	0.509624	0.510095	-0.0155271
316	0.507813	0.508366	-0.01822
317	0.506274	0.506803	-0.0174465
318	0.504624	0.505105	-0.0158709
319	0.502783	0.503173	-0.0128629
320	0.500919	0.501271	-0.0116024
321	0.499221	0.499607	-0.012691
322	0.497446	0.497946	-0.0164725
323	0.495736	0.496167	-0.0142093
324	0.493963	0.494298	-0.0111153
325	0.492364	0.492797	-0.0142953
326	0.490941	0.491345	-0.0133785
327	0.489615	0.489901	-0.00945377
328	0.488193	0.488561	-0.0121467
329	0.486621	0.486994	-0.0122613
330	0.48536	0.485572	-0.00699006
331	0.483896	0.484135	-0.00790679
332	0.482099	0.482378	-0.00922459
333	0.480698	0.480955	-0.00847975
334	0.479861	0.480098	-0.0077922
335	0.479032	0.479205	-0.00572956
336	0.477963	0.478098	-0.00444041
337	0.477238	0.477423	-0.00610198
338	0.475528	0.475757	-0.00753437
339	0.473931	0.474304	-0.0122613
340	0.473447	0.473759	-0.0102559
341	0.473516	0.473727	-0.00693277
342	0.473202	0.473554	-0.011631
343	0.474063	0.474373	-0.0102273
344	0.478748	0.478822	-0.00240642
345	0.476369	0.476391	-0.000744843
346	0.471122	0.471203	-0.00266425
347	0.469616	0.469903	-0.00942513
348	0.46975	0.470044	-0.0097116
349	0.469208	0.469424	-0.00710465
350	0.468598	0.468903	-0.0100554
351	0.467981	0.468263	-0.00931054
352	0.467562	0.467797	-0.00776355
353	0.466921	0.46719	-0.00885217
354	0.466508	0.466713	-0.00676088
355	0.466182	0.466331	-0.00489877
356	0.466011	0.466177	-0.00544308
357	0.465512	0.465842	-0.0108575
358	0.464927	0.465311	-0.0126623
359	0.464368	0.46481	-0.0146104
360	0.463895	0.46425	-0.0117742
361	0.463412	0.463789	-0.0124331
362	0.462734	0.463123	-0.0128056
363	0.461695	0.462175	-0.0158136
364	0.46071	0.461272	-0.0185065
365	0.460576	0.46109	-0.0169309
366	0.460346	0.46065	-0.00999808
367	0.459783	0.460178	-0.0129775
368	0.459064	0.459548	-0.0159855
369	0.458388	0.458773	-0.012691
370	0.457662	0.458069	-0.0134358
371	0.457357	0.457643	-0.00942513
372	0.456993	0.457369	-0.0124045
373	0.456322	0.456945	-0.0205405
374	0.45599	0.456425	-0.0143525
375	0.455583	0.455986	-0.0132926
376	0.454772	0.455325	-0.0182487
377	0.45439	0.454762	-0.0122613
378	0.453767	0.454024	-0.0084511
379	0.45293	0.453263	-0.0109435
380	0.451684	0.452106	-0.0138942
381	0.450695	0.450971	-0.00908135
382	0.450467	0.450583	-0.00383881
383	0.449526	0.449769	-0.00802138
384	0.448594	0.448835	-0.00793544
385	0.447849	0.448	-0.00501337
386	0.44722	0.447415	-0.00641711
387	0.446638	0.446911	-0.00899541
388	0.445614	0.445871	-0.0084511
389	0.444238	0.444494	-0.0084511
390	0.443076	0.4433	-0.00736249
391	0.443183	0.443394	-0.00696142
392	0.443318	0.443464	-0.00484148
393	0.442894	0.443092	-0.00656035
394	0.441703	0.441896	-0.00638846
395	0.440795	0.440834	-0.00128915
396	0.440716	0.44079	-0.00246371
397	0.440904	0.441043	-0.00458365
398	0.44069	0.440867	-0.00584415
399	0.439719	0.439819	-0.0032945
400	0.438442	0.438577	-0.00446906
401	0.437609	0.437671	-0.00203399
402	0.437442	0.43741	0.00103132
403	0.437191	0.437158	0.00105997
404	0.437125	0.437019	0.00343774
405	0.436972	0.436952	0.000658899
406	0.435882	0.435872	0.000315126
407	0.434718	0.4346	0.0038961
408	0.434614	0.434625	-0.000343774
409	0.43466	0.434676	-0.000487013
410	0.434072	0.434021	0.00166157
411	0.4337	0.433493	0.00681818
412	0.434033	0.433796	0.0078495
413	0.43354	0.433359	0.00595874
414	0.431919	0.431825	0.00309396
415	0.431291	0.431093	0.0065317
416	0.431257	0.431019	0.00782085
417	0.43102	0.430979	0.00137509
418	0.430621	0.430499	0.00398204
419	0.43033	0.430146	0.00601604
420	0.430294	0.430087	0.00684682
421	0.430716	0.430487	0.00756302
422	0.430082	0.429851	0.00762032
423	0.429094	0.428867	0.00750572
424	0.428143	0.427949	0.00641711
425	0.427385	0.427206	0.0058728
426	0.427256	0.427006	0.00822192
427	0.427906	0.427766	0.0046123
428	0.427198	0.427139	0.00194805
429	0.426804	0.426689	0.00381016
430	0.427033	0.426793	0.00790679
431	0.42586	0.425524	0.0110867
432	0.424815	0.424563	0.00830786
433	0.426044	0.425844	0.00656035
434	0.426251	0.426016	0.00773491
435	0.42517	0.424821	0.0115451
436	0.42513	0.424764	0.0120894
437	0.42505	0.424821	0.00759167
438	0.42459	0.424395	0.00641711
439	0.424568	0.424257	0.0102273
440	0.424247	0.424032	0.00710465
441	0.424656	0.424441	0.00707601
442	0.424237	0.423985	0.00833651
443	0.423293	0.423047	0.00813598
444	0.423232	0.423003	0.00756302
445	0.423107	0.422945	0.00538579
446	0.42262	0.422426	0.00638846
447	0.42236	0.422086	0.00911
448	0.422279	0.421966	0.0102846
449	0.422074	0.421895	0.0058728
450	0.421693	0.42152	0.00570091
451	0.421334	0.421094	0.00793544
452	0.421276	0.421147	0.00429717
453	0.421143	0.421012	0.00432582
454	0.420885	0.420761	0.00412528
455	0.421078	0.420917	0.00532849
456	0.421065	0.420901	0.00544308
457	0.420771	0.420707	0.00211994
458	0.420729	0.420748	-0.000630252
459	0.420306	0.420355	-0.00157563
460	0.419883	0.419866	0.00051566
461	0.419459	0.419376	0.00277884
462	0.419454	0.419454	-2.86478e-05
463	0.419731	0.419862	-0.00432582
464	0.420073	0.420158	-0.00280748
465	0.41983	0.420021	-0.00630252
466	0.419077	0.419135	-0.0019194
467	0.418181	0.418257	-0.00252101
468	0.418085	0.418313	-0.00753437
469	0.417779	0.418009	-0.00759167
470	0.417676	0.417911	-0.00776355
471	0.417943	0.418125	-0.00598739
472	0.41813	0.418348	-0.00716195
473	0.418039	0.418322	-0.00933918
474	0.417554	0.417906	-0.0115737
475	0.417458	0.417904	-0.0146677
476	0.417189	0.417577	-0.0128056
477	0.417034	0.417442	-0.0134645
478	0.417137	0.417653	-0.0170454
479	0.417152	0.417772	-0.0204545
480	0.417227	0.417941	-0.0235199
481	0.417206	0.417911	-0.023262
482	0.416952	0.417738	-0.0259549
483	0.416927	0.417843	-0.0301661
484	0.417561	0.418494	-0.0307678
485	0.4174	0.4186	-0.0358384
486	0.4176	0.4184	-0.0439744
487	0.4175	0.4186	-0.0441463
488	0.4174	0.4186	-0.0422269
489	0.417357	0.418699	-0.0442895
490	0.418193	0.419541	-0.0444614
491	0.418442	0.419802	-0.0448911
492	0.418758	0.420304	-0.0509931
493	0.4192	0.420873	-0.0551471
494	0.419758	0.421501	-0.0574962
495	0.420332	0.422232	-0.0626528
496	0.421231	0.423333	-0.0693278
497	0.422091	0.424322	-0.0735964
498	0.422792	0.425144	-0.0775784
499	0.423864	0.426352	-0.0820475
500	0.424703	0.42722	-0.0830216
501	0.425809	0.428452	-0.0871755
502	0.426892	0.429756	-0.0944521
503	0.427826	0.430835	-0.0992364
504	0.428886	0.432016	-0.103218
505	0.430276	0.433552	-0.108031
506	0.431622	0.435096	-0.114563
507	0.432829	0.436476	-0.120321
508	0.434403	0.438141	-0.12333
509	0.43598	0.439849	-0.127627
510	0.437252	0.441323	-0.134302
511	0.438869	0.443092	-0.139315
512	0.440363	0.444799	-0.146277
513	0.441801	0.446448	-0.153267
514	0.443456	0.448216	-0.156992
515	0.445253	0.4502	-0.16318
516	0.446975	0.452072	-0.168107
517	0.44845	0.453702	-0.173207
518	0.450068	0.455563	-0.181228
519	0.451672	0.457408	-0.189164
520	0.453341	0.459202	-0.193347
521	0.454949	0.460929	-0.197186
522	0.456602	0.462762	-0.203202
523	0.458318	0.464708	-0.210737
524	0.459913	0.466476	-0.216467
525	0.461602	0.468222	-0.218358
526	0.46319	0.47001	-0.224947
527	0.464806	0.471847	-0.232224
528	0.466263	0.473518	-0.239272
529	0.467744	0.475047	-0.240876
530	0.469089	0.47646	-0.243111
531	0.47017	0.477713	-0.248726
532	0.471395	0.479046	-0.252336
533	0.472739	0.480486	-0.255488
534	0.473681	0.481578	-0.260473
535	0.474395	0.482339	-0.261991
536	0.475104	0.483002	-0.260502
537	0.475826	0.483768	-0.261991
538	0.476455	0.48438	-0.26139
539	0.47674	0.48458	-0.258582
540	0.476966	0.484806	-0.258553
541	0.477381	0.485241	-0.25927
542	0.477719	0.485507	-0.256863
543	0.477665	0.485381	-0.254542
544	0.477714	0.485295	-0.250016
545	0.477481	0.484912	-0.245088
546	0.476996	0.484341	-0.24228
547	0.476619	0.483852	-0.238556
548	0.476439	0.483492	-0.232625
549	0.476061	0.483015	-0.229359
550	0.475459	0.48228	-0.224976
551	0.474691	0.481265	-0.216782
552	0.474112	0.480507	-0.210938
553	0.473364	0.479526	-0.20326
554	0.472394	0.478339	-0.196097
555	0.471554	0.477411	-0.193146
556	0.470815	0.476496	-0.187359
557	0.469844	0.475306	-0.18014
558	0.468792	0.47411	-0.175413
559	0.467851	0.472984	-0.16931
560	0.467169	0.472104	-0.16275
561	0.466212	0.470901	-0.154671
562	0.464907	0.469496	-0.151348
563	0.463782	0.468199	-0.145704
564	0.462846	0.467103	-0.140433
565	0.461771	0.465884	-0.135677
566	0.460593	0.4646	-0.132153
567	0.459824	0.463719	-0.128429
568	0.458908	0.462657	-0.123645
569	0.458017	0.461627	-0.11909
570	0.456801	0.46028	-0.114764
571	0.455373	0.458681	-0.109063
572	0.453756	0.456914	-0.104135
573	0.452613	0.455587	-0.0980905
574	0.451913	0.454797	-0.0950824
575	0.450109	0.452802	-0.0888085
576	0.448849	0.45133	-0.0818756
577	0.448478	0.450814	-0.0770341
578	0.447296	0.449472	-0.0717629
579	0.445282	0.447248	-0.0648301
580	0.444699	0.446518	-0.0599886
581	0.444222	0.445898	-0.0552903
582	0.442539	0.444048	-0.0497613
583	0.439909	0.441174	-0.0417112
584	0.440082	0.441132	-0.0346352
585	0.439783	0.440587	-0.0265279
586	0.438306	0.438865	-0.0184205
587	0.43765	0.437974	-0.0107143
588	0.437064	0.437227	-0.00541443
589	0.435734	0.435681	0.00177616
590	0.435318	0.435108	0.00690412
591	0.435126	0.434664	0.0152406
592	0.435181	0.434536	0.0212853
593	0.435119	0.434296	0.0271581
594	0.434083	0.432966	0.0368411
595	0.433416	0.432034	0.0456073
596	0.432642	0.431061	0.0521677
597	0.432214	0.43041	0.0595302
598	0.432384	0.430299	0.0687835
599	0.432184	0.429823	0.0778649
600	0.43166	0.42911	0.0841102
601	0.431517	0.42871	0.09259
602	0.431393	0.428371	0.0996661
603	0.431321	0.428072	0.107201
604	0.430844	0.427283	0.117428
605	0.430604	0.426792	0.125736
606	0.430928	0.426863	0.134073
607	0.430742	0.426427	0.142323
608	0.4306	0.426062	0.149686
609	0.430994	0.426217	0.157536
610	0.431218	0.426231	0.164497
611	0.431173	0.425895	0.174095
612	0.431144	0.425649	0.181286
613	0.431548	0.425869	0.187302
614	0.432	0.425993	0.198131
615	0.432102	0.425889	0.204921
616	0.432074	0.425619	0.212886
617	0.432384	0.42568	0.221108
618	0.432826	0.425936	0.227239
619	0.43312	0.426012	0.23443
620	0.433606	0.426306	0.240762
621	0.433933	0.426382	0.249013
622	0.434439	0.426654	0.256748
623	0.434811	0.426874	0.261762
624	0.434979	0.426835	0.26861
625	0.435345	0.426971	0.276202
626	0.43586	0.427297	0.282419
627	0.436341	0.427566	0.28941
628	0.436878	0.427875	0.296945
629	0.437802	0.428632	0.302475
630	0.438451	0.429047	0.310125
631	0.438878	0.429262	0.317144
632	0.439506	0.429702	0.323333
633	0.440198	0.430208	0.329436
634	0.440827	0.430608	0.337028
635	0.441586	0.431227	0.341641
636	0.44226	0.431684	0.348776
637	0.4431	0.432233	0.358403
638	0.444043	0.432938	0.366311
639	0.444895	0.433642	0.371182
640	0.445633	0.434216	0.376568
641	0.446533	0.434889	0.384047
642	0.447525	0.435695	0.39015
643	0.448622	0.436585	0.396998
644	0.44957	0.437288	0.405107
645	0.45068	0.438155	0.413101
646	0.451826	0.439059	0.421038
647	0.452975	0.439956	0.429405
648	0.454175	0.440944	0.43634
649	0.455284	0.441817	0.444162
650	0.456312	0.442603	0.452186
651	0.457533	0.443576	0.460352
652	0.458859	0.444619	0.469665
653	0.459862	0.445399	0.47703
654	0.46122	0.44646	0.485254
655	0.4626	0.44756	0.497519
656	0.464	0.44869	0.500671
657	0.46542	0.44985	0.475569
658	0.46686	0.45104	0.490728
659	0.46832	0.45225	0.526864
660	0.469815	0.453502	0.538069
661	0.47146	0.454793	0.549733
662	0.473337	0.456326	0.561053
663	0.474997	0.457635	0.572603
664	0.476387	0.458757	0.581458
665	0.477997	0.460036	0.592406
666	0.479532	0.461232	0.603555
667	0.481273	0.462652	0.61416
668	0.482613	0.463713	0.623331
669	0.483954	0.464749	0.63342
670	0.486035	0.466484	0.644828
671	0.487626	0.467722	0.656465
672	0.488886	0.468761	0.663774
673	0.490349	0.469912	0.674064
674	0.491842	0.471074	0.684956
675	0.493378	0.472266	0.696307
676	0.494649	0.47323	0.706455
677	0.496004	0.474272	0.716717
678	0.497475	0.475393	0.728298
679	0.498686	0.47631	0.737987
680	0.499881	0.477208	0.74782
681	0.500984	0.478049	0.756478
682	0.501977	0.478845	0.762928
683	0.503096	0.479667	0.772733
684	0.50434	0.480658	0.781075
685	0.505136	0.481261	0.78744
686	0.505935	0.4818	0.796041
687	0.506689	0.482333	0.803323
688	0.507438	0.482835	0.811437
689	0.508386	0.48359	0.817773
690	0.508984	0.48405	0.822389
691	0.509549	0.484338	0.831507
692	0.510238	0.48487	0.836639
693	0.510751	0.485243	0.841313
694	0.511134	0.485417	0.848223
695	0.511525	0.485655	0.85324
696	0.511951	0.485946	0.857685
697	0.512238	0.486083	0.862645
698	0.512446	0.486218	0.865083
699	0.512636	0.486241	0.870588
700	0.512871	0.486354	0.874603
701	0.513183	0.48659	0.877069
702	0.513432	0.486695	0.881829
703	0.513337	0.486537	0.883893
704	0.513498	0.486648	0.885585
705	0.51369	0.486729	0.889227
706	0.513636	0.486546	0.893499
707	0.513637	0.486466	0.896138
708	0.513498	0.48628	0.897715
709	0.513253	0.485974	0.899751
710	0.513178	0.485832	0.90193
711	0.512961	0.485571	0.903364
712	0.512766	0.485341	0.90454
713	0.512621	0.48517	0.905371
714	0.512387	0.484883	0.907178
715	0.511997	0.484485	0.907379
716	0.511661	0.484133	0.907923
717	0.511499	0.483942	0.90887
718	0.511323	0.48375	0.909415
719	0.511039	0.483389	0.911938
720	0.510671	0.483058	0.910705
721	0.510383	0.482772	0.910648
722	0.509959	0.482316	0.91168
723	0.509617	0.482008	0.910619
724	0.509359	0.481665	0.913372
725	0.508915	0.481301	0.910762
726	0.508473	0.480961	0.907379
727	0.508092	0.480532	0.908985
728	0.507722	0.480183	0.908268
729	0.507147	0.479704	0.905113
730	0.50681	0.479372	0.904941
731	0.506315	0.478929	0.903278
732	0.505687	0.478352	0.901557
733	0.505432	0.47813	0.900525
734	0.505133	0.477842	0.900124
735	0.504288	0.47709	0.896998
736	0.503761	0.476689	0.892897
737	0.503324	0.476329	0.890345
738	0.502759	0.475765	0.890316
739	0.502234	0.475325	0.887535
740	0.501703	0.474918	0.883434
741	0.501189	0.474456	0.881714
742	0.500418	0.473776	0.878732
743	0.499685	0.473151	0.875176
744	0.499226	0.472804	0.871448
745	0.4984	0.472	0.870674
746	0.497339	0.471087	0.865886
747	0.496533	0.470419	0.861326
748	0.495487	0.469401	0.86038
749	0.494327	0.468387	0.855506
750	0.493374	0.467558	0.851463
751	0.492485	0.466792	0.84742
752	0.491534	0.465988	0.842603
753	0.490518	0.465098	0.838417
754	0.489506	0.464227	0.833714
755	0.488608	0.463454	0.829672
756	0.487696	0.462698	0.824482
757	0.486693	0.461868	0.818748
758	0.485855	0.461187	0.813616
759	0.48508	0.460522	0.809946
760	0.484059	0.459679	0.804126
761	0.482992	0.458796	0.798048
762	0.482208	0.458036	0.797245
763	0.481459	0.457408	0.793231
764	0.480293	0.456419	0.787411
765	0.479296	0.455608	0.781276
766	0.478266	0.454763	0.775198
767	0.477385	0.45405	0.769636
768	0.476526	0.453387	0.763186
769	0.475603	0.452604	0.758542
770	0.474548	0.451724	0.75278
771	0.473307	0.45061	0.748594
772	0.472248	0.449785	0.740911
773	0.471582	0.44929	0.735235
774	0.470583	0.448442	0.730276
775	0.469421	0.447539	0.721762
776	0.468749	0.447012	0.716918
777	0.468027	0.446397	0.713392
778	0.467011	0.445513	0.709035
779	0.465886	0.44465	0.700378
780	0.46475	0.443698	0.694387
781	0.46404	0.443091	0.690976
782	0.46293	0.442166	0.684842
783	0.461592	0.441038	0.677848
784	0.460797	0.440413	0.672287
785	0.459968	0.439774	0.666095
786	0.458994	0.438898	0.662799
787	0.45773	0.437929	0.653111
788	0.457124	0.437443	0.649127
789	0.456188	0.436681	0.643395
790	0.454912	0.435595	0.637118
791	0.453783	0.434674	0.630267
792	0.453167	0.434204	0.625452
793	0.452462	0.433612	0.621726
794	0.451279	0.432565	0.617198
795	0.450065	0.431614	0.608599
796	0.449187	0.430825	0.605647
797	0.448785	0.430504	0.602982
798	0.447338	0.429319	0.594298
799	0.446265	0.428419	0.588595
800	0.445721	0.427984	0.585041
801	0.445096	0.427509	0.580083
802	0.443817	0.426445	0.572975
803	0.442729	0.425506	0.568046
804	0.441953	0.424952	0.56068
805	0.44145	0.424607	0.555522
806	0.440505	0.423789	0.551338
807	0.439192	0.422609	0.546982
808	0.438516	0.422086	0.541938
809	0.438254	0.421969	0.537152
810	0.43729	0.421124	0.533197
811	0.436061	0.42004	0.528411
812	0.435262	0.41937	0.524141
813	0.435086	0.419389	0.517722
814	0.434161	0.418547	0.514971
815	0.432763	0.417354	0.508208
816	0.431884	0.416634	0.502992
817	0.431515	0.416307	0.501617
818	0.430952	0.415914	0.495972
819	0.429888	0.415011	0.49067
820	0.428763	0.414048	0.48534
821	0.42804	0.413483	0.480096
822	0.427718	0.413303	0.475425
823	0.427141	0.412817	0.472445
824	0.425842	0.41164	0.468433
825	0.424964	0.410925	0.463046
826	0.424684	0.410753	0.459521
827	0.424284	0.41043	0.456943
828	0.423261	0.409571	0.451555
829	0.422253	0.408721	0.44634
830	0.421695	0.408231	0.444048
831	0.421758	0.408385	0.441068
832	0.42113	0.407928	0.435451
833	0.420003	0.406927	0.431211
834	0.419037	0.406052	0.428231
835	0.418801	0.4059	0.425537
836	0.418472	0.405754	0.419462
837	0.417598	0.404988	0.415909
838	0.416362	0.403794	0.414505
839	0.415979	0.403577	0.409032
840	0.416057	0.403803	0.40419
841	0.415746	0.403562	0.40184
842	0.414641	0.402544	0.398975
843	0.413661	0.401702	0.394448
844	0.413212	0.401322	0.392156
845	0.413393	0.401581	0.389605
846	0.412985	0.401233	0.387628
847	0.412023	0.400432	0.382299
848	0.41118	0.39971	0.378288
849	0.41095	0.39955	0.375995
850	0.410763	0.399487	0.371898
851	0.410197	0.398977	0.370064
852	0.409212	0.39807	0.367514
853	0.408503	0.397529	0.361956
854	0.408228	0.397353	0.358632
855	0.408038	0.397167	0.358546
856	0.407165	0.396476	0.3525
857	0.406237	0.395626	0.349979
858	0.405836	0.39525	0.349119
859	0.406014	0.395529	0.345796
860	0.405636	0.395234	0.343074
861	0.40472	0.39442	0.339722
862	0.403807	0.393616	0.33614
863	0.403568	0.393446	0.333848
864	0.403338	0.393262	0.332358
865	0.403004	0.392992	0.330209
866	0.40236	0.392431	0.327487
867	0.401836	0.391985	0.324909
868	0.40154	0.391769	0.322301
869	0.401461	0.391771	0.319608
870	0.401147	0.391608	0.314651
871	0.400429	0.390883	0.314852
872	0.399603	0.39013	0.312445
873	0.399626	0.390235	0.309695
874	0.399549	0.390189	0.308692
875	0.399392	0.390112	0.306113
876	0.398768	0.389532	0.304652
877	0.398233	0.389102	0.301214
878	0.397987	0.38904	0.295083
879	0.398102	0.389116	0.296372
880	0.397977	0.389084	0.293278
881	0.397171	0.388397	0.289381
882	0.396465	0.387742	0.287748
883	0.396112	0.387464	0.285227
884	0.395786	0.387234	0.282047
885	0.395651	0.38708	0.282706
886	0.39522	0.386666	0.282133
887	0.394439	0.386078	0.275772
888	0.394124	0.385784	0.275085
889	0.394297	0.385967	0.274769
890	0.394425	0.386128	0.273652
891	0.39453	0.386248	0.273165
892	0.394075	0.385865	0.270758
893	0.393526	0.385393	0.268237
894	0.39359	0.385546	0.265344
895	0.393831	0.385844	0.263424
896	0.394168	0.386266	0.260588
897	0.394235	0.386384	0.258955
898	0.394026	0.38622	0.257493
899	0.394049	0.386341	0.254256
900	0.394675	0.387016	0.252594
901	0.395372	0.387784	0.250274
902	0.395903	0.388299	0.250789
903	0.396139	0.388633	0.24758
904	0.3965	0.389014	0.246922
905	0.397235	0.389791	0.245489
906	0.39851	0.391112	0.243971
907	0.399674	0.392346	0.241707
908	0.40027	0.392987	0.240217
909	0.399575	0.392306	0.239702
910	0.397843	0.390625	0.238069
911	0.39572	0.388533	0.237037
912	0.393912	0.386806	0.234373
913	0.392206	0.38504	0.236407
914	0.39054	0.383398	0.235548
915	0.389182	0.382104	0.233456
916	0.388433	0.38146	0.229989
917	0.388205	0.381368	0.22552
918	0.387854	0.381056	0.224202
919	0.387319	0.380563	0.222827
920	0.386576	0.379759	0.224833
921	0.385273	0.378555	0.221567
922	0.384738	0.378132	0.217899
923	0.384522	0.377955	0.216582
924	0.384276	0.377611	0.219819
925	0.383662	0.377083	0.216983
926	0.383041	0.376496	0.215865
927	0.382449	0.375933	0.21492
928	0.382112	0.375666	0.212599
929	0.38223	0.375819	0.211453
930	0.382281	0.375919	0.209849
931	0.38177	0.37543	0.209133
932	0.381131	0.374814	0.20833
933	0.380681	0.374362	0.208388
934	0.38062	0.374384	0.205637
935	0.380994	0.37477	0.205265
936	0.380953	0.374758	0.20432
937	0.380214	0.374045	0.203489
938	0.379795	0.37364	0.20303
939	0.379638	0.373566	0.20028
940	0.379504	0.373509	0.19773
941	0.379758	0.373822	0.195782
942	0.379642	0.373687	0.196384
943	0.379225	0.373243	0.197301
944	0.378817	0.37292	0.194493
945	0.378519	0.372731	0.190883
946	0.37855	0.372811	0.189307
947	0.378666	0.372839	0.192172
948	0.378517	0.372737	0.190625
949	0.378043	0.37232	0.188734
950	0.377422	0.371736	0.18756
951	0.377358	0.371643	0.188477
952	0.377292	0.371631	0.1867
953	0.377295	0.371633	0.186729
954	0.377192	0.371575	0.185297
955	0.37673	0.371175	0.183205
956	0.376397	0.370854	0.182833
957	0.376328	0.370786	0.182775
958	0.376265	0.370722	0.182804
959	0.376191	0.370658	0.182489
960	0.375803	0.370369	0.179194
961	0.375482	0.370061	0.178822
962	0.375102	0.369712	0.177762
963	0.375034	0.369682	0.176501
964	0.375116	0.36981	0.175012
965	0.375007	0.369716	0.174525
966	0.374551	0.369325	0.172347
967	0.374402	0.369213	0.171144
968	0.374315	0.369085	0.172519
969	0.374082	0.368854	0.172433
970	0.37409	0.368911	0.1708
971	0.373867	0.368716	0.169912
972	0.373389	0.368304	0.167735
973	0.373261	0.368208	0.166646
974	0.373133	0.368106	0.165815
975	0.372911	0.367969	0.163008
976	0.372847	0.367887	0.163581
977	0.372725	0.367704	0.165557
978	0.372476	0.367481	0.164755
979	0.372365	0.367443	0.162349
980	0.372214	0.367293	0.16232
981	0.372144	0.367262	0.161002
982	0.3719	0.36703	0.16063
983	0.371613	0.366757	0.1602
984	0.371831	0.366992	0.159599
985	0.371722	0.366816	0.161805
986	0.371524	0.366628	0.161461
987	0.371556	0.366762	0.158137
988	0.371335	0.366567	0.157249
989	0.371251	0.366503	0.156562
990	0.371462	0.366707	0.15682
991	0.371205	0.366469	0.156218
992	0.370988	0.366379	0.152007
993	0.370878	0.36627	0.151978
994	0.370928	0.366367	0.150431
995	0.371117	0.366541	0.150889
996	0.370913	0.36633	0.151176
997	0.37069	0.366133	0.150288
998	0.370473	0.36587	0.151835
999	0.370408	0.365931	0.147681
1000	0.370645	0.366123	0.149142
1002.5	0.369192	0.364979	0.138943
1005	0.36943	0.365264	0.137425
1007.5	0.369448	0.365302	0.136737
1010	0.369226	0.365072	0.137023
1012.5	0.369131	0.36505	0.134617
1015	0.369226	0.365211	0.132411
1017.5	0.369727	0.365742	0.131437
1020	0.369654	0.365739	0.129145
1022.5	0.36928	0.365437	0.126767
1025	0.368325	0.364513	0.125707
1027.5	0.367275	0.363487	0.124905
1030	0.366239	0.362474	0.124189
1032.5	0.365325	0.36164	0.121525
1035	0.364438	0.360798	0.120035
1037.5	0.363661	0.360011	0.120407
1040	0.363289	0.359704	0.118259
1042.5	0.362984	0.359463	0.116167
1045	0.36264	0.359108	0.116483
1047.5	0.36238	0.358919	0.114162
1050	0.362161	0.358805	0.110696
1052.5	0.362041	0.358686	0.110667
1055	0.361771	0.358438	0.109922
1057.5	0.361324	0.358033	0.108576
1060	0.361324	0.358057	0.107774
1062.5	0.361339	0.358095	0.106971
1065	0.361292	0.358081	0.105854
1067.5	0.360985	0.357808	0.104765
1070	0.360707	0.357559	0.103849
1072.5	0.360853	0.357742	0.10256
1075	0.360934	0.357873	0.100984
1077.5	0.360967	0.357956	0.0993223
1080	0.361114	0.358152	0.0976894
1082.5	0.361142	0.358217	0.0964862
1085	0.361023	0.358113	0.0959991
1087.5	0.361077	0.358204	0.0947386
1090	0.361021	0.358169	0.0940511
1092.5	0.360638	0.357743	0.0954548
1095	0.360304	0.357416	0.0952543
1097.5	0.359933	0.357076	0.094223
1100	0.359337	0.356542	0.0921889
1102.5	0.358685	0.355939	0.0905846
1105	0.357926	0.355223	0.0891522
1107.5	0.35752	0.35487	0.0874047
1110	0.357266	0.354644	0.0864593
1112.5	0.357199	0.354573	0.0866026
1115	0.357067	0.354449	0.0863161
1117.5	0.357033	0.354432	0.0857718
1120	0.357286	0.354723	0.0845113
1122.5	0.357698	0.355163	0.0836232
1125	0.358137	0.355614	0.0831648
1127.5	0.358464	0.35592	0.0839096
1130	0.358922	0.356383	0.0837091
1132.5	0.359451	0.356941	0.0827637
1135	0.360937	0.358475	0.0811881
1137.5	0.36304	0.360615	0.0799849
1140	0.365763	0.363353	0.0794979
1142.5	0.369314	0.366939	0.0783519
1145	0.373277	0.370936	0.0772347
1147.5	0.377245	0.374915	0.0768622
1150	0.378993	0.376692	0.0758882
1152.5	0.379795	0.37753	0.074685
1155	0.379902	0.377653	0.074198
1157.5	0.379409	0.377162	0.0740834
1160	0.378445	0.376195	0.0742266
1162.5	0.377684	0.375469	0.0730234
1165	0.378688	0.376504	0.0720207
1167.5	0.382192	0.38004	0.0709894
1170	0.38898	0.386817	0.0713618
1172.5	0.397214	0.395057	0.0711899
1175	0.40962	0.407516	0.0693565
1177.5	0.430534	0.428475	0.0678954
1180	0.453659	0.451633	0.0668354
1182.5	0.476384	0.474354	0.0670073
1185	0.487143	0.485114	0.0669787
1187.5	0.487836	0.485805	0.0669787
1190	0.462722	0.460623	0.0692132
1192.5	0.433625	0.431552	0.0684111
1195	0.403871	0.401892	0.0652598
1197.5	0.387014	0.385076	0.063942
1200	0.374187	0.372263	0.0634836
1202.5	0.367637	0.365694	0.0641425
1205	0.365279	0.363378	0.0626815
1207.5	0.364119	0.362258	0.0613923
1210	0.364102	0.362206	0.0625382
1212.5	0.36428	0.362393	0.0622231
1215	0.364275	0.362418	0.0612491
1217.5	0.362562	0.360714	0.0609626
1220	0.360318	0.358482	0.0605329
1222.5	0.357554	0.355734	0.0600459
1225	0.355365	0.353549	0.0599026
1227.5	0.353715	0.351911	0.0595016
1230	0.352577	0.350796	0.0587854
1232.5	0.351917	0.350135	0.0587567
1235	0.351439	0.349667	0.0584416
1237.5	0.351128	0.349384	0.0574962
1240	0.351128	0.349381	0.0576395
1242.5	0.351133	0.349382	0.057754
1245	0.350899	0.349173	0.0569233
1247.5	0.350849	0.349123	0.0569233
1250	0.350829	0.349098	0.0571238
1252.5	0.350465	0.348758	0.056293
1255	0.350521	0.348845	0.0552903
1257.5	0.350848	0.349203	0.054259
1260	0.350567	0.348957	0.0531131
1262.5	0.350508	0.348915	0.0525688
1265	0.350686	0.349089	0.0526834
1267.5	0.350453	0.348838	0.0532563
1270	0.350265	0.348641	0.0535428
1272.5	0.350203	0.348586	0.0533136
1275	0.349988	0.348375	0.0532277
1277.5	0.349835	0.348223	0.053199
1280	0.349919	0.348302	0.0533709
1282.5	0.349772	0.348161	0.0531417
1285	0.349563	0.347969	0.0525688
1287.5	0.349456	0.347888	0.0517093
1290	0.349313	0.347778	0.0506207
1292.5	0.349167	0.347661	0.0496467
1295	0.349217	0.347672	0.0509645
1297.5	0.34896	0.347413	0.0509931
1300	0.348473	0.346952	0.0501624
1302.5	0.348638	0.347139	0.0494462
1305	0.348543	0.347057	0.0490164
1307.5	0.348164	0.346683	0.0488445
1310	0.347894	0.346421	0.0486154
1312.5	0.347684	0.346218	0.0483289
1315	0.347522	0.346074	0.0477846
1317.5	0.347638	0.346176	0.0482429
1320	0.347684	0.346212	0.0485008
1322.5	0.347489	0.346031	0.0480997
1325	0.347892	0.346441	0.0478419
1327.5	0.348316	0.346876	0.0475267
1330	0.348343	0.346934	0.0464954
1332.5	0.349012	0.347595	0.0467819
1335	0.349822	0.348385	0.0474122
1337.5	0.350154	0.34874	0.0466387
1340	0.35093	0.34952	0.0464954
1342.5	0.351934	0.350523	0.0465527
1345	0.353086	0.351696	0.0458079
1347.5	0.354546	0.353158	0.0457506
1350	0.356189	0.354789	0.0461803
1352.5	0.358791	0.357401	0.0458652
1355	0.36227	0.360883	0.0457792
1357.5	0.366382	0.364991	0.0458938
1360	0.372079	0.370707	0.0452063
1362.5	0.380134	0.378776	0.0448052
1365	0.389784	0.388418	0.045063
1367.5	0.399358	0.398018	0.0442322
1370	0.405607	0.404272	0.0440031
1372.5	0.405687	0.404319	0.0451203
1375	0.405955	0.404563	0.0459225
1377.5	0.406767	0.40537	0.0460657
1380	0.408697	0.407341	0.0447193
1382.5	0.410237	0.408915	0.043602
1385	0.413041	0.411731	0.0432296
1387.5	0.418795	0.417444	0.0445474
1390	0.427668	0.426307	0.0448911
1392.5	0.437396	0.436038	0.0447765
1395	0.445116	0.443774	0.0442609
1397.5	0.44843	0.447085	0.0443468
1400	0.449899	0.448555	0.0443468
1402.5	0.450551	0.449242	0.0432009
1405	0.445844	0.444524	0.043516
1407.5	0.437788	0.436449	0.0442036
1410	0.426296	0.425004	0.042628
1412.5	0.414407	0.413128	0.0421696
1415	0.402441	0.401158	0.0423415
1417.5	0.39381	0.392526	0.0423701
1420	0.388473	0.387195	0.0421409
1422.5	0.385114	0.383849	0.0417112
1425	0.383422	0.382151	0.0419404
1427.5	0.380808	0.379533	0.0420264
1430	0.377443	0.37617	0.0419977
1432.5	0.375395	0.374126	0.0418831
1435	0.373207	0.371946	0.0415966
1437.5	0.370766	0.36952	0.041081
1440	0.368528	0.367292	0.0407658
1442.5	0.366165	0.364937	0.040508
1445	0.363531	0.36231	0.0402788
1447.5	0.362033	0.360804	0.0405367
1450	0.360702	0.359468	0.0407086
1452.5	0.359478	0.358242	0.0407658
1455	0.360006	0.358768	0.0408231
1457.5	0.360376	0.359129	0.0411383
1460	0.360542	0.359281	0.0416253
1462.5	0.3613	0.360059	0.0409377
1465	0.361201	0.35997	0.040594
1467.5	0.360042	0.358806	0.0407658
1470	0.359672	0.358454	0.0401929
1472.5	0.359181	0.357974	0.0398205
1475	0.358455	0.357247	0.0398491
1477.5	0.358692	0.357502	0.0392475
1480	0.358803	0.357613	0.0392189
1482.5	0.358676	0.357465	0.0399351
1485	0.359333	0.358121	0.040021
1487.5	0.359586	0.358377	0.0398778
1490	0.359266	0.358071	0.0394194
1492.5	0.359991	0.35881	0.0389324
1495	0.360874	0.359689	0.0391043
1497.5	0.36191	0.360694	0.0401069
1500	0.364806	0.363658	0.0378724
1502.5	0.366925	0.365801	0.0370703
1505	0.367921	0.366746	0.0387319
1507.5	0.371365	0.370216	0.0378724
1510	0.374588	0.37346	0.0371562
1512.5	0.377648	0.376537	0.0366406
1515	0.379283	0.378158	0.0371276
1517.5	0.380265	0.379136	0.0372708
1520	0.380636	0.379516	0.036927
1522.5	0.380994	0.379866	0.0372135
1525	0.381086	0.379946	0.0376432
1527.5	0.380891	0.379734	0.0381589
1530	0.380174	0.379035	0.0375286
1532.5	0.379899	0.378785	0.0367551
1535	0.380059	0.378974	0.0358098
1537.5	0.380027	0.378902	0.0371276
1540	0.379801	0.378663	0.0375573
1542.5	0.379388	0.378261	0.0371562
1545	0.379034	0.377873	0.0383021
1547.5	0.378798	0.377664	0.0374427
1550	0.378565	0.3775	0.0351222
1552.5	0.377443	0.376342	0.0363254
1555	0.375831	0.374722	0.0366119
1557.5	0.373798	0.372697	0.0363254
1560	0.371708	0.370598	0.0365833
1562.5	0.36883	0.367759	0.0353228
1565	0.365635	0.364614	0.0336898
1567.5	0.363394	0.362332	0.0350936
1570	0.360821	0.359733	0.0359244
1572.5	0.358246	0.357147	0.0362395
1575	0.35695	0.355877	0.0353514
1577.5	0.355763	0.354708	0.0348071
1580	0.354645	0.3536	0.0345206
1582.5	0.353756	0.352701	0.0348071
1585	0.353275	0.352208	0.0352082
1587.5	0.352939	0.351867	0.0353801
1590	0.352682	0.351628	0.0347784
1592.5	0.352646	0.351591	0.0348071
1595	0.352814	0.351754	0.0349503
1597.5	0.353299	0.352233	0.0351509
1600	0.352716	0.35163	0.0358098
1602.5	0.352501	0.351407	0.0360676
1605	0.353036	0.351954	0.0356665
1607.5	0.353035	0.351969	0.0351509
1610	0.353358	0.352301	0.0348644
1612.5	0.354058	0.352998	0.034979
1615	0.355583	0.354573	0.0333174
1617.5	0.356609	0.355614	0.0327731
1620	0.357191	0.356182	0.0333174
1622.5	0.358482	0.35747	0.0333747
1625	0.359777	0.358765	0.0333461
1627.5	0.361209	0.360196	0.0334034
1630	0.363506	0.362465	0.0343487
1632.5	0.366501	0.36546	0.0343201
1635	0.369865	0.368843	0.0336898
1637.5	0.373261	0.372273	0.0325726
1640	0.379096	0.378115	0.0323434
1642.5	0.385441	0.384452	0.0326585
1645	0.391514	0.390498	0.0334893
1647.5	0.39526	0.394253	0.0332028
1650	0.396758	0.395765	0.0327731
1652.5	0.395516	0.394534	0.0324293
1655	0.394938	0.393968	0.0319996
1657.5	0.394826	0.393863	0.0317418
1660	0.395141	0.394184	0.0315699
1662.5	0.395003	0.394031	0.0320283
1665	0.395727	0.394727	0.032945
1667.5	0.397637	0.396607	0.0339763
1670	0.402886	0.401894	0.0327445
1672.5	0.411829	0.410847	0.032372
1675	0.426243	0.425255	0.0326012
1677.5	0.451833	0.450809	0.0337758
1680	0.495485	0.494513	0.0320856
1682.5	0.563543	0.562614	0.0306245
1685	0.677574	0.676552	0.0336898
1687.5	0.771366	0.770163	0.0396199
1690	0.816384	0.815064	0.043516

## Sheet: Figure 3a-40%
Mueller Matrix Derived Data	LCP	RCP	CD
nm			deg
193	2.97906	3.11836	-4.58763
194	3.03401	3.11894	-2.80397
195	3.03735	3.11376	-2.51732
196	2.97447	3.05398	-2.62371
197	3.01354	3.11894	-3.47758
198	3.05001	3.15327	-3.4159
199	3.04853	3.1289	-2.64512
200	3.16277	3.23282	-2.3166
201	3.15641	3.22168	-2.15583
202	3.13606	3.20371	-2.23764
203	3.09309	3.16022	-2.22556
204	3.07127	3.14828	-2.54348
205	3.09637	3.15202	-1.83643
206	3.07127	3.12712	-1.84727
207	3.01811	3.08551	-2.22922
208	3.02974	3.07913	-1.6284
209	3.0288	3.05849	-0.971275
210	2.97405	3.01582	-1.37067
211	2.95379	3.00366	-1.64545
212	2.93671	2.97488	-1.25816
213	2.91918	2.94946	-0.998321
214	2.89536	2.92212	-0.883463
215	2.88951	2.91663	-0.893901
216	2.91446	2.94401	-0.965481
217	2.94829	2.98116	-1.08386
218	2.95142	2.98497	-1.10696
219	2.93029	2.95657	-0.865484
220	2.91772	2.94478	-0.895392
221	2.8695	2.88985	-0.674523
222	2.81045	2.82935	-0.622557
223	2.72309	2.73584	-0.416568
224	2.59054	2.60042	-0.32425
225	2.43589	2.44451	-0.283537
226	2.26557	2.27128	-0.189393
227	2.0895	2.0932	-0.123186
228	1.89095	1.89298	-0.0674657
229	1.69067	1.69171	-0.0347498
230	1.509	1.50994	-0.0313694
231	1.36147	1.36242	-0.0312548
232	1.25026	1.25121	-0.0315412
233	1.16918	1.17013	-0.0313694
234	1.10999	1.1108	-0.0266998
235	1.06368	1.06443	-0.0250095
236	1.02434	1.0251	-0.0249809
237	0.987615	0.988523	-0.0299656
238	0.953073	0.95417	-0.0361535
239	0.919732	0.920854	-0.0369843
240	0.887079	0.888156	-0.0355233
241	0.856459	0.857543	-0.0357238
242	0.829534	0.830642	-0.0366119
243	0.806059	0.807213	-0.0380443
244	0.785723	0.786931	-0.0398778
245	0.767975	0.769182	-0.0398205
246	0.752336	0.753533	-0.0394767
247	0.738889	0.740064	-0.0387605
248	0.727557	0.728748	-0.0392762
249	0.718214	0.719429	-0.0401356
250	0.710414	0.711691	-0.0421409
251	0.703956	0.705194	-0.0408231
252	0.698176	0.699472	-0.0427998
253	0.693022	0.694451	-0.0471257
254	0.689027	0.690411	-0.045636
255	0.685779	0.687136	-0.0447479
256	0.683009	0.68438	-0.0452349
257	0.680987	0.682371	-0.0456646
258	0.679897	0.681279	-0.0455787
259	0.679417	0.680869	-0.0479565
260	0.679194	0.680662	-0.0484435
261	0.679105	0.680531	-0.0470684
262	0.679551	0.681019	-0.0484721
263	0.679962	0.68148	-0.0500478
264	0.680038	0.681545	-0.0496753
265	0.680785	0.682252	-0.0484148
266	0.683275	0.684702	-0.0470684
267	0.686667	0.688122	-0.0480138
268	0.688343	0.689822	-0.0487873
269	0.68616	0.687633	-0.0485867
270	0.68306	0.684551	-0.049131
271	0.680626	0.682053	-0.0470397
272	0.677946	0.679343	-0.0460657
273	0.674403	0.675753	-0.0445474
274	0.671884	0.673169	-0.0423415
275	0.672644	0.673989	-0.0443468
276	0.677887	0.679179	-0.042628
277	0.677715	0.679055	-0.0442036
278	0.66863	0.669888	-0.0414534
279	0.654231	0.65539	-0.0382735
280	0.641011	0.642128	-0.0368411
281	0.632006	0.633089	-0.0356665
282	0.626214	0.627304	-0.0359817
283	0.621992	0.622997	-0.0331455
284	0.617429	0.618371	-0.0310829
285	0.61299	0.613912	-0.030424
286	0.608708	0.609609	-0.0297364
287	0.604632	0.605503	-0.0287338
288	0.601152	0.601973	-0.0270722
289	0.598185	0.598988	-0.0265279
290	0.595761	0.596545	-0.0258403
291	0.593619	0.594437	-0.0269576
292	0.590771	0.591496	-0.0238923
293	0.586164	0.586767	-0.0198529
294	0.579612	0.580184	-0.0189362
295	0.571674	0.572217	-0.0179049
296	0.563467	0.563985	-0.0170741
297	0.556264	0.556751	-0.0160428
298	0.550116	0.550505	-0.0128342
299	0.545077	0.545524	-0.0147536
300	0.541072	0.541539	-0.0153839
301	0.537626	0.538021	-0.0130348
302	0.534707	0.535013	-0.010084
303	0.531986	0.532216	-0.00762032
304	0.529734	0.529976	-0.00793544
305	0.527736	0.528058	-0.0106283
306	0.525644	0.526012	-0.0121467
307	0.523588	0.523859	-0.00890947
308	0.521595	0.521801	-0.00681818
309	0.51972	0.519835	-0.00381016
310	0.517724	0.5178	-0.00254965
311	0.515897	0.515953	-0.00186211
312	0.51402	0.514092	-0.00234912
313	0.512308	0.512342	-0.00111726
314	0.510552	0.510503	0.00166157
315	0.508492	0.508429	0.00203399
316	0.50675	0.506669	0.00266425
317	0.505228	0.505098	0.00426852
318	0.503574	0.503405	0.00555767
319	0.50171	0.501513	0.00650305
320	0.499868	0.499685	0.00601604
321	0.498185	0.497976	0.00690412
322	0.496453	0.496194	0.00853705
323	0.494709	0.4945	0.00687547
324	0.492924	0.492683	0.00793544
325	0.491378	0.491106	0.00893811
326	0.489924	0.489645	0.00922459
327	0.48859	0.48821	0.0124904
328	0.487227	0.486826	0.0132353
329	0.485652	0.485258	0.0130061
330	0.484224	0.483908	0.0103992
331	0.482852	0.48242	0.014238
332	0.481038	0.480592	0.0146963
333	0.479888	0.479447	0.0145817
334	0.479528	0.478944	0.01928
335	0.47881	0.478316	0.0163006
336	0.477569	0.477244	0.0107716
337	0.477055	0.476679	0.0124045
338	0.475772	0.475341	0.0141807
339	0.473478	0.473101	0.0124331
340	0.472195	0.471857	0.011144
341	0.472424	0.471888	0.017647
342	0.47243	0.471913	0.0170741
343	0.472454	0.472083	0.0122326
344	0.47511	0.474549	0.0185351
345	0.473632	0.472978	0.0215432
346	0.469952	0.469448	0.0166444
347	0.468642	0.468324	0.0104851
348	0.468517	0.46824	0.00913865
349	0.467954	0.467524	0.0142093
350	0.467333	0.466879	0.0149542
351	0.466658	0.466303	0.011717
352	0.46616	0.465886	0.00902406
353	0.465486	0.465189	0.00979755
354	0.465006	0.464567	0.0144385
355	0.464604	0.464196	0.0134358
356	0.464411	0.464059	0.0115737
357	0.463951	0.463565	0.0127483
358	0.463305	0.463031	0.00902406
359	0.46278	0.462498	0.00931054
360	0.462234	0.461996	0.0077922
361	0.461829	0.461502	0.0108002
362	0.461261	0.460904	0.0117456
363	0.460224	0.459966	0.0085084
364	0.459414	0.459069	0.0113732
365	0.459138	0.458763	0.0123759
366	0.458692	0.458335	0.0117742
367	0.458076	0.457843	0.00767761
368	0.457425	0.457156	0.00890947
369	0.456851	0.456498	0.011631
370	0.456109	0.45588	0.00759167
371	0.455719	0.455441	0.0091673
372	0.455428	0.455075	0.0116597
373	0.454732	0.454467	0.00876623
374	0.454209	0.453926	0.00933918
375	0.453788	0.453413	0.0123759
376	0.45297	0.452572	0.0131493
377	0.452421	0.452039	0.0125764
378	0.45161	0.451303	0.0101413
379	0.450824	0.450512	0.0102846
380	0.449848	0.449427	0.0138942
381	0.448875	0.44851	0.0120321
382	0.448442	0.448112	0.0108862
383	0.447551	0.44728	0.00890947
384	0.446884	0.446522	0.0119461
385	0.446101	0.44559	0.0168449
386	0.44531	0.444798	0.0169022
387	0.444639	0.444078	0.0185065
388	0.443713	0.443156	0.0183632
389	0.442775	0.442213	0.0185065
390	0.441735	0.441243	0.0162147
391	0.441553	0.441174	0.0125191
392	0.441397	0.441027	0.0122613
393	0.441141	0.440669	0.0155271
394	0.440331	0.439853	0.0157849
395	0.439428	0.43897	0.015126
396	0.439313	0.43881	0.0166157
397	0.439405	0.43877	0.0209702
398	0.43901	0.438464	0.0179622
399	0.438238	0.437777	0.0152406
400	0.437427	0.436883	0.0179622
401	0.436593	0.436062	0.0174752
402	0.436305	0.43571	0.0196237
403	0.435982	0.435459	0.017246
404	0.435672	0.435215	0.0150687
405	0.435578	0.434932	0.021314
406	0.434755	0.434188	0.018707
407	0.433784	0.433345	0.0144671
408	0.433751	0.433164	0.0193946
409	0.433692	0.432955	0.0242933
410	0.43309	0.432447	0.0211707
411	0.432671	0.432044	0.0206837
412	0.432899	0.432154	0.0245512
413	0.432412	0.431602	0.0266998
414	0.431215	0.430423	0.0261268
415	0.4306	0.429971	0.0207124
416	0.43057	0.429823	0.0246371
417	0.430452	0.429781	0.0221448
418	0.430088	0.429347	0.0244652
419	0.429843	0.428951	0.02945
420	0.429645	0.428837	0.0266711
421	0.429791	0.429051	0.0243793
422	0.429348	0.428522	0.0272441
423	0.428661	0.42781	0.0280749
424	0.427972	0.427137	0.0275019
425	0.427372	0.426571	0.0264133
426	0.427148	0.42643	0.0236631
427	0.427563	0.426763	0.0263846
428	0.42697	0.426219	0.024809
429	0.426554	0.425884	0.0221161
430	0.426533	0.425716	0.0269003
431	0.425647	0.424736	0.0300802
432	0.425075	0.424228	0.027903
433	0.425869	0.425035	0.0275019
434	0.425937	0.425148	0.0259836
435	0.425141	0.424389	0.0248376
436	0.425167	0.424341	0.0272727
437	0.425022	0.424282	0.0243793
438	0.42455	0.423835	0.0235485
439	0.424479	0.423728	0.0247804
440	0.424197	0.423445	0.024809
441	0.424315	0.423536	0.0256684
442	0.423924	0.423259	0.0219442
443	0.423264	0.422667	0.0197097
444	0.423206	0.422558	0.0213713
445	0.423042	0.422445	0.0197097
446	0.422639	0.422039	0.0198529
447	0.422373	0.421799	0.0189076
448	0.422275	0.421643	0.0208556
449	0.422058	0.421536	0.0171887
450	0.421752	0.421255	0.0163865
451	0.421461	0.420924	0.0177043
452	0.421303	0.420827	0.0157276
453	0.421125	0.42073	0.0130061
454	0.42091	0.420504	0.0134072
455	0.421015	0.420575	0.0145244
456	0.420977	0.42051	0.0153839
457	0.420718	0.420286	0.014238
458	0.420656	0.420247	0.0134931
459	0.420302	0.42002	0.00933918
460	0.419951	0.419686	0.00876623
461	0.419608	0.419249	0.0118315
462	0.419606	0.419211	0.0130634
463	0.41973	0.419395	0.0110581
464	0.419799	0.419538	0.00859434
465	0.419714	0.419429	0.00939648
466	0.41911	0.418944	0.00550038
467	0.418421	0.41827	0.00501337
468	0.418285	0.41818	0.00343774
469	0.417984	0.418002	-0.000601604
470	0.417905	0.417834	0.00237777
471	0.418037	0.417967	0.00232047
472	0.418086	0.418176	-0.00297937
473	0.417976	0.418091	-0.00381016
474	0.417535	0.41769	-0.00507066
475	0.417417	0.417722	-0.010084
476	0.417198	0.417487	-0.00953972
477	0.417015	0.417402	-0.0127483
478	0.417072	0.417467	-0.0130348
479	0.417098	0.417548	-0.0148396
480	0.417147	0.41775	-0.0198816
481	0.417112	0.417744	-0.0208556
482	0.416923	0.417651	-0.0240069
483	0.416881	0.417714	-0.0274732
484	0.4173	0.4181	-0.0280176
485	0.4171	0.4183	-0.0336325
486	0.4174	0.4186	-0.0417972
487	0.4176	0.4187	-0.0435447
488	0.4175	0.4188	-0.0451203
489	0.417508	0.418823	-0.0433728
490	0.418033	0.419472	-0.0474981
491	0.418303	0.419827	-0.0503056
492	0.418753	0.420368	-0.0532563
493	0.41913	0.420945	-0.059874
494	0.419717	0.421705	-0.0655463
495	0.420425	0.422447	-0.0666922
496	0.421339	0.423451	-0.0696716
497	0.422136	0.424432	-0.0756877
498	0.422828	0.425354	-0.0832794
499	0.42386	0.42654	-0.0883787
500	0.424783	0.427613	-0.0933349
501	0.425951	0.428989	-0.100182
502	0.427135	0.430317	-0.104966
503	0.428248	0.431518	-0.107859
504	0.429465	0.432965	-0.115451
505	0.43095	0.434623	-0.121124
506	0.432386	0.43635	-0.130721
507	0.433772	0.437971	-0.138542
508	0.435492	0.439793	-0.141836
509	0.437257	0.441764	-0.148655
510	0.43867	0.443462	-0.15808
511	0.440496	0.445491	-0.164755
512	0.442267	0.447407	-0.169511
513	0.443956	0.449336	-0.177389
514	0.445828	0.45144	-0.185067
515	0.447836	0.453677	-0.192659
516	0.449791	0.455778	-0.197472
517	0.451495	0.45774	-0.205981
518	0.453442	0.459924	-0.213831
519	0.455367	0.462051	-0.220478
520	0.457247	0.464228	-0.230247
521	0.459129	0.466333	-0.237582
522	0.461024	0.468489	-0.246205
523	0.462988	0.470675	-0.25354
524	0.464848	0.472706	-0.259184
525	0.46669	0.474785	-0.266977
526	0.468547	0.476742	-0.270271
527	0.470352	0.478742	-0.276718
528	0.471967	0.480556	-0.283279
529	0.473539	0.482258	-0.287576
530	0.475044	0.483808	-0.289066
531	0.476282	0.485189	-0.293794
532	0.477511	0.486566	-0.298693
533	0.478872	0.4879	-0.297719
534	0.479891	0.489025	-0.301243
535	0.480648	0.489858	-0.303764
536	0.481312	0.490525	-0.303907
537	0.482023	0.491131	-0.300412
538	0.4825	0.491603	-0.30024
539	0.482709	0.491685	-0.296057
540	0.482899	0.491744	-0.291702
541	0.483187	0.491909	-0.287662
542	0.483306	0.491914	-0.283938
543	0.483088	0.491572	-0.279812
544	0.48292	0.491172	-0.272134
545	0.482476	0.490518	-0.265229
546	0.481849	0.489736	-0.260129
547	0.481309	0.48895	-0.252021
548	0.480848	0.488303	-0.245919
549	0.480131	0.487361	-0.23847
550	0.479216	0.48623	-0.231365
551	0.478129	0.484916	-0.22383
552	0.47726	0.483737	-0.213602
553	0.476193	0.482451	-0.206411
554	0.47498	0.480952	-0.196928
555	0.473869	0.479578	-0.188276
556	0.472803	0.478285	-0.180799
557	0.471578	0.476824	-0.173035
558	0.470294	0.475297	-0.164985
559	0.469004	0.473785	-0.157679
560	0.467906	0.472472	-0.150574
561	0.466633	0.471004	-0.144157
562	0.465175	0.469253	-0.13456
563	0.463812	0.467597	-0.124877
564	0.462566	0.466234	-0.120952
565	0.461288	0.464807	-0.116082
566	0.459899	0.463248	-0.110438
567	0.458826	0.461948	-0.102932
568	0.457627	0.460552	-0.0964862
569	0.456486	0.459194	-0.0892668
570	0.455117	0.457692	-0.0848837
571	0.45364	0.456025	-0.0786098
572	0.452086	0.454229	-0.0706456
573	0.450811	0.452792	-0.0653171
574	0.449942	0.451639	-0.0559779
575	0.448274	0.449747	-0.0486154
576	0.446953	0.448202	-0.0411669
577	0.446291	0.447287	-0.0328877
578	0.445183	0.445981	-0.0262987
579	0.443495	0.444035	-0.0177903
580	0.442667	0.443003	-0.0110867
581	0.441873	0.442046	-0.00570091
582	0.44048	0.44047	0.000315126
583	0.438639	0.438348	0.00956837
584	0.438372	0.437801	0.0188216
585	0.437802	0.436959	0.027817
586	0.436671	0.435558	0.0366979
587	0.436029	0.43466	0.045149
588	0.43544	0.433803	0.0540298
589	0.434421	0.432593	0.0603037
590	0.434111	0.431992	0.0699008
591	0.433878	0.431462	0.0796697
592	0.433817	0.431116	0.0890949
593	0.433766	0.430738	0.099838
594	0.43299	0.429681	0.109177
595	0.432382	0.428882	0.115451
596	0.431914	0.428048	0.127484
597	0.431619	0.427415	0.138656
598	0.431621	0.42718	0.146477
599	0.431409	0.426694	0.15553
600	0.431091	0.426018	0.167334
601	0.431077	0.425708	0.177103
602	0.431071	0.425462	0.18501
603	0.431075	0.425151	0.19541
604	0.430793	0.424504	0.207385
605	0.430684	0.424152	0.215436
606	0.43105	0.424225	0.22509
607	0.431028	0.423887	0.235576
608	0.431039	0.423607	0.245117
609	0.431525	0.42386	0.252823
610	0.431788	0.423805	0.263281
611	0.431888	0.423616	0.27285
612	0.432089	0.423465	0.284396
613	0.432621	0.423717	0.293679
614	0.433068	0.423878	0.303105
615	0.433343	0.423848	0.313133
616	0.433531	0.423828	0.320067
617	0.434013	0.423986	0.330696
618	0.434625	0.424267	0.341613
619	0.43508	0.424489	0.34932
620	0.435685	0.424827	0.358145
621	0.436183	0.425071	0.366454
622	0.436771	0.425377	0.375766
623	0.437269	0.425601	0.384849
624	0.437734	0.425728	0.395938
625	0.438328	0.426034	0.405422
626	0.43897	0.426438	0.413273
627	0.439599	0.426837	0.420895
628	0.440357	0.427314	0.430179
629	0.441441	0.428163	0.437944
630	0.442185	0.428641	0.446713
631	0.442881	0.428998	0.457859
632	0.443763	0.429609	0.466857
633	0.444623	0.430266	0.473505
634	0.445446	0.43079	0.483392
635	0.446402	0.431512	0.4911
636	0.447293	0.43212	0.500442
637	0.448308	0.432866	0.509326
638	0.449478	0.43373	0.519413
639	0.450624	0.434563	0.52973
640	0.451635	0.435273	0.539645
641	0.452749	0.436122	0.548415
642	0.453918	0.437066	0.555808
643	0.455164	0.438041	0.56475
644	0.456376	0.438912	0.576042
645	0.457733	0.43994	0.586875
646	0.459125	0.440985	0.598282
647	0.460501	0.442064	0.608112
648	0.461922	0.443119	0.620179
649	0.463278	0.444204	0.629092
650	0.464576	0.445241	0.637691
651	0.466015	0.446343	0.648812
652	0.467524	0.447488	0.66085
653	0.468858	0.44852	0.670796
654	0.47038	0.44971	0.683523
655	0.47194	0.45093	0.697282
656	0.47354	0.45218	0.706942
657	0.47518	0.45346	0.687192
658	0.47686	0.45477	0.704161
659	0.47858	0.45611	0.740281
660	0.48032	0.457449	0.754356
661	0.481987	0.458777	0.765537
662	0.483915	0.460247	0.780588
663	0.485635	0.461634	0.791568
664	0.487116	0.462842	0.800628
665	0.488807	0.464119	0.814246
666	0.490441	0.465372	0.826804
667	0.492254	0.466744	0.841341
668	0.493927	0.46804	0.853814
669	0.495565	0.469299	0.866287
670	0.497289	0.470682	0.877556
671	0.498625	0.471599	0.891406
672	0.499958	0.472587	0.902762
673	0.5014	0.473712	0.913229
674	0.502788	0.474771	0.924097
675	0.504127	0.475794	0.934536
676	0.505265	0.476589	0.945807
677	0.506478	0.477422	0.95834
678	0.507757	0.478366	0.969324
679	0.508807	0.479118	0.979191
680	0.509855	0.479838	0.990061
681	0.510755	0.480513	0.997432
682	0.511544	0.481057	1.00555
683	0.512431	0.481625	1.01605
684	0.513371	0.482265	1.02594
685	0.513918	0.482586	1.0334
686	0.51443	0.482995	1.03679
687	0.514986	0.483328	1.04416
688	0.515459	0.483565	1.05193
689	0.516037	0.483928	1.05899
690	0.516273	0.484085	1.06157
691	0.516485	0.484127	1.06722
692	0.516869	0.484304	1.07402
693	0.517054	0.484355	1.07847
694	0.517167	0.484312	1.08358
695	0.517173	0.484275	1.08504
696	0.517231	0.484238	1.08819
697	0.517174	0.484096	1.09095
698	0.51716	0.483927	1.09608
699	0.517026	0.483708	1.0989
700	0.516863	0.483578	1.09775
701	0.516869	0.483495	1.10073
702	0.516712	0.483254	1.10349
703	0.516359	0.482946	1.10202
704	0.516196	0.482755	1.10294
705	0.515988	0.482491	1.10481
706	0.51555	0.482006	1.10638
707	0.515201	0.481669	1.10595
708	0.514875	0.481313	1.10696
709	0.514364	0.480824	1.10621
710	0.51396	0.480403	1.10679
711	0.513401	0.479823	1.10747
712	0.51285	0.479342	1.10515
713	0.512387	0.478899	1.10455
714	0.511841	0.478414	1.10251
715	0.511236	0.477827	1.10194
716	0.51062	0.477233	1.10116
717	0.510014	0.476768	1.09649
718	0.50947	0.476295	1.09413
719	0.50894	0.475763	1.09425
720	0.508286	0.475218	1.09066
721	0.507714	0.474666	1.09
722	0.507038	0.474024	1.08885
723	0.50637	0.473496	1.08429
724	0.505803	0.472943	1.08383
725	0.505096	0.472385	1.07887
726	0.504389	0.471828	1.07394
727	0.50371	0.471209	1.0719
728	0.503027	0.470631	1.06846
729	0.5022	0.469917	1.06478
730	0.501534	0.469343	1.06174
731	0.500736	0.468667	1.05764
732	0.499902	0.467958	1.0536
733	0.499304	0.467489	1.04935
734	0.498664	0.466987	1.04476
735	0.497725	0.466142	1.04163
736	0.496978	0.465582	1.0355
737	0.496274	0.464948	1.0332
738	0.495462	0.46425	1.02941
739	0.494624	0.46365	1.02158
740	0.493873	0.463113	1.01453
741	0.493078	0.462461	1.00982
742	0.492057	0.461553	1.00607
743	0.491109	0.460775	1.0005
744	0.490332	0.460224	0.993044
745	0.489248	0.459268	0.988799
746	0.488099	0.458263	0.984009
747	0.487031	0.457424	0.976495
748	0.485775	0.456303	0.97202
749	0.484451	0.455166	0.965854
750	0.483328	0.45419	0.961007
751	0.482286	0.453319	0.955386
752	0.481133	0.452442	0.946266
753	0.479945	0.45141	0.941132
754	0.478793	0.450476	0.933963
755	0.477681	0.449607	0.925961
756	0.476588	0.448695	0.919939
757	0.475464	0.447798	0.912454
758	0.474486	0.44705	0.904855
759	0.47354	0.446265	0.899607
760	0.472374	0.445264	0.894159
761	0.471231	0.444336	0.887047
762	0.47022	0.443537	0.880051
763	0.469203	0.442676	0.874918
764	0.46797	0.441651	0.868065
765	0.466963	0.440904	0.859491
766	0.465953	0.440125	0.851836
767	0.464939	0.439295	0.845786
768	0.463868	0.438424	0.839191
769	0.462839	0.437647	0.830876
770	0.461701	0.436744	0.823106
771	0.460435	0.435703	0.81568
772	0.459366	0.43489	0.807251
773	0.458562	0.434235	0.802348
774	0.457468	0.433339	0.79584
775	0.456303	0.432386	0.788845
776	0.45557	0.431805	0.783799
777	0.454723	0.431165	0.777033
778	0.453562	0.4302	0.770496
779	0.452478	0.429308	0.764218
780	0.45143	0.428482	0.756879
781	0.450604	0.427899	0.748852
782	0.449451	0.426941	0.742431
783	0.448192	0.425855	0.736755
784	0.447402	0.425299	0.728986
785	0.446533	0.424604	0.723253
786	0.445419	0.423746	0.714854
787	0.444189	0.422772	0.70634
788	0.443618	0.422355	0.701238
789	0.442698	0.421616	0.695304
790	0.441396	0.42052	0.688511
791	0.440324	0.419613	0.683093
792	0.439745	0.419169	0.678621
793	0.43896	0.418603	0.671398
794	0.43772	0.417617	0.663028
795	0.436735	0.416794	0.657668
796	0.435911	0.41613	0.652423
797	0.435393	0.415777	0.647006
798	0.433996	0.41455	0.64136
799	0.432958	0.413698	0.635255
800	0.432418	0.413336	0.62935
801	0.431762	0.412894	0.622299
802	0.43056	0.411849	0.61714
803	0.429507	0.411001	0.610376
804	0.428754	0.410508	0.601778
805	0.4283	0.41022	0.596304
806	0.427399	0.409391	0.593954
807	0.426218	0.408377	0.588423
808	0.425586	0.407941	0.581974
809	0.425281	0.407793	0.576758
810	0.424311	0.406979	0.571657
811	0.423151	0.405956	0.567129
812	0.422458	0.405334	0.564779
813	0.422183	0.405299	0.55684
814	0.421317	0.404521	0.553946
815	0.4201	0.403469	0.548529
816	0.419271	0.402807	0.542998
817	0.418907	0.402573	0.538757
818	0.418315	0.402132	0.533742
819	0.417332	0.401347	0.527236
820	0.416334	0.400453	0.523769
821	0.415665	0.399973	0.51755
822	0.415315	0.399809	0.511446
823	0.414728	0.399328	0.50795
824	0.413634	0.398273	0.506632
825	0.412804	0.397698	0.498235
826	0.412509	0.397543	0.493622
827	0.412091	0.397167	0.492246
828	0.411239	0.396451	0.487747
829	0.410452	0.395754	0.484824
830	0.409871	0.395311	0.480211
831	0.409823	0.395363	0.476915
832	0.409156	0.394834	0.472359
833	0.408171	0.394073	0.464966
834	0.407358	0.393379	0.461069
835	0.407055	0.393178	0.457688
836	0.406759	0.392956	0.455252
837	0.405991	0.392259	0.452902
838	0.404949	0.391378	0.447601
839	0.404677	0.391267	0.442271
840	0.404676	0.391413	0.437486
841	0.404288	0.391107	0.434735
842	0.403261	0.390161	0.432042
843	0.402361	0.389392	0.427743
844	0.401949	0.389025	0.426282
845	0.402098	0.389242	0.424018
846	0.401719	0.389001	0.419462
847	0.400943	0.388317	0.416454
848	0.400273	0.387747	0.413159
849	0.400117	0.387652	0.411153
850	0.399876	0.387519	0.407571
851	0.399288	0.387008	0.404992
852	0.398293	0.386203	0.398746
853	0.397752	0.385799	0.39419
854	0.397651	0.385755	0.392356
855	0.397423	0.385585	0.390408
856	0.396607	0.384828	0.388459
857	0.395731	0.384017	0.38631
858	0.395324	0.383792	0.380322
859	0.395576	0.384129	0.377543
860	0.395189	0.383843	0.374219
861	0.394365	0.383046	0.373331
862	0.393487	0.382275	0.369806
863	0.393342	0.382275	0.365021
864	0.393379	0.382277	0.366139
865	0.393105	0.382075	0.363818
866	0.392259	0.381396	0.358288
867	0.391599	0.380809	0.355881
868	0.391413	0.380628	0.355681
869	0.39161	0.380918	0.352644
870	0.391267	0.380711	0.348145
871	0.390446	0.379916	0.347343
872	0.389685	0.379227	0.344908
873	0.389762	0.379379	0.342443
874	0.389831	0.379528	0.339836
875	0.389722	0.379476	0.337916
876	0.388972	0.378814	0.335051
877	0.38847	0.378427	0.331241
878	0.388379	0.378377	0.329894
879	0.388566	0.378631	0.327659
880	0.38853	0.378623	0.326742
881	0.387695	0.377844	0.324937
882	0.386933	0.377199	0.321069
883	0.386649	0.376963	0.319436
884	0.386506	0.376817	0.319579
885	0.386422	0.37689	0.314394
886	0.385889	0.376409	0.312675
887	0.385103	0.375744	0.308692
888	0.384865	0.375488	0.309265
889	0.385075	0.37575	0.307575
890	0.385346	0.376068	0.305999
891	0.38549	0.376286	0.303563
892	0.384904	0.37571	0.303248
893	0.384284	0.375222	0.298865
894	0.384508	0.375497	0.297203
895	0.384849	0.375886	0.295627
896	0.385337	0.376413	0.294338
897	0.385339	0.376467	0.292619
898	0.384905	0.376145	0.288952
899	0.385028	0.376346	0.286373
900	0.3858	0.377092	0.287232
901	0.386587	0.377916	0.285972
902	0.387104	0.37854	0.282448
903	0.3872	0.378695	0.280528
904	0.387396	0.378946	0.278723
905	0.388243	0.379847	0.276918
906	0.389686	0.381322	0.275887
907	0.390878	0.382586	0.273509
908	0.391459	0.383128	0.274798
909	0.39056	0.382307	0.272191
910	0.388854	0.380682	0.269555
911	0.387018	0.378818	0.270443
912	0.385345	0.377212	0.268266
913	0.383664	0.375606	0.265745
914	0.38202	0.374004	0.264427
915	0.380493	0.372625	0.259528
916	0.379917	0.371973	0.262049
917	0.379903	0.372011	0.260272
918	0.379597	0.371804	0.257064
919	0.379057	0.371347	0.254342
920	0.378207	0.37046	0.255517
921	0.37684	0.369175	0.252795
922	0.376417	0.368848	0.249643
923	0.376402	0.368836	0.249557
924	0.37615	0.368572	0.24993
925	0.37548	0.36799	0.247036
926	0.374829	0.367361	0.24632
927	0.374144	0.366746	0.244028
928	0.373932	0.366556	0.243254
929	0.374178	0.366957	0.238155
930	0.374244	0.367019	0.238298
931	0.373732	0.366399	0.241879
932	0.373106	0.365789	0.241363
933	0.372582	0.365399	0.236923
934	0.372647	0.365521	0.23506
935	0.373132	0.365969	0.236264
936	0.37302	0.365917	0.234287
937	0.372103	0.365143	0.22956
938	0.371776	0.364762	0.231336
939	0.371672	0.364723	0.229187
940	0.371619	0.364697	0.228299
941	0.371931	0.365139	0.224002
942	0.371789	0.36498	0.224603
943	0.371279	0.364447	0.225348
944	0.370951	0.364139	0.224689
945	0.370732	0.364045	0.220564
946	0.37074	0.364151	0.217326
947	0.370938	0.364302	0.218873
948	0.370733	0.364152	0.217069
949	0.370135	0.363652	0.213803
950	0.369664	0.363115	0.216009
951	0.369599	0.363102	0.21429
952	0.369519	0.363061	0.213
953	0.369627	0.363154	0.213459
954	0.369531	0.363099	0.212141
955	0.369001	0.362608	0.210823
956	0.368723	0.362303	0.21174
957	0.368676	0.362343	0.208903
958	0.368594	0.362271	0.208531
959	0.368509	0.362208	0.207786
960	0.368143	0.361905	0.205781
961	0.367893	0.361601	0.2075
962	0.367517	0.361293	0.205294
963	0.367507	0.361266	0.205838
964	0.367652	0.361497	0.203002
965	0.367475	0.361372	0.201283
966	0.366977	0.360921	0.199736
967	0.366955	0.360906	0.199478
968	0.36679	0.3608	0.19753
969	0.366513	0.360516	0.197816
970	0.366694	0.360643	0.199592
971	0.366405	0.360457	0.196155
972	0.365832	0.359996	0.192516
973	0.365823	0.359963	0.193261
974	0.365721	0.359921	0.191313
975	0.365544	0.35975	0.191112
976	0.365456	0.359655	0.191342
977	0.365249	0.359551	0.187932
978	0.365024	0.359347	0.187216
979	0.364993	0.359316	0.187245
980	0.364884	0.359208	0.187159
981	0.364779	0.359111	0.186958
982	0.364557	0.358929	0.185612
983	0.364307	0.358625	0.187417
984	0.364479	0.358877	0.184724
985	0.364278	0.358783	0.1812
986	0.364135	0.358597	0.182661
987	0.364222	0.358684	0.182632
988	0.364037	0.358534	0.181515
989	0.363941	0.358555	0.177647
990	0.364115	0.358809	0.174983
991	0.363969	0.358589	0.177447
992	0.363808	0.358456	0.17653
993	0.36368	0.358393	0.174381
994	0.363744	0.35848	0.173608
995	0.363902	0.358596	0.175012
996	0.363671	0.358426	0.172978
997	0.363436	0.358211	0.172319
998	0.363195	0.358037	0.170113
999	0.363265	0.35808	0.171001
1000	0.363514	0.358317	0.171373
1002.5	0.362505	0.357589	0.16212
1005	0.362738	0.357845	0.161375
1007.5	0.36274	0.357886	0.160086
1010	0.362484	0.357689	0.158166
1012.5	0.362239	0.357553	0.154556
1015	0.362285	0.357681	0.151863
1017.5	0.363006	0.358405	0.151749
1020	0.363011	0.358456	0.150259
1022.5	0.362647	0.358147	0.148368
1025	0.361634	0.357202	0.146162
1027.5	0.360608	0.356207	0.145131
1030	0.359655	0.355263	0.144873
1032.5	0.358779	0.354458	0.142495
1035	0.357939	0.35369	0.140146
1037.5	0.357223	0.353039	0.137998
1040	0.356851	0.352715	0.136365
1042.5	0.356549	0.352464	0.134703
1045	0.35627	0.352243	0.132812
1047.5	0.356078	0.352099	0.131265
1050	0.355924	0.351979	0.130119
1052.5	0.35571	0.351778	0.129689
1055	0.35549	0.351595	0.128458
1057.5	0.355244	0.351409	0.12651
1060	0.355228	0.351438	0.125048
1062.5	0.355226	0.351483	0.123473
1065	0.3552	0.351529	0.121124
1067.5	0.354969	0.351302	0.120952
1070	0.35475	0.351074	0.121238
1072.5	0.354804	0.351183	0.119433
1075	0.35493	0.351366	0.117543
1077.5	0.355094	0.351583	0.115766
1080	0.355183	0.351753	0.113159
1082.5	0.355235	0.351848	0.111698
1085	0.355234	0.351841	0.111899
1087.5	0.355366	0.352005	0.110868
1090	0.35535	0.352019	0.109894
1092.5	0.354923	0.351589	0.109979
1095	0.354497	0.351168	0.109808
1097.5	0.354031	0.350716	0.109321
1100	0.353476	0.350214	0.107573
1102.5	0.352977	0.349776	0.105596
1105	0.352469	0.349342	0.103161
1107.5	0.351929	0.348817	0.102646
1110	0.351608	0.348515	0.101987
1112.5	0.351567	0.348505	0.101013
1115	0.351559	0.348519	0.100268
1117.5	0.351608	0.348591	0.0994942
1120	0.351798	0.348819	0.098291
1122.5	0.352251	0.349298	0.0974315
1125	0.352751	0.349816	0.0968013
1127.5	0.352986	0.350095	0.0953402
1130	0.353409	0.350557	0.0940511
1132.5	0.353952	0.351132	0.0929911
1135	0.35538	0.352598	0.0917306
1137.5	0.357424	0.354669	0.0908425
1140	0.360093	0.357345	0.0906706
1142.5	0.363606	0.360886	0.0896966
1145	0.367505	0.364817	0.0886366
1147.5	0.371334	0.368664	0.0880923
1150	0.373098	0.370445	0.0874907
1152.5	0.373964	0.371331	0.0868031
1155	0.374022	0.371414	0.0860296
1157.5	0.373563	0.370965	0.0856858
1160	0.372696	0.370102	0.0855712
1162.5	0.37193	0.369361	0.0847404
1165	0.372734	0.370189	0.0839956
1167.5	0.375749	0.373227	0.0831648
1170	0.382514	0.380026	0.0820475
1172.5	0.390751	0.388295	0.0809589
1175	0.403053	0.400636	0.079727
1177.5	0.42347	0.421089	0.0785238
1180	0.445965	0.443615	0.0774925
1182.5	0.468113	0.465778	0.0770341
1185	0.478432	0.476102	0.0768622
1187.5	0.478851	0.476515	0.0770055
1190	0.454367	0.452	0.0780368
1192.5	0.426194	0.423848	0.0773779
1195	0.397485	0.395201	0.0753152
1197.5	0.38122	0.378978	0.0739401
1200	0.368793	0.366579	0.0729948
1202.5	0.362363	0.36016	0.0726796
1205	0.36041	0.358254	0.071104
1207.5	0.359553	0.357435	0.0698435
1210	0.359241	0.357092	0.0709035
1212.5	0.359254	0.357122	0.0703305
1215	0.359166	0.357074	0.0690127
1217.5	0.357566	0.355498	0.0682105
1220	0.355477	0.35343	0.067523
1222.5	0.352905	0.350876	0.0668927
1225	0.350749	0.348708	0.0673225
1227.5	0.349076	0.347047	0.0669214
1230	0.347845	0.345859	0.0655176
1232.5	0.347366	0.345366	0.065976
1235	0.347035	0.34504	0.0657755
1237.5	0.346782	0.344839	0.0641139
1240	0.34674	0.344807	0.0637415
1242.5	0.346689	0.344762	0.0635982
1245	0.346437	0.344531	0.0628534
1247.5	0.346448	0.344557	0.0623664
1250	0.346512	0.344632	0.0620226
1252.5	0.346184	0.344319	0.0615069
1255	0.346198	0.344351	0.0609053
1257.5	0.346444	0.344617	0.0602178
1260	0.346476	0.344686	0.0590432
1262.5	0.346506	0.34473	0.0585562
1265	0.346529	0.344746	0.058814
1267.5	0.346329	0.344538	0.0590432
1270	0.346113	0.344316	0.0592724
1272.5	0.345915	0.34411	0.0595016
1275	0.345757	0.343968	0.0590432
1277.5	0.345662	0.343886	0.0586135
1280	0.345719	0.343938	0.0586994
1282.5	0.345583	0.343824	0.0580692
1285	0.345415	0.343679	0.057267
1287.5	0.345398	0.343657	0.0574389
1290	0.345329	0.343627	0.0561211
1292.5	0.345238	0.34359	0.0543449
1295	0.345238	0.343553	0.0555768
1297.5	0.345038	0.343362	0.0552617
1300	0.344688	0.343053	0.0539152
1302.5	0.34469	0.343057	0.0538866
1305	0.34457	0.342955	0.0532277
1307.5	0.344307	0.342733	0.0519385
1310	0.34416	0.342574	0.0523109
1312.5	0.344008	0.342413	0.0526261
1315	0.343823	0.342231	0.0525115
1317.5	0.343939	0.342349	0.0524542
1320	0.344008	0.342422	0.0523396
1322.5	0.343884	0.342304	0.0521104
1325	0.344266	0.342687	0.0521104
1327.5	0.34468	0.343101	0.0520245
1330	0.344806	0.34325	0.0513656
1332.5	0.345505	0.343958	0.0510504
1335	0.346303	0.344761	0.0508785
1337.5	0.346575	0.345057	0.0500764
1340	0.347333	0.345826	0.0496753
1342.5	0.34834	0.346839	0.0495034
1345	0.34944	0.347935	0.0496467
1347.5	0.350874	0.349369	0.0496467
1350	0.352506	0.351009	0.0493889
1352.5	0.354951	0.353471	0.0488159
1355	0.358305	0.356841	0.0483002
1357.5	0.362338	0.360886	0.0478992
1360	0.367925	0.366503	0.0468965
1362.5	0.375782	0.374353	0.0471543
1365	0.38515	0.383652	0.0493889
1367.5	0.394466	0.393004	0.0482143
1370	0.400516	0.399075	0.0474981
1372.5	0.40052	0.399055	0.0483002
1375	0.400858	0.399389	0.0484721
1377.5	0.401704	0.400249	0.0480138
1380	0.403509	0.4021	0.0464668
1382.5	0.405109	0.403742	0.0450917
1385	0.407902	0.40654	0.0449198
1387.5	0.413343	0.411901	0.0475267
1390	0.422037	0.420593	0.0476413
1392.5	0.431579	0.430156	0.0469251
1395	0.438989	0.437585	0.0462949
1397.5	0.442198	0.440793	0.0463235
1400	0.443643	0.442238	0.0463522
1402.5	0.444285	0.442899	0.0456933
1405	0.439718	0.438331	0.0456933
1407.5	0.43189	0.430501	0.0458365
1410	0.420699	0.419345	0.044662
1412.5	0.409206	0.407862	0.0443468
1415	0.397664	0.396314	0.0445187
1417.5	0.389229	0.387886	0.0442895
1420	0.384104	0.382774	0.0438885
1422.5	0.38097	0.379658	0.0433155
1425	0.379344	0.378026	0.0434874
1427.5	0.37686	0.375529	0.0438885
1430	0.373669	0.372323	0.0444041
1432.5	0.371586	0.370244	0.0442609
1435	0.369444	0.368113	0.0438885
1437.5	0.367116	0.365804	0.0432582
1440	0.364796	0.363487	0.0432009
1442.5	0.3626	0.361304	0.0427426
1445	0.360381	0.359113	0.0418258
1447.5	0.358742	0.357462	0.0422269
1450	0.357394	0.356104	0.042542
1452.5	0.356284	0.354988	0.0427426
1455	0.356612	0.35533	0.0422842
1457.5	0.356942	0.355673	0.0418831
1460	0.357257	0.356001	0.0414247
1462.5	0.357951	0.356689	0.0416253
1465	0.357888	0.356623	0.0417112
1467.5	0.356897	0.355635	0.0415966
1470	0.356418	0.35514	0.0421696
1472.5	0.355947	0.354664	0.0423128
1475	0.355421	0.354144	0.0421123
1477.5	0.355541	0.354278	0.0416826
1480	0.355655	0.354408	0.0411383
1482.5	0.355711	0.354488	0.0403934
1485	0.356172	0.354928	0.0410237
1487.5	0.356397	0.355152	0.041081
1490	0.356299	0.355086	0.040021
1492.5	0.356893	0.355691	0.0396199
1495	0.357745	0.356535	0.0398778
1497.5	0.358911	0.357669	0.0409664
1500	0.361583	0.360399	0.039047
1502.5	0.363632	0.362476	0.0381016
1505	0.364791	0.36361	0.0389897
1507.5	0.367915	0.366758	0.0381875
1510	0.37102	0.369871	0.0378724
1512.5	0.374232	0.373074	0.0381589
1515	0.375629	0.374454	0.0387319
1517.5	0.376529	0.375346	0.0390183
1520	0.377012	0.375834	0.0388751
1522.5	0.377295	0.376123	0.0386459
1525	0.377396	0.376224	0.0386746
1527.5	0.37731	0.37613	0.0389324
1530	0.376588	0.375425	0.0383594
1532.5	0.376318	0.37516	0.0381589
1535	0.376493	0.37533	0.0383881
1537.5	0.376358	0.375201	0.0381589
1540	0.376176	0.375008	0.0385313
1542.5	0.375935	0.374742	0.0393621
1545	0.375506	0.374309	0.0395053
1547.5	0.375242	0.374051	0.0392762
1550	0.375	0.373829	0.0386459
1552.5	0.373712	0.372562	0.0379297
1555	0.372196	0.371066	0.0372422
1557.5	0.370411	0.369297	0.0367265
1560	0.368286	0.367158	0.0372135
1562.5	0.365617	0.364509	0.0365546
1565	0.362694	0.361614	0.0356665
1567.5	0.360265	0.359135	0.0372422
1570	0.357818	0.356663	0.0381016
1572.5	0.355454	0.354293	0.0382735
1575	0.354043	0.35293	0.0366979
1577.5	0.352906	0.351818	0.0358957
1580	0.351858	0.350788	0.0352941
1582.5	0.350897	0.349844	0.0347212
1585	0.350441	0.349371	0.0352655
1587.5	0.350162	0.349084	0.0355519
1590	0.349964	0.34893	0.0341195
1592.5	0.350062	0.349	0.0350363
1595	0.350164	0.349073	0.0359817
1597.5	0.350136	0.349045	0.035953
1600	0.349721	0.34865	0.0353228
1602.5	0.349657	0.348591	0.0351795
1605	0.350169	0.349086	0.0357525
1607.5	0.350184	0.349085	0.0362395
1610	0.350494	0.349392	0.0363541
1612.5	0.351149	0.350053	0.0361249
1615	0.353088	0.352066	0.0337471
1617.5	0.354149	0.35315	0.0329736
1620	0.354463	0.35344	0.0337185
1622.5	0.355802	0.354765	0.0342055
1625	0.356987	0.355949	0.0342055
1627.5	0.358251	0.357216	0.0341195
1630	0.360622	0.359544	0.0355519
1632.5	0.363459	0.362395	0.0350936
1635	0.366637	0.365617	0.0336325
1637.5	0.370134	0.369169	0.0317991
1640	0.375872	0.374892	0.0323434
1642.5	0.382105	0.381094	0.0333174
1645	0.388165	0.387145	0.0336612
1647.5	0.39163	0.390623	0.0332028
1650	0.392985	0.391994	0.0326585
1652.5	0.391877	0.390902	0.0321428
1655	0.391358	0.390378	0.0323147
1657.5	0.39127	0.390286	0.0324293
1660	0.391574	0.390594	0.0323434
1662.5	0.391336	0.390327	0.0332315
1665	0.392105	0.391059	0.034492
1667.5	0.394082	0.392999	0.0356952
1670	0.398859	0.397832	0.0338617
1672.5	0.407559	0.406537	0.0336612
1675	0.421678	0.420649	0.0339477
1677.5	0.446434	0.445429	0.0331742
1680	0.488872	0.487889	0.0324293
1682.5	0.555154	0.554172	0.032372
1685	0.666255	0.665203	0.0346925
1687.5	0.757249	0.755992	0.0415393
1690	0.800464	0.799061	0.0462662

## Sheet: Figure 3a-50%
Mueller Matrix Derived Data	LCP	RCP	CD
nm			deg
193	2.9333	3.0511	-3.89696
194	2.97347	3.09044	-3.85019
195	2.99957	3.09528	-3.16067
196	2.96738	3.02228	-1.80439
197	3.02641	3.06449	-1.24731
198	3.0511	3.10902	-1.89725
199	3.04964	3.09044	-1.3386
200	3.11919	3.20551	-2.84039
201	3.11805	3.21325	-3.14066
202	3.11295	3.18842	-2.49192
203	3.08249	3.13312	-1.65421
204	3.07058	3.11748	-1.54156
205	3.0846	3.14327	-1.94522
206	3.0655	3.11295	-1.56814
207	3.02826	3.06298	-1.14167
208	3.02595	3.07366	-1.57949
209	3.01457	3.06298	-1.59452
210	2.97593	3.01728	-1.36676
211	2.96617	2.9974	-1.03268
212	2.94615	2.97021	-0.788931
213	2.93033	2.95273	-0.735923
214	2.90379	2.92922	-0.842287
215	2.89551	2.92082	-0.828898
216	2.92154	2.94962	-0.91862
217	2.95273	2.9897	-1.2139
218	2.95703	2.98843	-1.03765
219	2.9333	2.96218	-0.955185
220	2.92082	2.94539	-0.813157
221	2.86742	2.88941	-0.727667
222	2.80521	2.82362	-0.611179
223	2.70774	2.72354	-0.518725
224	2.57219	2.58186	-0.321528
225	2.41533	2.42159	-0.209276
226	2.24245	2.24772	-0.175957
227	2.06732	2.06997	-0.0872615
228	1.87012	1.87212	-0.0661192
229	1.67256	1.67375	-0.0387319
230	1.49393	1.49489	-0.0317418
231	1.34915	1.35008	-0.0307391
232	1.24023	1.241	-0.0255538
233	1.1608	1.16154	-0.0240355
234	1.10274	1.10353	-0.0261841
235	1.05733	1.0582	-0.0286478
236	1.01872	1.01951	-0.0263846
237	0.982762	0.983552	-0.0259836
238	0.948925	0.949744	-0.0269576
239	0.91606	0.916981	-0.0302807
240	0.883864	0.884949	-0.0357525
241	0.853776	0.854822	-0.034492
242	0.827388	0.828405	-0.0334893
243	0.80446	0.805452	-0.0326872
244	0.784505	0.785577	-0.0353801
245	0.767078	0.768194	-0.0368697
246	0.751767	0.752901	-0.037414
247	0.738625	0.739695	-0.0353514
248	0.727529	0.728598	-0.0352368
249	0.718374	0.719531	-0.0381302
250	0.710766	0.711972	-0.0397918
251	0.704433	0.705642	-0.0398205
252	0.698846	0.700044	-0.039448
253	0.693901	0.695105	-0.0397059
254	0.689976	0.691173	-0.0394767
255	0.686793	0.687992	-0.0395913
256	0.68413	0.685324	-0.0393335
257	0.682217	0.683355	-0.0375573
258	0.681179	0.682359	-0.0389037
259	0.680823	0.682041	-0.0401642
260	0.680636	0.681843	-0.0397632
261	0.680584	0.681713	-0.0372135
262	0.681084	0.68216	-0.0355519
263	0.681551	0.682645	-0.036039
264	0.681661	0.682781	-0.0369843
265	0.682426	0.683501	-0.035466
266	0.684897	0.685989	-0.0360676
267	0.688233	0.689311	-0.0355806
268	0.689823	0.690841	-0.0335179
269	0.687575	0.688621	-0.0344633
270	0.684596	0.685522	-0.0305099
271	0.682181	0.683114	-0.0307678
272	0.679499	0.680482	-0.032372
273	0.676024	0.676934	-0.0300229
274	0.673533	0.674351	-0.0270149
275	0.674332	0.675098	-0.025296
276	0.67937	0.680207	-0.0276165
277	0.679133	0.679985	-0.0280462
278	0.670128	0.67084	-0.0234912
279	0.655895	0.656538	-0.0212567
280	0.642893	0.643544	-0.0215145
281	0.634048	0.63466	-0.0201967
282	0.628301	0.628904	-0.0199389
283	0.624146	0.624689	-0.0179049
284	0.619599	0.620185	-0.0193659
285	0.615184	0.615652	-0.0154412
286	0.610853	0.61132	-0.0153839
287	0.6068	0.607296	-0.0163579
288	0.603408	0.603797	-0.0127769
289	0.600435	0.60083	-0.0130348
290	0.598067	0.598358	-0.00959701
291	0.596015	0.5962	-0.00613063
292	0.593143	0.593368	-0.00736249
293	0.588508	0.588592	-0.00277884
294	0.582027	0.58201	0.000572956
295	0.574076	0.57422	-0.00472689
296	0.565966	0.566075	-0.00358098
297	0.55886	0.558838	0.000687547
298	0.55274	0.552755	-0.00051566
299	0.547796	0.547812	-0.000544308
300	0.543851	0.543831	0.000601604
301	0.540433	0.540356	0.00254965
302	0.537603	0.537467	0.0044977
303	0.534913	0.534738	0.00578686
304	0.532607	0.532386	0.00727654
305	0.530701	0.530477	0.00736249
306	0.528677	0.528425	0.00836516
307	0.526652	0.526385	0.00882352
308	0.524606	0.524327	0.00922459
309	0.522663	0.522411	0.00830786
310	0.520746	0.520443	0.00996944
311	0.51897	0.518616	0.0116883
312	0.517196	0.516742	0.0149828
313	0.51543	0.514986	0.014639
314	0.513646	0.513189	0.0150974
315	0.511659	0.511158	0.0165584
316	0.509911	0.50939	0.0171887
317	0.508414	0.507839	0.0189362
318	0.506722	0.50623	0.0162433
319	0.504857	0.504442	0.0136937
320	0.503037	0.502537	0.0165298
321	0.5014	0.500844	0.0183632
322	0.499711	0.499159	0.01822
323	0.498016	0.497398	0.0203972
324	0.496253	0.495592	0.021801
325	0.494687	0.49397	0.0236344
326	0.49325	0.492473	0.0255825
327	0.491829	0.491163	0.0219156
328	0.490464	0.489788	0.0223166
329	0.488947	0.488238	0.0234053
330	0.487582	0.486934	0.0213999
331	0.486167	0.485539	0.020741
332	0.484485	0.483913	0.0189076
333	0.48344	0.482768	0.0221161
334	0.482973	0.48217	0.0264992
335	0.48215	0.481387	0.0251814
336	0.48098	0.480224	0.0248949
337	0.480062	0.479376	0.0226031
338	0.479122	0.478454	0.0220015
339	0.477592	0.476967	0.0206264
340	0.475982	0.475351	0.0207983
341	0.475436	0.474728	0.023348
342	0.475462	0.474653	0.0266711
343	0.475819	0.474945	0.028877
344	0.477378	0.476345	0.0340909
345	0.475777	0.474791	0.0324866
346	0.472987	0.472217	0.0254106
347	0.472069	0.471151	0.0302521
348	0.471818	0.470789	0.033919
349	0.471103	0.470203	0.0297078
350	0.47045	0.469599	0.0280749
351	0.469709	0.468957	0.0248376
352	0.469231	0.468473	0.0250095
353	0.468598	0.467803	0.0262127
354	0.467994	0.46722	0.0255252
355	0.467548	0.46674	0.0266425
356	0.467377	0.466595	0.0258117
357	0.466875	0.466095	0.0257257
358	0.466248	0.465503	0.0246085
359	0.465676	0.464909	0.025296
360	0.465077	0.464312	0.0252387
361	0.464639	0.463906	0.0241501
362	0.464045	0.46328	0.0252674
363	0.46304	0.462307	0.0241787
364	0.462181	0.461531	0.0214859
365	0.46193	0.461157	0.0254965
366	0.461387	0.460603	0.0258403
367	0.460768	0.460105	0.0218869
368	0.460242	0.459494	0.0246371
369	0.459567	0.45882	0.0246085
370	0.458898	0.45815	0.0246658
371	0.458437	0.457688	0.0247231
372	0.458032	0.457279	0.024809
373	0.457306	0.456764	0.0179049
374	0.45686	0.456176	0.0225458
375	0.456416	0.455546	0.0287051
376	0.455524	0.454839	0.0226031
377	0.454992	0.454308	0.0225745
378	0.45419	0.45354	0.0214286
379	0.453435	0.452797	0.0210275
380	0.452471	0.451816	0.0216004
381	0.451619	0.450902	0.0236344
382	0.45117	0.450443	0.0239782
383	0.45034	0.449555	0.0258976
384	0.449676	0.448897	0.0257257
385	0.448952	0.448039	0.0300802
386	0.448126	0.447249	0.028877
387	0.447338	0.446593	0.0245512
388	0.446547	0.445667	0.0289916
389	0.445747	0.444889	0.0283327
390	0.444852	0.444039	0.0268143
391	0.444689	0.44373	0.0315985
392	0.444311	0.443497	0.026843
393	0.444012	0.44326	0.0248376
394	0.443432	0.442572	0.0283613
395	0.442684	0.441732	0.031398
396	0.442512	0.44166	0.0281035
397	0.442433	0.441621	0.0267857
398	0.442122	0.441254	0.0286478
399	0.441539	0.440668	0.0287338
400	0.440904	0.440001	0.0297651
401	0.440151	0.439213	0.0309396
402	0.439805	0.438777	0.0338904
403	0.439499	0.438506	0.0327158
404	0.439099	0.438218	0.0290489
405	0.438866	0.437944	0.030424
406	0.438274	0.437294	0.0322861
407	0.437611	0.436616	0.0328304
408	0.437444	0.436448	0.032859
409	0.437165	0.43628	0.0291635
410	0.43673	0.435786	0.0311402
411	0.436288	0.435377	0.0300802
412	0.436399	0.435427	0.0320569
413	0.436024	0.434947	0.0355233
414	0.435015	0.433994	0.0336325
415	0.434532	0.433584	0.0312834
416	0.434402	0.43344	0.0317704
417	0.434341	0.433354	0.0325153
418	0.434047	0.432984	0.0350363
419	0.433729	0.432669	0.034979
420	0.433427	0.432481	0.0312261
421	0.433572	0.43257	0.0330309
422	0.433241	0.43218	0.0350076
423	0.432684	0.431614	0.0352941
424	0.432151	0.431052	0.0362108
425	0.431643	0.430577	0.0351795
426	0.431466	0.430425	0.0343201
427	0.431697	0.430666	0.034005
428	0.431211	0.430141	0.0352941
429	0.430796	0.429742	0.0347784
430	0.430545	0.429639	0.0298797
431	0.429908	0.428927	0.0323147
432	0.4296	0.428554	0.0344633
433	0.430086	0.429056	0.0339763
434	0.430101	0.429051	0.0346639
435	0.429542	0.428465	0.0355233
436	0.429589	0.428467	0.037013
437	0.429409	0.428377	0.034005
438	0.428977	0.428012	0.0318277
439	0.428958	0.427947	0.0333461
440	0.428688	0.427684	0.0331455
441	0.428611	0.42775	0.0284186
442	0.42831	0.427485	0.0272154
443	0.427801	0.426952	0.0280176
444	0.427687	0.426867	0.0270435
445	0.427591	0.426813	0.0256971
446	0.427279	0.426431	0.0279889
447	0.426977	0.426244	0.0241787
448	0.426896	0.426115	0.0257544
449	0.426796	0.425924	0.028791
450	0.42655	0.425711	0.0276738
451	0.426348	0.425427	0.030338
452	0.426209	0.425413	0.0262127
453	0.426019	0.425235	0.0258403
454	0.425716	0.42496	0.0249522
455	0.425797	0.425056	0.0244366
456	0.425751	0.425033	0.0236631
457	0.425409	0.424793	0.0203399
458	0.425266	0.424687	0.0190794
459	0.425056	0.424511	0.0179908
460	0.424932	0.424267	0.0219729
461	0.424597	0.423934	0.0218869
462	0.424495	0.42397	0.0173033
463	0.42454	0.424006	0.017647
464	0.424513	0.423982	0.0175038
465	0.424451	0.42404	0.0135504
466	0.424044	0.423692	0.0116024
467	0.423471	0.423075	0.0130634
468	0.423307	0.422957	0.0115737
469	0.423106	0.422785	0.010571
470	0.422996	0.42273	0.00876623
471	0.423052	0.422787	0.00873758
472	0.423156	0.422858	0.00985484
473	0.422954	0.42281	0.00475554
474	0.422504	0.422458	0.00151833
475	0.422463	0.422428	0.00117456
476	0.422293	0.422285	0.000286478
477	0.422185	0.422206	-0.000716195
478	0.422174	0.422231	-0.0019194
479	0.422205	0.422319	-0.00375286
480	0.422229	0.422467	-0.0078495
481	0.422152	0.422514	-0.0119461
482	0.422078	0.422446	-0.0121467
483	0.422066	0.422538	-0.0155558
484	0.422343	0.423012	-0.0220875
485	0.42244	0.42318	-0.0268716
486	0.42254	0.42335	-0.0331742
487	0.42264	0.42352	-0.0370416
488	0.42274	0.42369	-0.0355806
489	0.422843	0.423857	-0.033432
490	0.423291	0.424365	-0.0354087
491	0.423517	0.424771	-0.0413102
492	0.423911	0.425338	-0.0470397
493	0.424341	0.425891	-0.0511077
494	0.425025	0.426716	-0.055806
495	0.425699	0.427562	-0.061421
496	0.42655	0.428524	-0.0650879
497	0.427407	0.429539	-0.0703018
498	0.428176	0.430465	-0.0754871
499	0.42921	0.431656	-0.0807011
500	0.430176	0.432856	-0.0883787
501	0.431419	0.434186	-0.0912436
502	0.43266	0.435487	-0.0932776
503	0.433785	0.436867	-0.101614
504	0.435088	0.438457	-0.111125
505	0.436635	0.440259	-0.119491
506	0.438264	0.442002	-0.123272
507	0.439732	0.443699	-0.130807
508	0.441485	0.445638	-0.136966
509	0.443373	0.44766	-0.141407
510	0.444909	0.449483	-0.150889
511	0.446887	0.451629	-0.156419
512	0.448809	0.453756	-0.16318
513	0.450619	0.455858	-0.172806
514	0.452561	0.458042	-0.180741
515	0.454745	0.460403	-0.186614
516	0.456839	0.462695	-0.193146
517	0.458669	0.464841	-0.203603
518	0.460729	0.467128	-0.211081
519	0.46276	0.469434	-0.220105
520	0.464853	0.47174	-0.227182
521	0.466959	0.47393	-0.229875
522	0.468973	0.476185	-0.237811
523	0.471009	0.47847	-0.246062
524	0.472926	0.480586	-0.252623
525	0.474942	0.482713	-0.25629
526	0.476844	0.484843	-0.263825
527	0.478719	0.48692	-0.270472
528	0.480335	0.488753	-0.277663
529	0.481925	0.490392	-0.279268
530	0.483432	0.491932	-0.280356
531	0.484685	0.493266	-0.283021
532	0.48592	0.494554	-0.284769
533	0.487174	0.49586	-0.286459
534	0.488187	0.496891	-0.287061
535	0.488916	0.497651	-0.288063
536	0.489542	0.498244	-0.286975
537	0.490098	0.498753	-0.285456
538	0.490499	0.499001	-0.280414
539	0.490639	0.498974	-0.274913
540	0.490697	0.498963	-0.272621
541	0.490819	0.498964	-0.26861
542	0.490754	0.498767	-0.264255
543	0.490362	0.498189	-0.258181
544	0.49004	0.497566	-0.248211
545	0.48942	0.496745	-0.241593
546	0.488664	0.495763	-0.234115
547	0.487996	0.494843	-0.225835
548	0.487336	0.49402	-0.220449
549	0.486391	0.492876	-0.213888
550	0.485314	0.49149	-0.203747
551	0.484105	0.489914	-0.191571
552	0.482964	0.488602	-0.185955
553	0.481712	0.487096	-0.177561
554	0.48035	0.48543	-0.167506
555	0.479042	0.483934	-0.161317
556	0.47781	0.482412	-0.151806
557	0.476411	0.480776	-0.143956
558	0.474938	0.479124	-0.138026
559	0.473533	0.477459	-0.129518
560	0.472329	0.475939	-0.119061
561	0.470869	0.474358	-0.11505
562	0.469277	0.472562	-0.108375
563	0.467769	0.470779	-0.0992937
564	0.466406	0.46924	-0.0934781
565	0.465069	0.467676	-0.0859723
566	0.463575	0.466017	-0.0805292
567	0.462374	0.464577	-0.072651
568	0.461029	0.463052	-0.0666922
569	0.459717	0.461549	-0.0604183
570	0.458332	0.459951	-0.0533996
571	0.45692	0.45821	-0.0425707
572	0.455437	0.456488	-0.0346352
573	0.454159	0.455064	-0.0298224
574	0.453095	0.453809	-0.0235771
575	0.451509	0.452015	-0.016673
576	0.450226	0.450483	-0.0084511
577	0.449484	0.449449	0.00114591
578	0.448452	0.44816	0.00968296
579	0.446961	0.446377	0.0192513
580	0.446048	0.445242	0.0265852
581	0.445111	0.444104	0.0332028
582	0.443932	0.442666	0.0417112
583	0.442528	0.441001	0.0503629
584	0.442046	0.440255	0.0590432
585	0.441432	0.439302	0.0702732
586	0.440498	0.438075	0.0799276
587	0.439891	0.437209	0.0884647
588	0.43929	0.436349	0.0970018
589	0.438553	0.435364	0.105167
590	0.438326	0.434853	0.114563
591	0.438126	0.434363	0.124132
592	0.437992	0.433948	0.133356
593	0.437886	0.433507	0.144386
594	0.437249	0.432585	0.153812
595	0.436778	0.431838	0.16295
596	0.436431	0.431186	0.172978
597	0.436189	0.43061	0.184065
598	0.436208	0.430315	0.194378
599	0.436049	0.429885	0.203346
600	0.435811	0.429337	0.213516
601	0.435881	0.429068	0.224661
602	0.435979	0.428829	0.235834
603	0.43599	0.42849	0.24738
604	0.435766	0.427985	0.256634
605	0.435835	0.427748	0.266719
606	0.436233	0.427802	0.278064
607	0.436271	0.427575	0.286831
608	0.436416	0.427389	0.297719
609	0.436963	0.427664	0.306686
610	0.437258	0.427629	0.317545
611	0.437429	0.427525	0.326685
612	0.437687	0.427489	0.336369
613	0.438317	0.42778	0.347486
614	0.438791	0.42793	0.358202
615	0.439181	0.428016	0.36823
616	0.439579	0.428073	0.379462
617	0.44009	0.428287	0.389319
618	0.44074	0.428652	0.39866
619	0.441363	0.428971	0.408717
620	0.442032	0.429407	0.416396
621	0.442634	0.429719	0.425996
622	0.443336	0.430053	0.438088
623	0.44392	0.430339	0.447916
624	0.444484	0.4306	0.457888
625	0.445238	0.431017	0.469064
626	0.446031	0.431497	0.47938
627	0.446785	0.431967	0.488693
628	0.447664	0.4326	0.496831
629	0.448817	0.433414	0.508036
630	0.449649	0.433976	0.516977
631	0.45051	0.4345	0.528039
632	0.451532	0.43523	0.537696
633	0.452518	0.435975	0.545663
634	0.453526	0.436589	0.558674
635	0.454582	0.437356	0.568103
636	0.455582	0.43804	0.578564
637	0.456793	0.438922	0.589368
638	0.458119	0.4399	0.60089
639	0.459356	0.440877	0.609488
640	0.460497	0.441715	0.619462
641	0.461802	0.442647	0.631758
642	0.463125	0.443678	0.641417
643	0.46454	0.444685	0.654831
644	0.465902	0.445644	0.668159
645	0.46734	0.446802	0.677418
646	0.468818	0.447979	0.687249
647	0.470353	0.449099	0.70098
648	0.471897	0.450265	0.713506
649	0.473417	0.451402	0.726091
650	0.474877	0.452531	0.73707
651	0.476413	0.453717	0.748594
652	0.478022	0.45495	0.76095
653	0.479511	0.456103	0.772016
654	0.48109	0.45732	0.786436
655	0.48271	0.45857	0.797646
656	0.48437	0.45985	0.811207
657	0.48607	0.46116	0.799108
658	0.48781	0.4625	0.817544
659	0.48959	0.46385	0.849054
660	0.491414	0.465293	0.861556
661	0.493087	0.466548	0.875291
662	0.494942	0.467989	0.888997
663	0.496637	0.469288	0.902016
664	0.498171	0.4704	0.915953
665	0.49978	0.471664	0.927309
666	0.501357	0.472854	0.940128
667	0.503045	0.474147	0.95312
668	0.504733	0.475417	0.966858
669	0.506421	0.476697	0.980309
670	0.507983	0.477921	0.991524
671	0.509048	0.478637	1.00303
672	0.510234	0.479503	1.01355
673	0.5116	0.480456	1.02721
674	0.512845	0.481343	1.03902
675	0.513998	0.482181	1.04935
676	0.514913	0.482827	1.05827
677	0.515868	0.483507	1.06734
678	0.516931	0.484203	1.07944
679	0.517823	0.484745	1.09098
680	0.518602	0.485333	1.09729
681	0.519299	0.48577	1.10587
682	0.519879	0.486096	1.11424
683	0.520445	0.486453	1.1211
684	0.52102	0.48686	1.12661
685	0.521304	0.48697	1.13241
686	0.521621	0.487114	1.13812
687	0.521882	0.487221	1.14322
688	0.52204	0.487245	1.14761
689	0.522267	0.487338	1.152
690	0.522262	0.48717	1.1574
691	0.522221	0.486998	1.1617
692	0.522252	0.486958	1.16406
693	0.522127	0.486793	1.16538
694	0.521962	0.486512	1.16919
695	0.521728	0.486194	1.17195
696	0.521478	0.485971	1.17109
697	0.521109	0.48561	1.17083
698	0.520814	0.48527	1.17226
699	0.520409	0.484803	1.17433
700	0.520006	0.484391	1.17464
701	0.519693	0.484096	1.17407
702	0.519227	0.483712	1.17137
703	0.518595	0.483092	1.17094
704	0.518172	0.482626	1.17241
705	0.51775	0.482207	1.17229
706	0.516994	0.481519	1.17002
707	0.516377	0.480951	1.16842
708	0.515791	0.480442	1.16592
709	0.515066	0.479784	1.16368
710	0.514362	0.479196	1.15987
711	0.513562	0.478399	1.15975
712	0.512787	0.477734	1.15611
713	0.512028	0.47709	1.15229
714	0.511282	0.476342	1.15238
715	0.510431	0.475671	1.14644
716	0.509579	0.474951	1.14213
717	0.50876	0.474204	1.13975
718	0.507917	0.473535	1.13398
719	0.507153	0.472886	1.13017
720	0.506322	0.472165	1.12655
721	0.505552	0.471468	1.12414
722	0.504636	0.470707	1.11906
723	0.503732	0.469989	1.1129
724	0.502885	0.469306	1.10753
725	0.501987	0.468542	1.10308
726	0.50114	0.467832	1.09852
727	0.500191	0.467108	1.09115
728	0.499314	0.466364	1.08679
729	0.498308	0.465507	1.08183
730	0.497417	0.464802	1.07571
731	0.496445	0.463978	1.07084
732	0.495492	0.463192	1.06533
733	0.49464	0.462573	1.05764
734	0.493786	0.461866	1.05276
735	0.492716	0.460953	1.04757
736	0.491822	0.460265	1.04077
737	0.490936	0.459548	1.03527
738	0.490017	0.45877	1.03053
739	0.488975	0.45805	1.01998
740	0.488174	0.457386	1.01542
741	0.48726	0.456649	1.00962
742	0.486049	0.455664	1.00216
743	0.484952	0.454778	0.995195
744	0.48401	0.454114	0.985988
745	0.482791	0.453131	0.978244
746	0.481602	0.452036	0.975147
747	0.480423	0.451088	0.967517
748	0.47907	0.44996	0.960089
749	0.477685	0.448778	0.953407
750	0.47641	0.447761	0.944889
751	0.475317	0.446867	0.93835
752	0.474144	0.445929	0.930607
753	0.472913	0.444907	0.923696
754	0.471691	0.443888	0.916985
755	0.470516	0.44296	0.90887
756	0.469353	0.442031	0.901185
757	0.468181	0.441118	0.89261
758	0.467177	0.440274	0.887305
759	0.466163	0.439437	0.881484
760	0.464917	0.438453	0.872853
761	0.463802	0.437561	0.865455
762	0.462774	0.436731	0.858946
763	0.461651	0.435825	0.851778
764	0.460412	0.434786	0.845183
765	0.45942	0.434092	0.835406
766	0.458491	0.433327	0.82993
767	0.457443	0.432514	0.822246
768	0.456289	0.431573	0.815164
769	0.455259	0.430748	0.808455
770	0.454104	0.429865	0.799481
771	0.452926	0.428895	0.7926
772	0.451914	0.428071	0.786408
773	0.451016	0.427408	0.778638
774	0.449936	0.426582	0.770267
775	0.448849	0.425697	0.763616
776	0.448083	0.425135	0.756879
777	0.447236	0.424463	0.751088
778	0.446115	0.423522	0.745183
779	0.44505	0.422687	0.737529
780	0.444076	0.4219	0.731423
781	0.443325	0.421289	0.726779
782	0.442184	0.420366	0.719584
783	0.440945	0.419434	0.709465
784	0.440214	0.418894	0.703187
785	0.43938	0.418141	0.700492
786	0.438297	0.417328	0.691606
787	0.437171	0.416414	0.684612
788	0.436613	0.416	0.679883
789	0.435707	0.415319	0.672401
790	0.434482	0.414337	0.664404
791	0.433465	0.413525	0.657611
792	0.432963	0.413144	0.653656
793	0.432183	0.412567	0.646977
794	0.43101	0.411599	0.640213
795	0.430156	0.410895	0.635226
796	0.429423	0.410287	0.631156
797	0.428919	0.409913	0.626857
798	0.427526	0.40877	0.618631
799	0.426617	0.408035	0.612813
800	0.4261	0.40766	0.60817
801	0.425457	0.407232	0.601119
802	0.42435	0.406253	0.596877
803	0.423436	0.405487	0.592005
804	0.422798	0.405013	0.58656
805	0.422326	0.404735	0.58014
806	0.421425	0.403975	0.575526
807	0.420371	0.403123	0.568877
808	0.419815	0.402746	0.563002
809	0.419452	0.402588	0.556238
810	0.418595	0.401819	0.553315
811	0.41753	0.400862	0.549733
812	0.416899	0.400409	0.543829
813	0.416609	0.400257	0.539301
814	0.415769	0.399516	0.536063
815	0.414721	0.398597	0.531793
816	0.41396	0.39801	0.526061
817	0.41363	0.397771	0.523081
818	0.413076	0.397277	0.521075
819	0.412184	0.396559	0.515286
820	0.411285	0.395841	0.509383
821	0.410644	0.395374	0.503623
822	0.410359	0.395244	0.498493
823	0.409775	0.394769	0.494883
824	0.408777	0.393912	0.490269
825	0.408054	0.393342	0.485226
826	0.407773	0.393135	0.48279
827	0.407371	0.392788	0.480956
828	0.406592	0.392191	0.474938
829	0.405941	0.391659	0.471041
830	0.405389	0.391212	0.467574
831	0.405273	0.391224	0.463333
832	0.40469	0.390711	0.461098
833	0.403867	0.389996	0.457487
834	0.403186	0.389445	0.453246
835	0.402813	0.389199	0.449034
836	0.402517	0.389005	0.445652
837	0.401838	0.388422	0.442472
838	0.400932	0.387679	0.437085
839	0.400763	0.387602	0.434076
840	0.400763	0.387643	0.432758
841	0.400379	0.38735	0.429721
842	0.399396	0.386469	0.426368
843	0.398553	0.385796	0.420752
844	0.398208	0.385506	0.418947
845	0.398321	0.385744	0.414792
846	0.398038	0.385555	0.411726
847	0.397312	0.384909	0.40909
848	0.396719	0.38443	0.405307
849	0.39656	0.384392	0.401353
850	0.39634	0.384219	0.399777
851	0.39584	0.383807	0.396855
852	0.394891	0.382979	0.392901
853	0.394422	0.382636	0.388746
854	0.394413	0.382708	0.386052
855	0.394179	0.382522	0.384477
856	0.39342	0.381861	0.381239
857	0.392589	0.381124	0.378173
858	0.392245	0.380901	0.374133
859	0.392554	0.381264	0.372385
860	0.392157	0.380973	0.368861
861	0.391392	0.380212	0.368718
862	0.390588	0.379538	0.364448
863	0.390465	0.3795	0.361669
864	0.39063	0.379672	0.361383
865	0.390437	0.37953	0.359749
866	0.389601	0.378775	0.357056
867	0.388953	0.378224	0.353876
868	0.388761	0.378114	0.351154
869	0.389073	0.378457	0.350122
870	0.388763	0.378173	0.349291
871	0.387885	0.377394	0.346025
872	0.387191	0.376798	0.342759
873	0.387338	0.376988	0.341383
874	0.387453	0.377157	0.33955
875	0.387415	0.377161	0.338203
876	0.38659	0.376515	0.332272
877	0.386134	0.376104	0.330811
878	0.386097	0.37614	0.328404
879	0.386324	0.376448	0.32574
880	0.386311	0.376504	0.323476
881	0.385454	0.375716	0.321184
882	0.384719	0.375053	0.318806
883	0.384508	0.374903	0.316772
884	0.38443	0.374865	0.315454
885	0.384448	0.374926	0.31405
886	0.38392	0.374473	0.311586
887	0.383171	0.373729	0.311385
888	0.382892	0.373521	0.309064
889	0.38322	0.373831	0.309695
890	0.383521	0.374245	0.305913
891	0.383651	0.374455	0.303277
892	0.383076	0.373859	0.303993
893	0.382501	0.373331	0.302446
894	0.382728	0.373696	0.297948
895	0.383148	0.374162	0.296372
896	0.383596	0.374744	0.291931
897	0.383631	0.374746	0.29302
898	0.383218	0.374397	0.2909
899	0.383345	0.374622	0.28772
900	0.384194	0.375461	0.288035
901	0.38489	0.376314	0.282849
902	0.385448	0.37688	0.282591
903	0.385587	0.377024	0.282448
904	0.385745	0.377249	0.280184
905	0.386632	0.378203	0.278007
906	0.388203	0.379746	0.278952
907	0.389354	0.380977	0.276259
908	0.389824	0.38153	0.273538
909	0.388965	0.380681	0.273222
910	0.387315	0.379046	0.272707
911	0.385549	0.377328	0.271131
912	0.383968	0.375872	0.267034
913	0.382328	0.374277	0.265515
914	0.380678	0.372662	0.264427
915	0.379267	0.371234	0.264914
916	0.378682	0.370699	0.263309
917	0.37868	0.37084	0.258582
918	0.37846	0.370594	0.259442
919	0.37789	0.37011	0.256548
920	0.377053	0.369283	0.256261
921	0.375722	0.368012	0.254313
922	0.375398	0.367681	0.254514
923	0.375388	0.367729	0.252623
924	0.37516	0.367533	0.251534
925	0.374492	0.366899	0.250445
926	0.373803	0.366299	0.247495
927	0.373205	0.365739	0.246234
928	0.373065	0.365601	0.246177
929	0.373401	0.365918	0.246807
930	0.373462	0.365969	0.247093
931	0.372833	0.36545	0.243484
932	0.372237	0.364891	0.242252
933	0.371808	0.364512	0.240676
934	0.371856	0.364656	0.237467
935	0.372371	0.365165	0.237668
936	0.372273	0.365122	0.235863
937	0.371419	0.364293	0.235032
938	0.371064	0.363916	0.235719
939	0.370985	0.36388	0.234316
940	0.370956	0.363931	0.231708
941	0.371308	0.364317	0.230534
942	0.37111	0.364186	0.228385
943	0.370541	0.363731	0.224603
944	0.370282	0.36344	0.225635
945	0.37014	0.363318	0.225004
946	0.370172	0.363513	0.219618
947	0.370324	0.36361	0.221423
948	0.370156	0.363424	0.222025
949	0.369608	0.362922	0.220506
950	0.369102	0.362481	0.218386
951	0.369061	0.362471	0.217326
952	0.369095	0.362388	0.221223
953	0.36915	0.362524	0.21853
954	0.369016	0.362513	0.21449
955	0.36849	0.362014	0.213631
956	0.368169	0.361739	0.212026
957	0.368174	0.361756	0.211654
958	0.368154	0.361759	0.21088
959	0.368067	0.36172	0.209333
960	0.367743	0.361409	0.208932
961	0.367453	0.361135	0.208388
962	0.367147	0.360784	0.209878
963	0.36711	0.360795	0.208216
964	0.367224	0.361007	0.205036
965	0.367098	0.360814	0.207213
966	0.36663	0.360393	0.205723
967	0.366592	0.360471	0.201884
968	0.366524	0.360374	0.20283
969	0.366204	0.360131	0.200309
970	0.366293	0.360298	0.197702
971	0.366056	0.360068	0.197472
972	0.365571	0.359571	0.197874
973	0.365517	0.359589	0.195496
974	0.365454	0.359587	0.193519
975	0.365323	0.359377	0.196126
976	0.36521	0.359298	0.19498
977	0.364997	0.359135	0.193318
978	0.364821	0.359006	0.191771
979	0.3648	0.359052	0.189594
980	0.364642	0.358942	0.188018
981	0.364619	0.35883	0.190883
982	0.364376	0.358631	0.189451
983	0.36402	0.358433	0.184265
984	0.364243	0.358699	0.182804
985	0.36416	0.358564	0.184552
986	0.364024	0.358373	0.186357
987	0.364089	0.358447	0.186099
988	0.363873	0.358296	0.183979
989	0.363811	0.358385	0.178994
990	0.364037	0.358608	0.179051
991	0.36389	0.358487	0.178192
992	0.363758	0.358308	0.179767
993	0.363667	0.358288	0.177389
994	0.363715	0.358345	0.177103
995	0.363765	0.358484	0.174152
996	0.363601	0.358312	0.174496
997	0.363423	0.358147	0.174009
998	0.363231	0.358015	0.172061
999	0.363296	0.358011	0.174295
1000	0.363514	0.358199	0.175298
1002.5	0.363108	0.358024	0.167649
1005	0.363208	0.358273	0.16275
1007.5	0.363265	0.358398	0.160544
1010	0.36328	0.358394	0.161203
1012.5	0.362827	0.358028	0.158252
1015	0.362734	0.358023	0.155387
1017.5	0.363603	0.358939	0.15384
1020	0.363584	0.35898	0.151863
1022.5	0.36316	0.358619	0.149772
1025	0.362292	0.357845	0.146649
1027.5	0.361313	0.356913	0.145131
1030	0.360328	0.355942	0.144673
1032.5	0.359519	0.355184	0.142954
1035	0.358732	0.354447	0.141321
1037.5	0.358038	0.353796	0.139888
1040	0.357708	0.353527	0.137912
1042.5	0.357452	0.353336	0.135792
1045	0.357208	0.353146	0.133987
1047.5	0.357061	0.353035	0.132784
1050	0.356947	0.352943	0.132096
1052.5	0.35663	0.35267	0.130606
1055	0.356425	0.352519	0.12883
1057.5	0.356318	0.352473	0.126825
1060	0.356258	0.35246	0.125278
1062.5	0.356241	0.352486	0.123874
1065	0.356295	0.352587	0.12227
1067.5	0.356095	0.352406	0.121697
1070	0.355885	0.352207	0.121296
1072.5	0.355922	0.352312	0.119061
1075	0.35605	0.352493	0.117313
1077.5	0.356228	0.35271	0.116024
1080	0.356385	0.352958	0.113045
1082.5	0.356465	0.353079	0.111727
1085	0.356447	0.353033	0.112586
1087.5	0.356588	0.353246	0.110237
1090	0.356609	0.353326	0.108289
1092.5	0.356271	0.35296	0.109177
1095	0.355847	0.352512	0.109979
1097.5	0.35535	0.352007	0.110266
1100	0.354768	0.351516	0.107287
1102.5	0.354373	0.351183	0.105195
1105	0.354074	0.350937	0.103505
1107.5	0.353369	0.350272	0.10213
1110	0.35296	0.349898	0.100984
1112.5	0.352944	0.349909	0.100096
1115	0.353027	0.350018	0.099265
1117.5	0.35313	0.350143	0.0984915
1120	0.353254	0.35029	0.0977467
1122.5	0.353787	0.350847	0.0969159
1125	0.35439	0.351474	0.0961424
1127.5	0.354503	0.351636	0.0945667
1130	0.354911	0.352078	0.0934495
1132.5	0.355525	0.352713	0.0927619
1135	0.356903	0.354104	0.0923035
1137.5	0.358891	0.356117	0.0914727
1140	0.361505	0.358767	0.0902695
1142.5	0.364946	0.362239	0.0892668
1145	0.368762	0.366082	0.0883787
1147.5	0.372503	0.369837	0.0879204
1150	0.374271	0.371641	0.0867458
1152.5	0.375168	0.372582	0.0853134
1155	0.375186	0.372619	0.0846545
1157.5	0.374718	0.372169	0.0840815
1160	0.373868	0.371338	0.0834226
1162.5	0.373187	0.37066	0.0833653
1165	0.373871	0.371355	0.0830216
1167.5	0.376473	0.373985	0.0820475
1170	0.383227	0.380768	0.0811308
1172.5	0.391479	0.38905	0.0801281
1175	0.403722	0.401336	0.0786671
1177.5	0.423826	0.421475	0.0774925
1180	0.445927	0.443608	0.0764612
1182.5	0.467736	0.465448	0.0754298
1185	0.477779	0.475484	0.0756877
1187.5	0.47802	0.475691	0.0768336
1190	0.454099	0.451772	0.0768049
1192.5	0.426472	0.424177	0.0756877
1195	0.398238	0.396004	0.0736823
1197.5	0.382398	0.380196	0.0725937
1200	0.370257	0.368085	0.0716769
1202.5	0.363885	0.361739	0.0707602
1205	0.36205	0.35996	0.0689267
1207.5	0.361322	0.359266	0.0677808
1210	0.3611	0.358977	0.0700154
1212.5	0.361048	0.358949	0.0691846
1215	0.360855	0.35882	0.0671219
1217.5	0.359357	0.357331	0.0668354
1220	0.357324	0.355329	0.0658041
1222.5	0.354779	0.352831	0.0642571
1225	0.352698	0.350728	0.0649447
1227.5	0.35105	0.349087	0.0647728
1230	0.349789	0.347864	0.0634836
1232.5	0.349326	0.347414	0.0630539
1235	0.349033	0.347131	0.0627388
1237.5	0.348852	0.34696	0.062395
1240	0.348823	0.346939	0.0621372
1242.5	0.348778	0.346907	0.0616788
1245	0.348554	0.346726	0.0603037
1247.5	0.348505	0.346692	0.059788
1250	0.348503	0.346693	0.0596735
1252.5	0.348283	0.346488	0.0592151
1255	0.348274	0.346506	0.058327
1257.5	0.348415	0.34668	0.0572097
1260	0.348594	0.346908	0.0555768
1262.5	0.348671	0.347006	0.0548893
1265	0.348636	0.34696	0.055233
1267.5	0.348499	0.346819	0.0553763
1270	0.348317	0.346624	0.055806
1272.5	0.348091	0.34637	0.0567514
1275	0.347909	0.346217	0.055806
1277.5	0.347822	0.346158	0.0549179
1280	0.347958	0.346282	0.0552903
1282.5	0.347818	0.346162	0.0546601
1285	0.347623	0.345992	0.0538006
1287.5	0.347604	0.345971	0.0538866
1290	0.34762	0.346006	0.0532277
1292.5	0.347643	0.346057	0.0523109
1295	0.347552	0.345966	0.0523109
1297.5	0.347363	0.34579	0.0519099
1300	0.347097	0.345541	0.0513369
1302.5	0.347014	0.345487	0.0503915
1305	0.346875	0.345366	0.0497899
1307.5	0.346668	0.345169	0.0494462
1310	0.346518	0.345019	0.0494462
1312.5	0.346415	0.344921	0.0493029
1315	0.346364	0.344887	0.04873
1317.5	0.346334	0.34486	0.048644
1320	0.346326	0.34485	0.0486727
1322.5	0.346356	0.344875	0.0488732
1325	0.346727	0.345252	0.048644
1327.5	0.347095	0.345632	0.0482716
1330	0.347222	0.345778	0.0476413
1332.5	0.347958	0.346518	0.0474695
1335	0.348781	0.347342	0.0474695
1337.5	0.348948	0.347543	0.0463522
1340	0.349711	0.348314	0.0460944
1342.5	0.35078	0.349381	0.0461803
1345	0.351899	0.350521	0.0454355
1347.5	0.353297	0.351923	0.0453495
1350	0.354859	0.353477	0.0455787
1352.5	0.357415	0.356058	0.0447479
1355	0.360794	0.359447	0.0444328
1357.5	0.364756	0.363402	0.044662
1360	0.37037	0.369055	0.0433728
1362.5	0.378173	0.376858	0.0433728
1365	0.387377	0.386001	0.0454068
1367.5	0.396352	0.395022	0.0438885
1370	0.402189	0.400876	0.0432869
1372.5	0.402249	0.400885	0.0449771
1375	0.402508	0.401164	0.0443182
1377.5	0.403338	0.402026	0.0432869
1380	0.405351	0.404059	0.042628
1382.5	0.40692	0.405615	0.0430577
1385	0.409609	0.408278	0.0438885
1387.5	0.414935	0.413583	0.0446047
1390	0.423355	0.422049	0.043029
1392.5	0.432604	0.431345	0.0415393
1395	0.439906	0.438594	0.0432296
1397.5	0.443165	0.441866	0.0427998
1400	0.444656	0.443395	0.0416253
1402.5	0.44507	0.443824	0.0411096
1405	0.440626	0.439383	0.0409664
1407.5	0.433045	0.431797	0.0411956
1410	0.421871	0.420601	0.0418831
1412.5	0.410677	0.409398	0.0421982
1415	0.399526	0.398245	0.0422269
1417.5	0.391	0.389754	0.0411383
1420	0.386005	0.384787	0.0401642
1422.5	0.38313	0.381939	0.0392475
1425	0.381453	0.380253	0.0396199
1427.5	0.37904	0.377835	0.0397345
1430	0.376004	0.374804	0.0395913
1432.5	0.373861	0.372673	0.0391902
1435	0.37172	0.370542	0.0388464
1437.5	0.369447	0.368279	0.0385027
1440	0.367112	0.365953	0.0382162
1442.5	0.364992	0.363846	0.0378151
1445	0.362949	0.361818	0.0372708
1447.5	0.361282	0.36015	0.0373281
1450	0.359948	0.358805	0.0377292
1452.5	0.358897	0.357731	0.0384167
1455	0.359181	0.35802	0.0383021
1457.5	0.3595	0.358342	0.0382162
1460	0.359841	0.358691	0.0379297
1462.5	0.360538	0.359381	0.0381302
1465	0.360484	0.359346	0.0375573
1467.5	0.359509	0.358418	0.0359817
1470	0.359026	0.357912	0.0367551
1472.5	0.358584	0.357453	0.0372995
1475	0.358132	0.356992	0.0376432
1477.5	0.358231	0.35711	0.036927
1480	0.358351	0.357236	0.0367838
1482.5	0.358462	0.35733	0.0373568
1485	0.358833	0.357709	0.0371276
1487.5	0.359057	0.357939	0.0368697
1490	0.359082	0.357979	0.0363827
1492.5	0.359518	0.358446	0.0353801
1495	0.360345	0.359286	0.0349503
1497.5	0.361687	0.360615	0.0353801
1500	0.364138	0.363095	0.034406
1502.5	0.366159	0.365123	0.0341482
1505	0.36758	0.366509	0.0353228
1507.5	0.37039	0.369341	0.0345779
1510	0.373357	0.372323	0.0341195
1512.5	0.376677	0.375649	0.033919
1515	0.377864	0.376833	0.0339763
1517.5	0.378741	0.377696	0.0344633
1520	0.379429	0.378356	0.0353514
1522.5	0.379557	0.378518	0.0342341
1525	0.37965	0.378622	0.033919
1527.5	0.379732	0.378682	0.0345779
1530	0.378916	0.377888	0.033919
1532.5	0.378631	0.377606	0.0338044
1535	0.378866	0.377826	0.0342914
1537.5	0.378666	0.377636	0.034005
1540	0.378504	0.377476	0.0338904
1542.5	0.378363	0.377333	0.0339763
1545	0.378013	0.376961	0.0347212
1547.5	0.377689	0.376637	0.0346925
1550	0.377288	0.376258	0.0339477
1552.5	0.376018	0.375006	0.0334034
1555	0.374561	0.373558	0.0330882
1557.5	0.372862	0.37186	0.0330023
1560	0.370776	0.369758	0.0335466
1562.5	0.368242	0.367227	0.0334893
1565	0.365464	0.364463	0.0330309
1567.5	0.362919	0.361934	0.032458
1570	0.36061	0.359608	0.0330596
1572.5	0.358422	0.357396	0.0338331
1575	0.356789	0.355799	0.0326585
1577.5	0.355766	0.354783	0.0324007
1580	0.354867	0.353888	0.0322861
1582.5	0.353725	0.352769	0.0315126
1585	0.353356	0.352388	0.0319137
1587.5	0.353185	0.352208	0.0322001
1590	0.352928	0.351986	0.0310829
1592.5	0.3531	0.352153	0.0312261
1595	0.35317	0.352216	0.0314553
1597.5	0.352839	0.351888	0.031398
1600	0.352512	0.351565	0.0312261
1602.5	0.352555	0.351611	0.0311402
1605	0.353122	0.352179	0.0310829
1607.5	0.353065	0.352086	0.0322861
1610	0.353348	0.352372	0.0322288
1612.5	0.354041	0.353109	0.0306818
1615	0.35604	0.355155	0.0291921
1617.5	0.357071	0.356197	0.0288197
1620	0.357291	0.356398	0.02945
1622.5	0.358721	0.357819	0.0297651
1625	0.359881	0.358981	0.0296791
1627.5	0.361053	0.360163	0.0293067
1630	0.363357	0.362481	0.028877
1632.5	0.366093	0.365211	0.0291062
1635	0.369179	0.368283	0.0295072
1637.5	0.372665	0.371769	0.0295359
1640	0.378341	0.377468	0.028791
1642.5	0.384509	0.383644	0.0285332
1645	0.390532	0.389626	0.029851
1647.5	0.393771	0.392875	0.0295645
1650	0.395056	0.394174	0.0291062
1652.5	0.394163	0.39329	0.0287624
1655	0.393494	0.392639	0.0281894
1657.5	0.393368	0.392516	0.0281321
1660	0.393767	0.392907	0.02839
1662.5	0.393409	0.39255	0.0283327
1665	0.394169	0.393297	0.0287624
1667.5	0.396164	0.395271	0.02945
1670	0.400632	0.399772	0.0283613
1672.5	0.409189	0.408306	0.0291348
1675	0.42311	0.422192	0.0302521
1677.5	0.447208	0.446321	0.0292781
1680	0.488927	0.488047	0.0290489
1682.5	0.554127	0.553239	0.0292494
1685	0.663162	0.662255	0.029937
1687.5	0.752039	0.750948	0.0359817
1690	0.793927	0.792724	0.0397345

## Sheet: Figure 3a-55%
Mueller Matrix Derived Data	LCP	RCP	CD
Wavelength (nm)
193	3.03386	3.18977	-5.1509
194	3.03621	3.17393	-4.54191
195	3.0942	3.21824	-4.07976
196	3.08197	3.14267	-2.00086
197	3.08991	3.14146	-1.70958
198	3.12378	3.19791	-2.43377
199	3.15927	3.24109	-2.68468
200	3.16494	3.23508	-2.31005
201	3.13194	3.17134	-1.28506
202	3.07935	3.11464	-1.15949
203	3.09909	3.16115	-2.06288
204	3.11238	3.17134	-1.95218
205	3.15428	3.20901	-1.81362
206	3.15802	3.22113	-2.08056
207	3.06905	3.12033	-1.69512
208	3.04576	3.08302	-1.22421
209	3.05061	3.08619	-1.17952
210	3.01637	3.05552	-1.30116
211	2.99012	3.02965	-1.30087
212	2.96698	2.99654	-0.964678
213	2.9108	2.93293	-0.735981
214	2.90205	2.92263	-0.672287
215	2.9165	2.94233	-0.844524
216	2.92665	2.95039	-0.783942
217	2.9307	2.95468	-0.790221
218	2.94577	2.97021	-0.805129
219	2.95311	2.97964	-0.865255
220	2.93367	2.959	-0.845011
221	2.87452	2.89449	-0.657812
222	2.79263	2.80715	-0.478835
223	2.69919	2.71153	-0.405623
224	2.56783	2.57561	-0.25248
225	2.39979	2.40561	-0.192745
226	2.22141	2.22541	-0.13264
227	2.04929	2.05168	-0.0792973
228	1.8526	1.85403	-0.0460944
229	1.65561	1.65687	-0.0419404
230	1.47816	1.47963	-0.0487586
231	1.33487	1.33581	-0.0308537
232	1.22767	1.22838	-0.0234912
233	1.14921	1.15009	-0.0291348
234	1.09179	1.09256	-0.0252674
235	1.04709	1.0478	-0.0235199
236	1.00873	1.00955	-0.0274446
237	0.973728	0.97462	-0.0293354
238	0.940134	0.940918	-0.025869
239	0.907258	0.908147	-0.0293354
240	0.875721	0.876645	-0.0305386
241	0.846033	0.847006	-0.0321428
242	0.819943	0.820971	-0.0339477
243	0.797272	0.798262	-0.0326012
244	0.777695	0.778594	-0.0296218
245	0.760473	0.761465	-0.0327445
246	0.745379	0.746504	-0.0371562
247	0.732554	0.73358	-0.0338904
248	0.721692	0.722643	-0.0313407
249	0.712631	0.713618	-0.0325153
250	0.705104	0.706087	-0.0324866
251	0.698898	0.699855	-0.0315126
252	0.693506	0.694507	-0.0330023
253	0.688687	0.689708	-0.0337185
254	0.684832	0.685785	-0.0314267
255	0.681682	0.682672	-0.0326299
256	0.679131	0.680078	-0.0312548
257	0.677229	0.678157	-0.0305959
258	0.67628	0.677276	-0.0328877
259	0.675985	0.67696	-0.0321715
260	0.675755	0.676736	-0.0324007
261	0.675652	0.676575	-0.0304813
262	0.676164	0.677033	-0.0286478
263	0.676659	0.677421	-0.0251528
264	0.676727	0.677588	-0.0284186
265	0.677564	0.678408	-0.0278457
266	0.680076	0.680848	-0.0254965
267	0.683229	0.684017	-0.0259836
268	0.684697	0.685387	-0.0227464
269	0.682428	0.683093	-0.0219156
270	0.67959	0.680211	-0.0205405
271	0.677169	0.677799	-0.0207983
272	0.674605	0.675185	-0.0191081
273	0.671194	0.671718	-0.0172746
274	0.668605	0.669099	-0.0163006
275	0.669412	0.669816	-0.0133499
276	0.674244	0.674751	-0.0167017
277	0.674084	0.674456	-0.012204
278	0.665046	0.665357	-0.0103132
279	0.650997	0.651331	-0.0110294
280	0.638204	0.638572	-0.0121467
281	0.62938	0.629705	-0.0107143
282	0.623757	0.623973	-0.0071333
283	0.61963	0.6198	-0.00564362
284	0.615353	0.615487	-0.00446906
285	0.610942	0.61108	-0.00458365
286	0.6067	0.606727	-0.00091673
287	0.602634	0.602601	0.00108862
288	0.599129	0.599113	0.00051566
289	0.596332	0.596325	0.000229182
290	0.59393	0.593956	-0.000830786
291	0.591887	0.591796	0.00300802
292	0.588901	0.588786	0.00381016
293	0.584271	0.584181	0.00292208
294	0.577888	0.577693	0.0064744
295	0.570201	0.569989	0.00696142
296	0.562235	0.562023	0.00701871
297	0.555005	0.55474	0.00870893
298	0.549009	0.548685	0.0106856
299	0.544138	0.543787	0.0116024
300	0.540092	0.539756	0.0110581
301	0.536852	0.536416	0.0143812
302	0.534072	0.53362	0.0148969
303	0.531309	0.530848	0.015212
304	0.529162	0.528657	0.0167017
305	0.527249	0.526735	0.0169595
306	0.525159	0.524666	0.016272
307	0.523183	0.522614	0.0187643
308	0.521255	0.520616	0.0210561
309	0.519312	0.518673	0.0210275
310	0.517417	0.516841	0.0189935
311	0.515628	0.514983	0.021228
312	0.513696	0.513119	0.0190221
313	0.511984	0.511459	0.0173319
314	0.510385	0.509765	0.0204259
315	0.508467	0.507803	0.0219442
316	0.506653	0.506036	0.0203686
317	0.50524	0.504533	0.0233193
318	0.503555	0.502805	0.0247804
319	0.501745	0.50094	0.0265852
320	0.500029	0.499305	0.0238636
321	0.498383	0.497651	0.0241501
322	0.496803	0.495928	0.0289056
323	0.495123	0.494257	0.0285619
324	0.493421	0.492507	0.0301375
325	0.491755	0.490898	0.0282467
326	0.490155	0.489358	0.02627
327	0.488813	0.487898	0.0301948
328	0.487513	0.486487	0.0338617
329	0.486147	0.485164	0.0324293
330	0.484897	0.483908	0.0326299
331	0.483409	0.482346	0.0350649
332	0.481921	0.480869	0.0346639
333	0.480884	0.479803	0.0356092
334	0.4802	0.479099	0.0363254
335	0.479198	0.478185	0.0334034
336	0.478172	0.477335	0.0275592
337	0.477019	0.4762	0.0270149
338	0.475818	0.47503	0.0259549
339	0.47494	0.474063	0.0289056
340	0.47369	0.472802	0.0293067
341	0.47269	0.471821	0.0286478
342	0.472493	0.471554	0.0309396
343	0.473011	0.471888	0.0369843
344	0.474371	0.473232	0.0375859
345	0.472819	0.471788	0.034005
346	0.470222	0.469224	0.0329163
347	0.469115	0.468128	0.0325726
348	0.468824	0.467935	0.0293354
349	0.468035	0.467165	0.0286478
350	0.467283	0.46635	0.0307964
351	0.466889	0.465924	0.0317991
352	0.466293	0.465431	0.02839
353	0.465758	0.464873	0.0291921
354	0.465195	0.464354	0.0277311
355	0.464735	0.464023	0.0234912
356	0.464477	0.46368	0.02627
357	0.464006	0.46312	0.0292781
358	0.463306	0.462392	0.0301375
359	0.462923	0.46202	0.0298224
360	0.462431	0.461512	0.0303094
361	0.46168	0.460849	0.0274446
362	0.461062	0.460233	0.02733
363	0.460461	0.459568	0.0294786
364	0.459509	0.458763	0.0246085
365	0.4591	0.458351	0.0247231
366	0.458598	0.457725	0.028791
367	0.457929	0.457003	0.0305386
368	0.457351	0.456381	0.0319996
369	0.456852	0.455915	0.0309396
370	0.456204	0.455275	0.0306245
371	0.455743	0.454881	0.0284186
372	0.455238	0.454366	0.0287624
373	0.454793	0.453871	0.0304526
374	0.454448	0.453571	0.0289056
375	0.453987	0.453116	0.0287338
376	0.45326	0.452375	0.0291921
377	0.452506	0.451635	0.0287338
378	0.451634	0.450709	0.0305672
379	0.450957	0.450037	0.0303667
380	0.44997	0.449143	0.0272727
381	0.449213	0.448394	0.0270149
382	0.448762	0.447998	0.0252101
383	0.447845	0.447143	0.0231474
384	0.447361	0.446417	0.0311402
385	0.446616	0.445662	0.0314553
386	0.445754	0.444875	0.0289916
387	0.44508	0.444218	0.0284186
388	0.444237	0.443419	0.0269576
389	0.443518	0.442558	0.0316845
390	0.442877	0.441952	0.0305099
391	0.442587	0.441605	0.0324007
392	0.442151	0.441308	0.0277884
393	0.441927	0.441034	0.0294786
394	0.441367	0.440365	0.0330309
395	0.440806	0.43986	0.0311688
396	0.440706	0.439675	0.034005
397	0.440541	0.439584	0.0315699
398	0.440284	0.439395	0.0293067
399	0.439719	0.438769	0.0313407
400	0.43907	0.438093	0.0322288
401	0.438488	0.437497	0.0327158
402	0.438118	0.43712	0.0329163
403	0.437829	0.436852	0.0321715
404	0.437617	0.436596	0.0336612
405	0.437168	0.43624	0.0305959
406	0.436509	0.435613	0.0295359
407	0.435995	0.434972	0.0337185
408	0.435934	0.434868	0.0351509
409	0.435809	0.434814	0.0328304
410	0.435291	0.434258	0.0340623
411	0.435058	0.434032	0.0338904
412	0.434965	0.43387	0.0360962
413	0.434424	0.433367	0.0348357
414	0.433709	0.432588	0.0369843
415	0.433467	0.432289	0.0388464
416	0.433399	0.4322	0.039534
417	0.433085	0.431957	0.0372135
418	0.432679	0.431686	0.0327731
419	0.432451	0.431402	0.0346639
420	0.432219	0.431068	0.037987
421	0.432572	0.431405	0.0385027
422	0.432274	0.431127	0.0377865
423	0.431592	0.43048	0.0366692
424	0.431016	0.429939	0.0355233
425	0.430788	0.429721	0.0351795
426	0.430736	0.429622	0.0367551
427	0.430666	0.429563	0.0363541
428	0.430213	0.429218	0.0328017
429	0.430046	0.429042	0.0330882
430	0.429777	0.428719	0.034893
431	0.429033	0.427935	0.0362395
432	0.428841	0.42769	0.0379584
433	0.429262	0.428161	0.0363254
434	0.42918	0.428087	0.036039
435	0.428856	0.427777	0.0356092
436	0.429058	0.427936	0.0369843
437	0.428974	0.427864	0.0366406
438	0.42841	0.427314	0.0361249
439	0.428289	0.427185	0.0363827
440	0.428108	0.427058	0.0346925
441	0.428218	0.427117	0.0362968
442	0.428027	0.426935	0.0360103
443	0.427477	0.426527	0.0313407
444	0.427296	0.426357	0.0309683
445	0.427382	0.42629	0.0360103
446	0.427024	0.425912	0.0366692
447	0.42686	0.425865	0.032859
448	0.426683	0.425717	0.0318277
449	0.426461	0.425529	0.0307391
450	0.426356	0.425465	0.029364
451	0.42612	0.425222	0.0296505
452	0.426114	0.425191	0.030424
453	0.425849	0.425073	0.0256111
454	0.42566	0.424947	0.0235199
455	0.425678	0.42494	0.024322
456	0.425582	0.424795	0.0259549
457	0.425422	0.424604	0.0269862
458	0.425254	0.424488	0.025296
459	0.424974	0.424278	0.0229755
460	0.424769	0.424063	0.023262
461	0.424515	0.423802	0.0235485
462	0.424511	0.423782	0.0240642
463	0.424535	0.423914	0.0204545
464	0.424493	0.423836	0.021715
465	0.424469	0.423829	0.0211134
466	0.42412	0.423537	0.0192227
467	0.423647	0.423121	0.0173606
468	0.423471	0.422988	0.0159282
469	0.423268	0.422882	0.0127483
470	0.423372	0.422873	0.0164438
471	0.423511	0.42307	0.0145531
472	0.42347	0.423161	0.01017
473	0.423274	0.422968	0.0101127
474	0.422756	0.422583	0.00570091
475	0.422784	0.422621	0.00538579
476	0.42275	0.422514	0.00776355
477	0.422553	0.422383	0.00561497
478	0.422494	0.422394	0.00332314
479	0.422674	0.422651	0.000744843
480	0.422651	0.422753	-0.00335179
481	0.42247	0.422685	-0.00710465
482	0.422459	0.422722	-0.00868028
483	0.422525	0.422848	-0.0106856
484	0.422824	0.423265	-0.0145531
485	0.42294	0.42346	-0.01822
486	0.42307	0.42367	-0.023749
487	0.4232	0.42388	-0.0274446
488	0.42333	0.42409	-0.0275592
489	0.423463	0.424297	-0.0275305
490	0.42398	0.42486	-0.0290202
491	0.42423	0.42521	-0.0323147
492	0.424661	0.425793	-0.0373281
493	0.425092	0.426365	-0.0419977
494	0.425702	0.427121	-0.0468392
495	0.426481	0.428053	-0.0518239
496	0.427357	0.429096	-0.0573816
497	0.428263	0.430108	-0.0608194
498	0.42905	0.431008	-0.0646009
499	0.430157	0.432272	-0.0697575
500	0.431172	0.433419	-0.074112
501	0.43241	0.434862	-0.080873
502	0.433611	0.436251	-0.0870896
503	0.434673	0.437466	-0.092103
504	0.436187	0.439234	-0.100526
505	0.437821	0.440915	-0.102044
506	0.439474	0.442754	-0.108175
507	0.441108	0.444695	-0.118316
508	0.442915	0.44672	-0.125507
509	0.444827	0.448764	-0.129833
510	0.446483	0.450625	-0.136594
511	0.448421	0.45279	-0.144128
512	0.450445	0.455084	-0.152981
513	0.452364	0.457262	-0.161518
514	0.454356	0.459419	-0.166961
515	0.456617	0.461929	-0.175183
516	0.458773	0.464273	-0.181429
517	0.460699	0.466426	-0.188878
518	0.462868	0.468791	-0.195324
519	0.465015	0.471126	-0.201541
520	0.467117	0.473546	-0.212026
521	0.469338	0.475899	-0.216381
522	0.471461	0.478206	-0.222483
523	0.473574	0.480538	-0.229674
524	0.475621	0.482708	-0.233714
525	0.477618	0.484843	-0.238269
526	0.47951	0.486932	-0.244773
527	0.481427	0.489004	-0.249872
528	0.483187	0.490874	-0.25354
529	0.484712	0.492491	-0.256577
530	0.486142	0.49402	-0.259843
531	0.487481	0.495424	-0.261991
532	0.488788	0.496677	-0.260186
533	0.489919	0.497791	-0.259671
534	0.490851	0.498741	-0.260244
535	0.491601	0.499453	-0.259012
536	0.492175	0.499979	-0.257407
537	0.492706	0.500435	-0.254915
538	0.493092	0.50068	-0.250274
539	0.493104	0.500548	-0.245489
540	0.493058	0.500467	-0.244372
541	0.493146	0.500393	-0.238986
542	0.49305	0.500044	-0.230706
543	0.49248	0.499344	-0.22638
544	0.491935	0.49859	-0.219504
545	0.491322	0.497759	-0.212313
546	0.490453	0.496634	-0.203861
547	0.489613	0.495555	-0.196011
548	0.488837	0.494642	-0.191427
549	0.487829	0.493346	-0.181945
550	0.486708	0.49191	-0.171545
551	0.4853	0.490275	-0.164096
552	0.484134	0.488828	-0.154814
553	0.482791	0.487236	-0.146563
554	0.481252	0.485408	-0.137109
555	0.47989	0.483831	-0.129947
556	0.478498	0.482261	-0.124103
557	0.476945	0.480459	-0.115938
558	0.475499	0.478725	-0.106398
559	0.474094	0.477127	-0.100039
560	0.472692	0.475526	-0.0934495
561	0.471191	0.4738	-0.0860583
562	0.46951	0.47191	-0.0791541
563	0.467956	0.470137	-0.0719634
564	0.466527	0.468483	-0.0644863
565	0.465106	0.466936	-0.060361
566	0.46357	0.465276	-0.0562644
567	0.462361	0.463741	-0.0455214
568	0.460958	0.462046	-0.0358957
569	0.459548	0.460467	-0.0302807
570	0.458075	0.458748	-0.0222021
571	0.456547	0.457055	-0.016759
572	0.455022	0.45537	-0.0114878
573	0.453741	0.453905	-0.00541443
574	0.452678	0.452587	0.00300802
575	0.451146	0.450829	0.0104851
576	0.449838	0.44928	0.0183919
577	0.448994	0.448142	0.0281321
578	0.447931	0.446821	0.0365833
579	0.446475	0.445215	0.041568
580	0.445558	0.444072	0.0489878
581	0.444519	0.442731	0.0589286
582	0.443454	0.441338	0.0697862
583	0.442383	0.440086	0.0758023
584	0.441872	0.439315	0.0843394
585	0.441152	0.438308	0.0937932
586	0.440296	0.437184	0.102646
587	0.439743	0.436353	0.111813
588	0.439159	0.435538	0.119405
589	0.438609	0.434674	0.129747
590	0.438455	0.434277	0.137797
591	0.438322	0.433868	0.146907
592	0.438208	0.433411	0.158252
593	0.43792	0.432868	0.166617
594	0.437346	0.432025	0.175499
595	0.437053	0.431372	0.187359
596	0.436787	0.430782	0.198045
597	0.436604	0.430273	0.208846
598	0.436687	0.430012	0.220191
599	0.43654	0.42956	0.230219
600	0.436366	0.429149	0.238011
601	0.4364	0.428875	0.248211
602	0.436499	0.428591	0.260788
603	0.436627	0.428445	0.269842
604	0.436474	0.427958	0.280901
605	0.436545	0.427725	0.2909
606	0.437047	0.427858	0.303105
607	0.437211	0.427708	0.313419
608	0.437411	0.427615	0.323104
609	0.437958	0.427823	0.334278
610	0.438254	0.427843	0.343389
611	0.438494	0.427842	0.351326
612	0.438814	0.427813	0.362844
613	0.439518	0.428146	0.375078
614	0.440034	0.428359	0.385107
615	0.440448	0.428481	0.394706
616	0.440912	0.428603	0.405967
617	0.441558	0.428947	0.415909
618	0.442256	0.429332	0.426253
619	0.442855	0.429615	0.436684
620	0.443632	0.430105	0.44614
621	0.444302	0.4305	0.455252
622	0.444979	0.430852	0.46594
623	0.445677	0.431181	0.478119
624	0.446315	0.43151	0.48832
625	0.44707	0.431987	0.49749
626	0.447889	0.43252	0.506918
627	0.448787	0.433028	0.519757
628	0.44977	0.433657	0.531478
629	0.450945	0.434617	0.538499
630	0.451851	0.435199	0.549217
631	0.452762	0.435774	0.560279
632	0.453889	0.43656	0.571513
633	0.454971	0.437316	0.582318
634	0.455988	0.43802	0.592578
635	0.457074	0.438789	0.603068
636	0.458148	0.439543	0.613615
637	0.45945	0.440462	0.626283
638	0.460707	0.441462	0.634739
639	0.462129	0.442514	0.646949
640	0.463339	0.443392	0.657898
641	0.464645	0.444378	0.668446
642	0.466126	0.445427	0.682692
643	0.467499	0.446445	0.694444
644	0.468851	0.447464	0.705365
645	0.470353	0.448616	0.716918
646	0.471914	0.449824	0.728556
647	0.473477	0.451003	0.741284
648	0.475051	0.452164	0.754872
649	0.476601	0.453361	0.766483
650	0.478082	0.454521	0.777062
651	0.479657	0.455684	0.790651
652	0.481274	0.456951	0.802233
653	0.482795	0.458064	0.81568
654	0.48435	0.45925	0.829442
655	0.48595	0.46048	0.8338
656	0.48759	0.46174	0.849456
657	0.48927	0.46303	0.84094
658	0.49099	0.46435	0.861068
659	0.49275	0.4657	0.890173
660	0.494535	0.467084	0.9054
661	0.496167	0.46835	0.917473
662	0.497901	0.469723	0.929374
663	0.499489	0.470919	0.942308
664	0.50098	0.472016	0.955271
665	0.502593	0.473218	0.968894
666	0.504076	0.474372	0.979678
667	0.505651	0.475505	0.994249
668	0.507055	0.476601	1.00449
669	0.508741	0.477905	1.01699
670	0.510259	0.479006	1.03079
671	0.511086	0.479569	1.03948
672	0.512193	0.480348	1.05036
673	0.513421	0.481265	1.06057
674	0.514449	0.482001	1.07021
675	0.515458	0.48271	1.08008
676	0.516257	0.483196	1.0904
677	0.517024	0.483692	1.09933
678	0.517866	0.484321	1.10638
679	0.518579	0.484756	1.11556
680	0.519157	0.485126	1.12245
681	0.519704	0.485442	1.13008
682	0.52013	0.48563	1.13786
683	0.520518	0.485877	1.14254
684	0.520883	0.48605	1.14885
685	0.521028	0.486082	1.15255
686	0.521188	0.486088	1.15766
687	0.521181	0.485947	1.16213
688	0.521146	0.485855	1.16397
689	0.521183	0.485815	1.16647
690	0.521059	0.485586	1.16994
691	0.520838	0.485262	1.17335
692	0.520642	0.485049	1.17396
693	0.520366	0.484752	1.17464
694	0.520098	0.484357	1.17883
695	0.519672	0.483932	1.17881
696	0.519183	0.48347	1.17789
697	0.518676	0.482914	1.17952
698	0.518234	0.482516	1.17803
699	0.517803	0.482069	1.17858
700	0.517255	0.481547	1.17777
701	0.516699	0.481084	1.17467
702	0.516136	0.480571	1.17298
703	0.515349	0.479843	1.17106
704	0.5148	0.479303	1.17074
705	0.514226	0.47885	1.16678
706	0.513375	0.478018	1.16621
707	0.512531	0.477282	1.16256
708	0.511858	0.476684	1.16012
709	0.51109	0.476004	1.1572
710	0.510206	0.475268	1.15232
711	0.509301	0.474458	1.14925
712	0.508425	0.473711	1.14495
713	0.507519	0.472954	1.14004
714	0.506677	0.472176	1.13794
715	0.505826	0.471436	1.13424
716	0.504814	0.470566	1.12957
717	0.503798	0.469749	1.12302
718	0.502897	0.469004	1.11786
719	0.502062	0.468255	1.11499
720	0.501153	0.467504	1.10983
721	0.500263	0.466767	1.10478
722	0.499316	0.465929	1.10116
723	0.498408	0.465206	1.09511
724	0.497443	0.46443	1.08883
725	0.496345	0.463556	1.08145
726	0.495411	0.462812	1.07517
727	0.494409	0.461998	1.06897
728	0.493419	0.461203	1.06258
729	0.492383	0.460311	1.05784
730	0.491419	0.45949	1.05308
731	0.490354	0.458632	1.04625
732	0.489333	0.457813	1.0396
733	0.488468	0.457211	1.03093
734	0.487548	0.456461	1.02534
735	0.486479	0.455557	1.01986
736	0.485592	0.45484	1.01427
737	0.484661	0.45404	1.00994
738	0.483605	0.453245	1.0013
739	0.482577	0.452462	0.993273
740	0.481735	0.451819	0.986676
741	0.480805	0.451048	0.981456
742	0.479634	0.450076	0.974917
743	0.478472	0.449157	0.966915
744	0.477436	0.448384	0.958168
745	0.476311	0.447413	0.953091
746	0.475039	0.446403	0.944516
747	0.473815	0.445384	0.937691
748	0.472433	0.444231	0.930206
749	0.471109	0.443078	0.924528
750	0.469909	0.442056	0.918649
751	0.468746	0.44117	0.909501
752	0.467595	0.440262	0.901529
753	0.466286	0.439193	0.893585
754	0.465044	0.438144	0.887219
755	0.463961	0.437235	0.881456
756	0.462768	0.436303	0.872882
757	0.461596	0.435314	0.86686
758	0.460484	0.434485	0.857484
759	0.459488	0.433718	0.849943
760	0.458272	0.432729	0.842488
761	0.457175	0.431851	0.835234
762	0.456147	0.431018	0.828783
763	0.455119	0.430166	0.822991
764	0.453867	0.429072	0.817773
765	0.452942	0.428356	0.810892
766	0.452021	0.427715	0.801689
767	0.451011	0.426931	0.794206
768	0.44981	0.425895	0.788759
769	0.448822	0.425158	0.780502
770	0.447741	0.4243	0.773134
771	0.44663	0.423359	0.767515
772	0.445621	0.422606	0.759115
773	0.444747	0.421966	0.751375
774	0.443722	0.421163	0.744036
775	0.442695	0.420316	0.738102
776	0.441966	0.419755	0.732569
777	0.4411	0.419098	0.725689
778	0.439998	0.418189	0.719326
779	0.438973	0.417344	0.713363
780	0.438032	0.416622	0.706139
781	0.437323	0.41609	0.700349
782	0.436203	0.415178	0.69347
783	0.435072	0.414186	0.688826
784	0.434349	0.413672	0.681975
785	0.433506	0.413048	0.674752
786	0.432529	0.412235	0.669334
787	0.431483	0.411384	0.662885
788	0.430906	0.411007	0.656321
789	0.430159	0.410408	0.651449
790	0.428941	0.40935	0.646175
791	0.42798	0.408642	0.637834
792	0.427471	0.408287	0.632732
793	0.426695	0.407686	0.627
794	0.425596	0.406743	0.621812
795	0.424762	0.406077	0.616281
796	0.424115	0.405547	0.61244
797	0.423628	0.405201	0.607768
798	0.422358	0.404149	0.600575
799	0.421465	0.403447	0.594269
800	0.420991	0.403086	0.590515
801	0.420356	0.402647	0.584095
802	0.419263	0.401731	0.578248
803	0.418404	0.401052	0.572316
804	0.41784	0.40059	0.568963
805	0.417448	0.400347	0.564005
806	0.416531	0.399591	0.558732
807	0.415504	0.398745	0.552713
808	0.415042	0.398377	0.549647
809	0.414698	0.398189	0.544517
810	0.4139	0.397505	0.540763
811	0.412906	0.396636	0.536607
812	0.412281	0.396197	0.530475
813	0.412005	0.396013	0.527466
814	0.411228	0.39532	0.524686
815	0.410217	0.394489	0.518725
816	0.409475	0.393934	0.512593
817	0.409146	0.393716	0.508896
818	0.408581	0.393265	0.50517
819	0.407851	0.392615	0.502505
820	0.406905	0.391842	0.496774
821	0.406323	0.391413	0.491788
822	0.406124	0.391294	0.489094
823	0.405586	0.390898	0.484452
824	0.404626	0.390118	0.47852
825	0.40391	0.389504	0.475167
826	0.403661	0.389336	0.472474
827	0.403328	0.389099	0.469322
828	0.402623	0.388474	0.466657
829	0.401905	0.387949	0.460295
830	0.401468	0.387571	0.458347
831	0.401327	0.3875	0.456026
832	0.400771	0.387058	0.452243
833	0.400003	0.386445	0.4472
834	0.399367	0.385897	0.44422
835	0.398997	0.385646	0.440351
836	0.39872	0.385413	0.43889
837	0.398046	0.384867	0.434678
838	0.397228	0.384152	0.431297
839	0.397058	0.384085	0.427915
840	0.397119	0.384231	0.42505
841	0.396798	0.384017	0.421526
842	0.395819	0.383169	0.417227
843	0.395007	0.382459	0.413818
844	0.394598	0.382152	0.410494
845	0.394806	0.382452	0.407457
846	0.394593	0.38227	0.406396
847	0.393842	0.381631	0.402757
848	0.39327	0.381192	0.398373
849	0.393186	0.381144	0.397141
850	0.393063	0.381071	0.395537
851	0.392474	0.380584	0.392156
852	0.391485	0.379717	0.388116
853	0.391069	0.379396	0.385021
854	0.391134	0.379493	0.383932
855	0.390898	0.379351	0.380838
856	0.390123	0.378678	0.377457
857	0.389312	0.377978	0.373818
858	0.389094	0.377812	0.372099
859	0.389369	0.378226	0.367514
860	0.389071	0.377987	0.365594
861	0.388274	0.377234	0.364133
862	0.387475	0.376541	0.360609
863	0.387371	0.376475	0.359377
864	0.387599	0.376761	0.357457
865	0.387429	0.376679	0.354535
866	0.386596	0.375889	0.353102
867	0.385936	0.375263	0.352042
868	0.385851	0.375248	0.349721
869	0.386186	0.375642	0.347773
870	0.385918	0.375394	0.347114
871	0.384973	0.374595	0.342272
872	0.384249	0.373944	0.339865
873	0.384318	0.374076	0.337831
874	0.384554	0.37432	0.337544
875	0.384533	0.374352	0.335768
876	0.383761	0.373673	0.332702
877	0.383264	0.373319	0.328003
878	0.383165	0.373298	0.325424
879	0.383584	0.373711	0.325654
880	0.383503	0.373716	0.322817
881	0.382679	0.372902	0.322445
882	0.381939	0.372228	0.320296
883	0.381621	0.372086	0.31448
884	0.381666	0.372138	0.31425
885	0.381779	0.372297	0.312732
886	0.381219	0.371787	0.311099
887	0.380424	0.371009	0.310526
888	0.380178	0.370776	0.310096
889	0.380465	0.37115	0.307259
890	0.380899	0.371644	0.305283
891	0.381026	0.371822	0.303592
892	0.380389	0.371256	0.301243
893	0.37977	0.370732	0.29812
894	0.380072	0.371046	0.297661
895	0.380575	0.371572	0.296945
896	0.381064	0.372147	0.294109
897	0.381006	0.372161	0.291702
898	0.380649	0.371854	0.29004
899	0.380743	0.372	0.28835
900	0.381585	0.372913	0.286001
901	0.382419	0.373791	0.284568
902	0.382958	0.374389	0.28262
903	0.382977	0.374467	0.280643
904	0.383139	0.374643	0.280213
905	0.384066	0.375595	0.279382
906	0.385603	0.377167	0.278236
907	0.386796	0.37841	0.276546
908	0.387271	0.378915	0.2756
909	0.386293	0.37803	0.272563
910	0.384682	0.376457	0.271303
911	0.382999	0.374805	0.270243
912	0.381542	0.373405	0.26838
913	0.37998	0.371839	0.268524
914	0.378288	0.370174	0.267636
915	0.376849	0.368855	0.263653
916	0.376237	0.368301	0.261762
917	0.376296	0.368383	0.260989
918	0.37616	0.368342	0.257837
919	0.37557	0.367803	0.256204
920	0.374643	0.366831	0.257665
921	0.373392	0.365666	0.2548
922	0.373119	0.36538	0.25523
923	0.373137	0.36543	0.254199
924	0.372918	0.36533	0.250245
925	0.372251	0.36472	0.248411
926	0.37148	0.363943	0.248612
927	0.370905	0.363449	0.24589
928	0.370753	0.363305	0.245661
929	0.371145	0.363668	0.246635
930	0.37113	0.363714	0.244601
931	0.370582	0.363213	0.243025
932	0.369961	0.36263	0.241765
933	0.369509	0.362225	0.240217
934	0.369639	0.362313	0.24165
935	0.370143	0.362913	0.238498
936	0.370044	0.36281	0.238613
937	0.369245	0.362057	0.237066
938	0.368894	0.361715	0.236779
939	0.368768	0.361716	0.232568
940	0.368801	0.361809	0.230591
941	0.36918	0.362175	0.231021
942	0.368922	0.361977	0.229044
943	0.36844	0.361493	0.229101
944	0.368105	0.361253	0.225979
945	0.367804	0.361045	0.222942
946	0.368062	0.361248	0.224747
947	0.368213	0.361427	0.22383
948	0.368108	0.361355	0.222741
949	0.367452	0.360761	0.22065
950	0.367025	0.360302	0.221738
951	0.36701	0.360356	0.219446
952	0.366934	0.360251	0.220449
953	0.367059	0.360412	0.219246
954	0.366938	0.36043	0.214633
955	0.366493	0.359956	0.215636
956	0.366197	0.359757	0.212427
957	0.36605	0.359678	0.210135
958	0.366134	0.359664	0.213373
959	0.366062	0.359646	0.211625
960	0.365683	0.359286	0.210966
961	0.365259	0.358908	0.209505
962	0.36507	0.358757	0.208187
963	0.36516	0.358888	0.206898
964	0.365328	0.35906	0.206755
965	0.365091	0.358889	0.204549
966	0.364605	0.358384	0.20515
967	0.364584	0.358437	0.202744
968	0.364374	0.35829	0.200652
969	0.364222	0.358137	0.200681
970	0.364256	0.358143	0.201598
971	0.363999	0.357939	0.19985
972	0.363511	0.357581	0.19561
973	0.363569	0.357595	0.197043
974	0.3635	0.357522	0.197186
975	0.363263	0.357306	0.196498
976	0.363217	0.357357	0.193261
977	0.363033	0.357121	0.195009
978	0.362833	0.356984	0.192889
979	0.362891	0.357093	0.191198
980	0.362834	0.357043	0.190998
981	0.362673	0.356891	0.190711
982	0.362502	0.356781	0.188677
983	0.362215	0.356518	0.187932
984	0.362429	0.356687	0.189422
985	0.362301	0.356589	0.188391
986	0.362061	0.356452	0.184981
987	0.362204	0.356611	0.184437
988	0.361948	0.356399	0.183033
989	0.362065	0.356437	0.18564
990	0.362135	0.356648	0.180971
991	0.362046	0.356572	0.180541
992	0.362018	0.356474	0.182833
993	0.361715	0.356296	0.178765
994	0.361825	0.35641	0.178593
995	0.362034	0.35663	0.178249
996	0.361787	0.356465	0.175527
997	0.361526	0.356181	0.176272
998	0.361482	0.356101	0.177447
999	0.361516	0.356148	0.177017
1000	0.361747	0.356487	0.173465
1002.5	0.36116	0.356064	0.168107
1005	0.361768	0.356723	0.166417
1007.5	0.361777	0.356808	0.163925
1010	0.361123	0.356258	0.160458
1012.5	0.361243	0.356415	0.159255
1015	0.361538	0.356761	0.157564
1017.5	0.362042	0.357368	0.154155
1020	0.361977	0.357358	0.152322
1022.5	0.361597	0.357015	0.15109
1025	0.360528	0.356036	0.148168
1027.5	0.359574	0.35514	0.14622
1030	0.358783	0.354388	0.14493
1032.5	0.357994	0.353662	0.142896
1035	0.357245	0.35295	0.141665
1037.5	0.356619	0.352324	0.141665
1040	0.35636	0.35214	0.139172
1042.5	0.356139	0.351997	0.136594
1045	0.355796	0.351662	0.136336
1047.5	0.355512	0.351437	0.134388
1050	0.355271	0.351272	0.131867
1052.5	0.355332	0.351371	0.130635
1055	0.355262	0.351329	0.129747
1057.5	0.355054	0.351134	0.129288
1060	0.354953	0.351109	0.126767
1062.5	0.354897	0.351134	0.12416
1065	0.354893	0.351222	0.121124
1067.5	0.354623	0.35096	0.12078
1070	0.35437	0.350701	0.121038
1072.5	0.354515	0.350911	0.11886
1075	0.354733	0.351181	0.11717
1077.5	0.354983	0.351467	0.115938
1080	0.355094	0.351674	0.112787
1082.5	0.355178	0.351796	0.111555
1085	0.355224	0.351801	0.112873
1087.5	0.355362	0.352003	0.110753
1090	0.355392	0.352087	0.109005
1092.5	0.355124	0.351788	0.110037
1095	0.354545	0.351219	0.109693
1097.5	0.353885	0.350591	0.108633
1100	0.353685	0.350456	0.106513
1102.5	0.35323	0.350056	0.10468
1105	0.352542	0.349424	0.102789
1107.5	0.35212	0.349006	0.102703
1110	0.351869	0.348787	0.101671
1112.5	0.351831	0.348823	0.0992364
1115	0.351964	0.348943	0.0996375
1117.5	0.352092	0.349065	0.0998093
1120	0.352148	0.34918	0.0978899
1122.5	0.352557	0.349616	0.0970018
1125	0.35306	0.350135	0.0964862
1127.5	0.353339	0.350496	0.0937932
1130	0.353902	0.351084	0.0929338
1132.5	0.35465	0.351813	0.0935927
1135	0.355711	0.352925	0.0918738
1137.5	0.357538	0.354798	0.0903841
1140	0.360243	0.35753	0.0894674
1142.5	0.363736	0.361053	0.0884933
1145	0.367579	0.364922	0.0876912
1147.5	0.371298	0.36864	0.0876625
1150	0.372945	0.370295	0.0874047
1152.5	0.373721	0.371087	0.0869177
1155	0.373908	0.371308	0.0858004
1157.5	0.373511	0.370949	0.0844826
1160	0.372662	0.37015	0.0828497
1162.5	0.372038	0.369532	0.0826778
1165	0.372645	0.370157	0.0820475
1167.5	0.374977	0.372533	0.0806151
1170	0.381668	0.379247	0.0798703
1172.5	0.389903	0.387503	0.0791541
1175	0.402155	0.399784	0.0782087
1177.5	0.422016	0.419674	0.0772347
1180	0.443774	0.441458	0.0763466
1182.5	0.465186	0.462889	0.0757736
1185	0.475159	0.472861	0.075745
1187.5	0.475577	0.473267	0.0762033
1190	0.451917	0.449582	0.0770055
1192.5	0.424661	0.422367	0.075659
1195	0.396843	0.39464	0.072651
1197.5	0.381049	0.378904	0.0707316
1200	0.369076	0.366957	0.0699008
1202.5	0.363097	0.360957	0.0705883
1205	0.36123	0.359158	0.0683538
1207.5	0.360411	0.358395	0.066463
1210	0.36023	0.358152	0.0685257
1212.5	0.360212	0.358146	0.0681246
1215	0.360042	0.358021	0.0666063
1217.5	0.358501	0.356497	0.0661192
1220	0.356447	0.354472	0.0651452
1222.5	0.353895	0.351959	0.0638561
1225	0.351908	0.349964	0.0641712
1227.5	0.350287	0.348359	0.0635696
1230	0.348972	0.347097	0.0618507
1232.5	0.34868	0.346792	0.0622804
1235	0.348424	0.346535	0.0623091
1237.5	0.347998	0.346144	0.0611631
1240	0.348033	0.346186	0.060934
1242.5	0.348115	0.346275	0.0606761
1245	0.347986	0.346186	0.059387
1247.5	0.347874	0.346103	0.0584129
1250	0.347745	0.345995	0.0577254
1252.5	0.347409	0.345675	0.0572097
1255	0.347518	0.345791	0.0569519
1257.5	0.347916	0.346192	0.0568373
1260	0.347861	0.346183	0.0553476
1262.5	0.347905	0.346252	0.0544595
1265	0.348045	0.346399	0.0542876
1267.5	0.347733	0.346109	0.0536001
1270	0.347501	0.345883	0.0533709
1272.5	0.347454	0.345816	0.0540298
1275	0.347207	0.345565	0.0541158
1277.5	0.347044	0.345408	0.0539725
1280	0.347201	0.345575	0.0536287
1282.5	0.347136	0.345535	0.0528266
1285	0.347019	0.345446	0.0519099
1287.5	0.34701	0.345444	0.051652
1290	0.347008	0.345462	0.0509358
1292.5	0.347007	0.345488	0.0500764
1295	0.347003	0.345479	0.0502769
1297.5	0.346763	0.345244	0.0501051
1300	0.346346	0.344836	0.0498186
1302.5	0.346385	0.344901	0.0489591
1305	0.34626	0.344797	0.0482429
1307.5	0.34595	0.344507	0.047584
1310	0.345884	0.34445	0.0473262
1312.5	0.345823	0.344388	0.0473549
1315	0.345738	0.344295	0.047584
1317.5	0.345758	0.344323	0.0473262
1320	0.345778	0.344351	0.047097
1322.5	0.345763	0.344337	0.0470111
1325	0.346067	0.34465	0.0467246
1327.5	0.346397	0.344987	0.0464668
1330	0.34657	0.345173	0.0460944
1332.5	0.347343	0.345951	0.0458938
1335	0.348208	0.346818	0.0458365
1337.5	0.348473	0.347103	0.0451776
1340	0.349147	0.34778	0.045063
1342.5	0.35004	0.348674	0.045063
1345	0.35116	0.349832	0.0438025
1347.5	0.352509	0.351201	0.0431436
1350	0.353983	0.352682	0.0429431
1352.5	0.356352	0.355057	0.0426853
1355	0.359598	0.358303	0.0427139
1357.5	0.363496	0.362193	0.0429717
1360	0.368958	0.367705	0.0413388
1362.5	0.376599	0.375349	0.0412242
1365	0.385662	0.38434	0.0435733
1367.5	0.394615	0.393334	0.0422555
1370	0.40044	0.399184	0.0413961
1372.5	0.400486	0.399211	0.0420837
1375	0.40084	0.399581	0.0415107
1377.5	0.401603	0.400358	0.0411096
1380	0.403105	0.401838	0.0418258
1382.5	0.404827	0.403569	0.041482
1385	0.407757	0.406509	0.0411383
1387.5	0.41306	0.411807	0.0413102
1390	0.421388	0.420151	0.0407945
1392.5	0.430523	0.429304	0.0402215
1395	0.437719	0.436486	0.0406513
1397.5	0.440849	0.43964	0.0398205
1400	0.442256	0.441082	0.0387319
1402.5	0.442811	0.441627	0.039047
1405	0.438563	0.437396	0.0385027
1407.5	0.431187	0.430038	0.0379011
1410	0.420084	0.418912	0.0386459
1412.5	0.409003	0.407824	0.0388751
1415	0.39801	0.39683	0.0389037
1417.5	0.389812	0.388642	0.03856
1420	0.384839	0.383698	0.0376432
1422.5	0.381822	0.38072	0.0363254
1425	0.380401	0.379284	0.0368124
1427.5	0.378083	0.376966	0.0368124
1430	0.375024	0.373922	0.0363541
1432.5	0.372903	0.371799	0.0364114
1435	0.370772	0.369664	0.0365546
1437.5	0.368501	0.367386	0.0367838
1440	0.366247	0.365143	0.0364114
1442.5	0.364135	0.363063	0.0353801
1445	0.362029	0.361009	0.0336612
1447.5	0.36044	0.35939	0.0346066
1450	0.359078	0.358012	0.0351509
1452.5	0.357886	0.356815	0.0353514
1455	0.358415	0.357369	0.034492
1457.5	0.35882	0.357779	0.0343201
1460	0.359062	0.358007	0.0348071
1462.5	0.359691	0.358639	0.0346925
1465	0.359667	0.358621	0.0344633
1467.5	0.358842	0.357805	0.0342055
1470	0.358272	0.357225	0.0345493
1472.5	0.357814	0.356769	0.034406
1475	0.357447	0.35642	0.0338904
1477.5	0.357426	0.356396	0.0339477
1480	0.357472	0.356443	0.0339763
1482.5	0.357581	0.356556	0.0338044
1485	0.358053	0.357011	0.0343487
1487.5	0.358286	0.35725	0.0341768
1490	0.358195	0.357202	0.0327445
1492.5	0.358753	0.357756	0.032859
1495	0.359555	0.358567	0.0326012
1497.5	0.360653	0.359694	0.0316558
1500	0.363378	0.362429	0.0312834
1502.5	0.365463	0.364501	0.0317131
1505	0.366628	0.36561	0.0335466
1507.5	0.369519	0.368552	0.031885
1510	0.372481	0.371542	0.0309683
1512.5	0.375663	0.374723	0.0310256
1515	0.37688	0.375936	0.0311688
1517.5	0.37769	0.376738	0.0313407
1520	0.378183	0.377227	0.0315412
1522.5	0.37842	0.377479	0.0310256
1525	0.378548	0.37761	0.0309396
1527.5	0.378572	0.377623	0.0312834
1530	0.377824	0.376861	0.0317418
1532.5	0.377537	0.37657	0.0319137
1535	0.377705	0.37674	0.0318277
1537.5	0.37757	0.376617	0.0314267
1540	0.377448	0.376495	0.0314267
1542.5	0.377316	0.376354	0.0317418
1545	0.376814	0.375853	0.0316845
1547.5	0.376495	0.37555	0.0311975
1550	0.376214	0.375292	0.0303953
1552.5	0.374932	0.373973	0.0316272
1555	0.373422	0.372473	0.0312548
1557.5	0.371652	0.370741	0.0300229
1560	0.369625	0.3687	0.0304813
1562.5	0.367241	0.366317	0.0304813
1565	0.36466	0.363743	0.0302807
1567.5	0.362253	0.361331	0.0303953
1570	0.359844	0.358907	0.030911
1572.5	0.357488	0.356542	0.0311688
1575	0.355932	0.355039	0.02945
1577.5	0.354936	0.354031	0.0298224
1580	0.354054	0.353136	0.0302807
1582.5	0.352965	0.352107	0.0283327
1585	0.352519	0.351663	0.0282181
1587.5	0.352341	0.351476	0.0285332
1590	0.352357	0.351501	0.0282181
1592.5	0.352386	0.351529	0.0282754
1595	0.352287	0.351424	0.0284473
1597.5	0.351921	0.351053	0.0286478
1600	0.351542	0.350689	0.0281035
1602.5	0.351627	0.350774	0.0281321
1605	0.352372	0.351493	0.0290202
1607.5	0.352333	0.351458	0.0289056
1610	0.3526	0.351731	0.0286765
1612.5	0.35325	0.352386	0.0285046
1615	0.355287	0.354478	0.0266998
1617.5	0.356404	0.355604	0.0264133
1620	0.356721	0.355888	0.0274446
1622.5	0.357872	0.357039	0.0274446
1625	0.358923	0.358096	0.0273014
1627.5	0.360124	0.359302	0.0271295
1630	0.362628	0.361788	0.0277311
1632.5	0.365245	0.364402	0.027817
1635	0.368146	0.367315	0.027416
1637.5	0.371761	0.370965	0.02627
1640	0.377247	0.376462	0.025869
1642.5	0.383203	0.382407	0.0262414
1645	0.389184	0.388343	0.0277884
1647.5	0.392581	0.391783	0.0262987
1650	0.393887	0.393103	0.0258976
1652.5	0.392756	0.39191	0.0279316
1655	0.392132	0.39131	0.0271008
1657.5	0.392063	0.391262	0.0264133
1660	0.392526	0.391744	0.025783
1662.5	0.392496	0.391716	0.0257257
1665	0.393093	0.39232	0.0255252
1667.5	0.394663	0.393887	0.0255538
1670	0.399322	0.398516	0.0266138
1672.5	0.407649	0.406831	0.0269862
1675	0.421173	0.420358	0.0268716
1677.5	0.445053	0.444255	0.0262987
1680	0.486175	0.485363	0.0268143
1682.5	0.550255	0.549414	0.0277597
1685	0.656958	0.656089	0.0286478
1687.5	0.745109	0.744115	0.0328017
1690	0.78703	0.785885	0.0377578

## Sheet: Figure 3b
Raman Shift (cm-1)	0	0.1	0.2	0.3	0.4	0.5	0.6
cm\+(-1)	A.U.	A.U.	A.U.	A.U.	A.U.	A.U.	A.U.
865.4	388.052	347.101	241.11	181.189	151.031	73.2333	62.9513
866.393	393.092	281.585	268.828	183.709	125.832	65.6738	70.5107
867.384	395.703	256.428	241.142	161.061	120.816	88.3772	70.5404
868.376	413.441	311.93	231.091	176.217	141.007	83.3602	47.8812
869.367	400.928	309.462	231.121	153.557	158.686	68.2547	50.4272
870.358	380.844	279.249	226.107	183.851	125.93	103.585	37.8415
871.35	380.931	284.341	243.795	173.795	133.523	75.8635	80.7499
872.34	391.113	304.574	211.025	178.875	136.072	73.3623	45.4556
873.331	408.87	307.15	231.242	161.242	141.147	65.8122	60.6227
874.321	388.768	302.153	259.042	176.419	138.65	86.0277	53.0767
875.312	376.233	266.854	226.253	186.553	151.303	91.1022	58.1523
876.301	391.473	302.256	243.961	176.487	138.705	81.0253	32.9228
877.291	414.299	287.15	254.099	158.837	136.206	78.5223	25.3651
878.28	411.868	314.992	231.393	174.027	141.286	101.286	78.4469
879.27	384.161	256.916	228.896	204.389	113.513	86.1498	30.4582
880.258	356.442	282.237	246.622	179.15	131.23	88.7022	40.5904
881.247	351.467	294.926	231.484	191.826	116.084	91.2557	50.7272
882.235	422.363	310.15	226.456	194.393	169.218	68.5192	55.8104
883.224	381.985	269.728	226.485	161.544	146.485	88.7771	68.485
884.212	389.663	264.711	216.393	156.514	133.863	68.5599	30.5599
885.199	420.123	300.185	224.012	181.852	144.012	73.6419	50.8271
886.188	405.031	295.173	229.104	161.635	131.383	91.3835	45.7891
887.175	387.399	323.074	221.537	181.921	126.345	61.0247	53.409
888.161	384.956	323.13	239.293	181.956	141.565	71.1737	38.2389
889.148	402.776	287.721	224.126	179.458	113.728	78.7941	33.1946
890.135	372.463	313.106	239.357	189.627	121.35	83.8842	58.553
891.121	352.273	275.144	241.923	189.663	121.374	91.511	61.114
892.107	405.587	303.073	229.281	149.141	149.281	71.2571	53.5365
893.094	370.183	310.73	231.846	169.452	134.097	76.3489	48.4909
894.079	395.628	270.206	231.876	172.02	144.268	86.5152	51.0513
895.065	372.888	290.542	244.589	172.053	134.149	78.9295	46.0029
896.051	398.346	280.441	244.622	177.16	136.713	96.7127	51.101
897.035	393.361	321.092	231.966	161.966	126.588	81.5124	40.9746
898.021	393.45	293.225	244.688	161.996	149.458	71.3819	58.7658
899.005	375.767	300.89	219.331	182.338	126.636	73.9417	66.4092
899.989	393.629	285.703	221.898	169.675	131.74	73.963	66.4375
900.974	406.419	275.589	224.466	162.086	126.685	86.6849	43.6046
901.958	383.644	288.337	252.441	177.36	108.924	71.4649	43.6277
902.941	355.777	306.173	206.733	187.559	126.733	91.8157	30.9443
903.925	399.069	303.682	239.801	162.176	124.216	76.59	41.1318
904.908	383.905	288.478	239.833	190.172	131.866	71.527	23.3573
905.892	396.706	316.498	219.521	187.665	129.349	63.9187	61.5205
906.874	404.427	286.029	229.722	154.635	124.286	81.7425	36.1118
907.856	414.694	324.237	247.56	169.927	129.398	69.0448	51.3978
908.839	396.975	329.381	232.325	192.861	129.422	71.6095	48.8778
909.821	394.518	273.441	224.719	172.536	119.266	89.4471	51.4471
910.804	412.428	281.122	245.114	162.384	126.926	79.2882	51.4716
911.785	437.985	291.353	232.414	162.414	132.043	76.7641	41.3105
912.767	404.972	281.212	268.102	193.008	109.145	76.7857	51.5207
913.748	397.42	296.543	224.831	162.473	129.545	69.1647	41.355
914.729	374.575	304.236	247.792	185.436	116.829	84.4734	28.6365
915.71	415.438	306.834	245.276	175.276	121.948	92.1428	51.5941
916.69	458.868	304.336	227.463	180.407	116.872	87.0693	38.8722
917.671	397.775	273.788	212.193	198.289	132.193	81.9935	51.643
918.651	415.716	266.179	240.272	175.373	127.117	76.9153	54.2178
919.632	382.646	284.078	227.548	185.609	129.692	69.284	51.6917
920.611	392.937	289.226	258.195	170.334	132.268	94.8191	21.0976
921.591	390.471	319.897	248.022	170.366	147.605	84.6361	33.8756
922.57	405.874	294.424	242.949	201.029	139.975	84.6593	64.5279
923.55	395.751	284.258	230.215	183.194	117.023	89.7889	51.7889
924.528	357.531	304.734	240.459	144.921	111.937	82.1517	41.5979
925.507	390.816	322.664	232.826	183.261	129.837	89.8373	64.6091
926.485	367.908	284.393	225.191	160.301	134.971	82.1967	36.5319
927.464	398.655	292.105	232.885	178.218	124.775	97.552	51.8856
928.442	396.186	292.151	232.914	188.474	119.686	97.5778	41.6855
929.42	363.037	271.745	222.717	175.726	135.047	79.7074	44.264
930.397	350.331	289.687	232.972	152.744	137.629	56.7147	64.7436
931.375	391.331	292.29	215.097	183.463	101.847	64.4046	57.0972
932.353	368.391	269.312	215.122	134.889	137.681	79.7727	46.8892
933.329	388.942	310.295	233.059	173.295	132.589	69.5591	49.4709
934.306	381.349	300.107	212.613	186.123	137.732	92.613	52.0537
935.282	355.832	302.715	243.357	204.076	124.958	92.6375	39.2778
936.259	353.349	284.84	233.146	170.827	132.662	79.8594	59.7829
937.235	358.547	287.445	233.175	175.98	119.881	87.5642	41.881
938.211	361.186	313.106	230.642	173.45	107.095	90.149	47.0258
939.187	371.513	308.032	215.297	183.729	127.611	82.4863	49.6106
940.162	399.783	300.393	233.261	173.512	119.946	69.6948	57.3219
941.138	394.742	290.187	228.163	178.669	119.967	74.8406	41.9671
942.112	364.061	287.669	220.499	137.68	119.989	62.0419	62.4991
943.088	392.347	285.149	228.218	163.347	120.01	77.4457	42.01
944.062	366.782	310.842	230.81	176.2	132.856	87.7261	39.4665
945.037	407.907	262.147	230.838	183.927	148.273	98.011	31.791
946.011	364.372	303.242	212.904	191.658	130.338	82.6401	72.8661
946.985	325.952	305.856	210.362	163.461	130.362	80.0954	60.0612
947.959	364.527	321.307	243.757	178.891	127.818	74.9825	54.9521
948.933	362.037	262.302	230.95	163.517	132.976	85.2732	52.4085
949.906	392.932	272.614	230.977	176.386	133	69.8864	65.2727
950.879	346.778	249.536	223.299	163.574	130.455	87.8864	57.5926
951.853	367.405	282.972	249.017	179.017	138.186	72.4936	21.6473
952.825	359.773	280.445	225.921	163.63	117.653	103.351	55.0715
953.798	352.138	275.346	223.377	155.947	107.392	69.9622	65.3767
954.771	375.349	280.529	218.261	140.548	120.265	87.9773	31.981
955.742	403.714	296	246.571	179.143	122.857	85.4284	42.2856
956.715	360.075	272.897	241.458	163.742	115.163	82.8785	37.1626
957.687	442.47	275.51	233.77	171.487	125.472	88.045	29.465
958.658	414.259	306.427	215.787	145.787	130.641	95.7866	57.7866
959.63	422.066	278.165	249.267	156.105	133.237	85.5164	57.8107
960.601	422.153	267.91	244.15	163.853	130.686	90.6865	21.7972
961.571	429.964	285.971	241.605	184.478	130.709	77.8362	39.8362
962.542	394.001	267.987	233.909	163.909	123.007	93.3075	45.0068
963.513	394.082	288.632	259.693	192.269	115.301	85.6037	60.4822
964.483	378.706	311.861	231.388	163.964	112.744	72.7443	52.7779
965.454	368.477	296.448	213.377	163.992	110.187	75.3401	32.1866
966.424	399.48	283.606	252.06	174.328	130.823	90.8234	47.6689
967.394	381.517	288.803	234.046	194.98	128.268	101.157	50.2683
968.363	386.752	294.003	213.447	164.074	136.025	62.507	37.3987
969.333	350.726	286.31	241.838	176.996	141.207	96.0491	60.628
970.302	355.956	301.828	234.129	164.129	115.438	67.6994	52.914
971.271	381.828	278.654	244.475	192.535	125.777	70.2971	60.6762
972.239	369.003	260.631	234.183	179.666	154.183	88.3785	55.5394
973.208	353.592	281.315	252.277	174.534	120.658	62.5908	32.3337
974.177	374.315	260.704	226.493	164.237	128.422	91.0038	27.189
975.145	382.137	268.486	226.518	177.174	123.28	111.682	50.4442
976.113	361.553	286.602	234.291	182.369	107.806	70.3884	27.2233
977.081	384.873	291.81	200.739	164.318	118.156	75.5726	60.82
978.049	382.367	258.266	257.597	154.011	113.008	88.5095	37.5917
979.016	361.771	317.735	213.699	164.372	110.443	88.5312	32.4427
979.983	361.843	263.506	231.814	179.906	136.307	85.9683	45.3837
980.95	405.862	297.149	231.84	154.085	138.915	91.1596	55.7447
981.917	393.014	302.363	234.452	151.524	136.353	62.7399	50.5961
982.884	369.817	286.891	234.479	187.754	110.515	91.2037	37.6869
983.851	385.41	297.278	250.025	180.025	115.706	109.332	4.07949
984.816	382.899	276.624	221.596	156.771	139.009	91.2477	27.3762
985.783	395.913	268.9	221.62	193.023	102.805	86.0943	42.919
986.749	375.285	305.171	247.526	172.35	113.174	70.5861	27.4098
987.715	390.891	292.272	234.612	180.144	126.136	80.9586	42.9586
988.68	383.2	307.849	242.405	185.351	133.924	83.5676	50.746
989.646	383.275	313.073	224.305	154.305	128.767	83.5879	45.5879
990.61	424.793	269.085	234.691	138.788	154.691	86.1983	50.7885
991.575	411.922	302.801	226.945	180.261	136.582	75.8561	61.1725
992.54	388.681	336.53	229.56	177.699	131.422	94.0132	48.2396
993.505	380.982	287.337	247.728	208.828	113.302	78.4851	22.3431
994.47	406.978	349.59	263.309	164.795	134.057	99.2418	74.2029
995.434	375.944	323.715	224.45	201.119	123.709	83.7086	48.3013
996.397	399.355	290.05	245.22	183	149.661	75.9489	45.7286
997.361	407.213	292.684	245.248	206.372	131.53	101.904	50.9359
998.325	409.885	336.827	250.464	219.377	141.928	96.7395	74.3047
999.289	441.1	326.497	234.925	183.088	131.572	109.735	45.7883
1000.25	487.898	347.306	292.045	201.283	131.594	109.76	74.3554
1001.21	498.374	375.91	286.89	219.486	154.976	107.189	74.3806
1002.18	498.469	381.158	310.292	190.964	155.002	107.213	74.4058
1003.14	477.79	370.829	307.735	224.751	149.834	125.414	82.221
1004.1	467.492	370.884	268.817	204.011	168.039	107.262	92.6363
1005.07	464.983	391.72	271.446	204.044	147.286	107.286	64.0905
1006.03	459.874	311.236	242.899	198.88	155.104	99.5154	58.9172
1006.99	410.587	298.287	245.524	165.13	116.15	104.735	40.7487
1007.95	413.263	329.517	235.155	193.746	144.759	81.3664	69.3578
1008.91	428.938	329.564	235.181	185.978	144.782	96.9832	51.1843
1009.88	413.418	295.809	261.207	193.807	126.605	97.0051	48.6047
1010.84	384.889	332.258	253.435	175.634	126.625	76.2222	53.8258
1011.8	429.179	332.305	227.453	173.06	134.448	94.4477	46.0434
1012.76	377.228	321.946	235.282	180.891	134.469	102.274	35.6565
1013.72	372.094	321.991	243.113	173.113	111.072	81.48	35.6739
1014.68	351.342	322.036	235.332	199.165	113.691	68.4862	27.8837
1015.64	408.674	322.081	235.357	199.196	126.724	99.7388	38.3116
1016.6	403.542	303.901	235.382	181.003	142.364	73.7259	53.9504
1017.56	421.844	322.17	266.655	181.031	121.555	97.179	40.9512
1018.52	419.318	337.841	235.432	162.827	145.014	78.9694	48.7827
1019.48	432.419	309.234	214.617	199.321	126.802	97.2221	56.6172
1020.44	453.342	306.671	232.876	178.509	132.033	89.4273	61.849
1021.4	419.548	340.589	251.142	225.442	124.236	86.8415	54.0533
1022.36	430.05	311.967	248.563	165.531	126.861	99.8928	48.861
1023.32	409.274	306.795	245.983	202.051	113.846	86.8805	59.3078
1024.28	469.317	335.517	256.439	186.439	132.115	94.7219	38.4706
1025.24	464.186	335.563	230.389	165.605	126.919	63.4492	59.3505
1026.19	487.745	333.001	259.104	191.712	116.506	113.021	85.4544
1027.15	485.224	296.525	235.654	163.045	129.567	79.1319	48.9581
1028.11	454.002	343.53	272.207	204.817	121.759	107.851	62.0234
1029.07	503.667	338.358	251.361	215.287	134.826	89.6063	69.874
1030.03	467.216	338.404	267.049	163.117	129.626	87.0159	69.8971
1030.98	459.468	299.291	235.752	197.079	129.646	123.584	35.9821
1031.94	490.883	338.497	251.443	191.887	137.499	76.61	43.8322
1032.9	423.071	322.874	272.362	194.528	127.073	89.685	41.2388
1033.86	451.879	349.038	246.273	178.885	127.093	76.6445	64.7647
1034.81	423.222	330.798	235.849	165.849	119.274	94.9492	51.7242
1035.77	412.845	307.326	272.454	186.777	124.518	105.421	59.5826
1036.73	428.599	328.274	259.418	189.418	145.444	92.3766	49.1498
1037.68	389.467	317.863	235.921	184.219	145.466	68.8717	67.466
1038.64	399.994	307.447	235.946	158.103	142.874	102.874	51.8022
1039.59	381.761	317.947	243.814	186.888	121.977	102.896	49.2068
1040.55	397.52	325.835	235.994	192.146	140.302	92.4562	49.2257
1041.51	434.21	333.725	243.865	189.559	132.476	84.6289	67.5547
1042.46	389.811	310.224	236.041	173.89	142.961	82.0311	51.8797
1043.42	387.263	305.031	217.749	173.915	108.966	87.2823	51.899
1044.37	389.948	273.665	262.26	184.409	124.684	97.7696	62.3867
1045.33	392.634	307.728	251.818	202.759	127.32	105.643	57.1726
1046.28	431.973	313.004	254.463	192.317	132.575	74.2486	41.4847
1047.24	413.719	297.333	236.161	205.438	145.687	92.5944	33.6466
1048.19	371.888	279.039	264.993	166.184	132.614	105.709	51.9951
1049.15	434.818	297.409	233.589	174.066	122.156	90.0143	57.2531
1050.1	447.993	281.728	257.191	184.571	135.273	103.133	75.612
1051.05	390.424	292.244	217.913	189.838	135.293	90.0525	52.0525
1052.01	387.871	313.247	220.555	163.658	132.692	87.4508	41.5886
1052.96	382.696	302.803	231.06	200.378	114.363	66.4998	62.5755
1053.92	380.141	305.463	236.326	174.191	140.596	61.2714	49.488
1054.87	393.317	315.99	246.838	179.46	130.129	90.1287	52.1287
1055.82	385.517	308.163	236.373	205.712	106.545	92.7703	39.0349
1056.78	380.337	308.202	228.528	174.266	106.56	98.0357	25.9365
1057.73	432.872	295.124	220.68	187.408	127.562	71.8214	60.056
1058.68	432.947	295.161	207.581	166.444	122.333	69.2132	39.085
1059.63	409.402	282.076	218.097	211.081	138.097	92.8478	39.1016
1060.59	451.469	324.108	236.491	161.241	130.242	82.3679	52.2424
1061.54	404.291	290.021	236.514	200.642	122.385	69.2591	52.2613
1062.49	391.232	313.689	249.666	177.04	119.777	100.783	41.7772
1063.44	414.934	303.224	236.561	195.448	125.047	79.7943	62.8036
1064.39	417.632	305.889	223.451	200.73	132.944	106.077	60.1976
1065.35	441.346	295.419	207.71	166.607	127.71	85.0825	70.726
1066.3	436.167	290.201	231.375	179.768	127.728	95.6104	70.748
1067.25	438.869	329.656	228.77	192.933	133.002	95.6301	52.3742
1068.2	449.457	313.928	236.677	164.049	127.765	95.6497	65.5349
1069.15	481.079	319.225	247.216	187.731	122.525	79.8963	68.1848
1070.1	439.092	329.783	244.611	198.275	154.094	66.7668	60.3183
1071.05	491.762	337.715	249.895	198.303	138.338	114.117	52.4492
1072	494.475	364.06	265.702	193.072	154.14	90.4679	55.0981
1072.95	523.496	356.216	273.622	187.838	138.378	87.8559	23.5496
1073.9	526.216	406.254	299.962	193.127	138.398	103.661	49.8742
1074.85	552.62	385.257	276.312	211.575	156.839	106.313	91.9968
1075.8	594.825	406.364	284.238	187.918	164.758	114.23	60.4385
1076.75	602.822	443.273	286.901	206.372	148.988	114.253	60.4585
1077.7	576.595	445.967	300.097	206.401	185.87	135.338	60.4785
1078.65	605.659	432.862	302.764	230.131	156.932	127.465	76.2983
1079.6	629.465	414.485	300.164	219.63	175.391	101.152	71.0534
1080.55	576.887	398.737	297.564	238.101	156.978	138.051	71.0752
1081.5	521.657	419.867	289.693	224.963	170.174	124.905	76.3662
1082.45	508.569	364.588	263.375	235.536	149.119	135.469	71.1186
1083.4	516.561	367.271	273.944	238.206	146.505	114.411	52.6917
1084.34	503.468	383.135	273.973	198.701	143.89	101.254	71.1621
1085.29	519.372	348.913	237.093	204.003	141.275	98.6382	52.729
1086.24	442.99	351.595	245.027	225.127	138.658	103.932	52.7476
1087.19	453.614	319.993	245.051	180.326	138.678	109.227	52.7662
1088.14	458.966	327.947	247.713	180.351	125.509	67.0452	55.4225
1089.08	448.49	330.627	229.271	193.567	141.356	98.7179	52.8034
1090.03	445.927	322.753	250.401	188.317	122.906	98.7379	50.1834
1090.98	440.723	277.93	237.231	164.592	133.48	75.0062	29.0891
1091.93	419.681	317.555	253.091	161.975	112.383	72.3827	50.2197
1092.87	411.832	275.356	237.277	183.117	151.997	67.1183	29.1183
1093.82	422.463	285.951	261.064	196.345	104.493	90.8965	29.1329
1094.77	380.28	259.577	221.478	175.246	130.915	96.1968	23.8659
1095.71	438.452	320.356	237.346	151.499	154.705	88.2924	37.086
1096.66	369.841	286.054	237.37	164.728	123.027	80.3855	29.1768
1097.61	393.683	291.373	229.466	193.814	125.687	80.4023	47.6867
1098.55	430.746	301.979	237.416	167.416	128.347	90.9896	37.134
1099.5	391.172	280.872	224.224	154.224	136.294	72.5069	37.15
1100.44	428.247	304.697	237.462	167.462	107.235	72.5225	53.027
1101.39	412.455	299.447	226.909	167.485	133.69	93.6896	50.4017
1102.33	433.68	278.329	234.864	167.508	136.353	83.1312	34.5536
1103.28	457.556	315.39	237.531	146.373	120.504	61.9899	42.5037
1104.22	497.313	318.075	224.328	180.781	120.521	67.2942	37.2301
1105.17	497.396	275.784	221.703	167.578	141.703	99.0576	37.2461
1106.11	553.05	270.524	237.601	180.832	128.493	91.1392	39.9084
1107.06	534.617	275.85	221.744	167.624	133.805	91.158	31.985
1108	471.178	283.824	232.353	183.53	141.765	70.0002	29.3531
1108.95	428.897	318.276	216.491	149.138	141.786	80.6055	55.843
1109.89	428.97	297.133	237.694	178.286	125.918	88.5664	58.5103
1110.84	421.097	289.224	232.42	157.124	123.288	93.8816	69.1236
1111.78	405.275	305.153	219.199	159.794	120.657	91.252	37.3589
1112.72	373.552	289.295	224.517	159.816	110.076	64.7778	45.3229
1113.67	384.215	270.782	224.539	167.787	112.741	78.041	45.3405
1114.61	400.181	278.765	237.811	167.811	141.909	72.7572	63.9095
1115.55	379.044	257.594	237.834	157.232	139.28	96.6289	63.9302
1116.5	357.9	305.344	237.858	167.858	144.602	75.4399	40.091
1117.44	387.128	273.564	214.017	178.487	123.411	86.0624	34.8046
1118.38	381.89	310.725	235.253	178.513	115.472	78.1245	42.7765
1119.32	358.083	292.197	227.318	175.886	128.751	88.7511	18.9215
1120.27	392.632	297.539	237.952	175.911	134.076	72.8522	48.1168
1121.21	384.739	289.617	235.322	199.816	128.788	94.0951	29.5613
1122.15	413.997	289.653	248.614	189.23	112.884	91.4608	50.807
1123.09	387.526	276.417	235.369	183.949	136.789	78.2085	16.32
1124.03	395.557	268.487	219.463	168.047	120.88	88.8444	32.2612
1124.98	424.832	292.416	256.657	181.346	123.553	94.1736	40.2424
1125.92	385.07	292.453	267.306	176.061	134.193	83.5706	42.915
1126.86	406.386	300.458	254.055	181.399	107.652	83.5885	42.9324
1127.8	411.769	329.718	251.425	184.081	112.98	80.9499	50.9196
1128.74	395.899	279.278	232.852	181.451	126.281	104.881	37.6533
1129.68	398.625	287.285	219.587	168.19	115.67	70.355	53.615
1130.62	422.616	289.979	232.898	189.478	123.66	70.3707	0.475155
1131.56	409.397	300.649	251.53	176.213	115.703	83.6786	58.9707
1132.5	404.151	303.347	238.262	186.874	126.356	81.0378	56.3323
1133.44	377.628	284.77	230.308	184.243	107.759	94.3523	48.3742
1134.38	380.354	292.786	203.733	186.929	110.434	89.0527	32.4339
1135.32	430.967	279.522	248.976	186.957	115.77	81.091	40.4307
1136.26	380.488	282.218	230.377	168.359	121.109	81.1088	37.7873
1137.2	356.605	284.915	238.384	168.384	118.465	102.416	56.4328
1138.14	396.593	298.259	233.085	160.423	115.821	70.4977	48.4679
1139.08	370.042	290.311	225.122	181.744	131.811	78.5003	37.8381
1140.02	378.095	282.361	257.096	187.096	121.18	81.1805	59.1563
1140.96	410.12	309.028	222.503	165.819	131.851	89.1878	35.2091
1141.9	378.23	271.779	209.207	168.507	123.88	73.2258	35.2258
1142.83	372.97	293.126	233.204	160.539	126.563	81.2347	32.5784
1143.77	375.701	285.17	227.898	192.537	115.924	65.2656	35.2592
1144.71	394.424	295.867	222.591	168.581	99.9509	67.9459	53.9312
1145.65	397.161	258.589	227.944	179.269	123.955	75.9583	24.6308
1146.59	367.907	271.951	195.976	160.634	110.644	78.6417	35.3097
1147.52	407.971	295.984	222.658	195.321	107.994	62.6607	19.3278
1148.46	357.373	272.021	220.013	158.014	118.678	68.0097	51.3453
1149.4	389.447	269.389	236.04	163.372	118.696	65.3583	40.6955
1150.34	402.858	261.42	236.065	176.736	118.714	86.7174	54.0532
1151.27	360.237	277.463	236.09	187.437	124.069	73.3948	19.3843
1152.21	432.364	304.189	214.763	163.446	126.757	57.3985	43.4187
1153.15	440.452	282.875	236.14	168.809	124.107	70.7598	38.0986
1154.08	432.524	272.233	214.806	155.485	116.116	73.4465	35.4465
1155.02	451.297	296.302	214.827	166.19	102.782	73.4639	56.827
1155.95	430.014	336.406	230.874	168.886	116.152	70.8104	46.1649
1156.89	406.052	272.34	214.87	182.269	108.156	84.1843	35.4987
1157.83	395.44	299.095	225.579	168.938	124.204	73.5163	48.8757
1158.76	448.963	285.774	238.965	198.361	116.206	76.2063	51.5682
1159.7	398.262	301.851	228.299	177.01	126.916	89.5889	46.2431
1160.63	417.051	277.832	249.711	166.344	129.61	76.2426	43.5894
1161.57	475.957	296.587	236.37	169.044	126.957	89.6305	73.0218
1162.5	435.931	277.907	236.396	185.117	124.303	73.6048	62.3491
1163.44	446.714	307.369	239.097	185.146	124.322	70.9478	40.9726
1164.37	452.151	315.439	212.369	182.501	124.342	100.395	32.9652
1165.3	511.109	336.893	225.77	182.53	119.011	79.0107	51.7145
1166.24	476.414	307.501	239.177	214.677	127.059	79.0298	57.0887
1167.17	532.723	307.545	228.496	206.682	116.372	89.757	57.111
1168.11	495.342	323.655	231.199	166.554	127.101	84.4234	54.4559
1169.04	479.37	331.736	249.971	196.039	135.156	92.4779	35.7316
1169.97	525	323.75	239.286	193.393	119.107	84.4643	35.75
1170.91	530.462	329.156	279.5	182.709	124.485	97.8804	62.5595
1171.84	506.45	291.691	225.943	169.341	121.826	71.1074	51.8648
1172.77	498.51	321.214	239.368	209.571	127.206	84.5263	62.6072
1173.71	431.592	297.136	239.396	169.396	108.463	79.1857	67.9927
1174.64	453.128	286.455	260.874	193.555	132.612	81.8868	38.5243
1175.57	455.901	315.996	226.043	206.997	105.817	71.1802	49.2708
1176.5	423.805	324.09	226.069	161.433	138.022	100.704	43.9279
1177.43	415.843	332.188	247.557	188.288	111.217	92.6799	49.3142
1178.37	421.294	286.622	231.487	169.537	108.552	65.8689	57.3863
1179.3	407.96	297.4	226.146	169.565	121.99	95.4099	41.3062
1180.23	397.306	292.076	226.172	177.648	122.011	100.803	54.749
1181.16	408.128	289.434	220.827	169.623	113.977	103.512	27.9217
1182.09	421.641	292.163	239.652	169.652	105.94	90.11	44.0532
1183.02	368.005	284.149	239.681	169.681	116.702	82.0744	44.0744
1183.95	397.636	324.492	228.963	169.71	122.096	68.6621	54.8427
1184.88	419.218	292.296	239.739	169.739	116.743	71.368	44.1171
1185.81	397.803	292.341	218.266	185.896	108.699	71.3872	49.5144
1186.74	414.018	313.893	204.849	177.864	108.718	66.0297	65.6677
1187.67	365.704	300.498	215.627	169.828	100.67	74.115	33.426
1188.6	395.368	303.235	229.1	169.858	138.341	95.6517	52.2726
1189.53	416.974	303.283	229.127	169.888	122.226	68.775	68.4372
1190.46	392.847	279.114	199.557	167.227	116.866	76.8664	33.4849
1191.39	438.685	292.614	231.874	186.096	116.887	84.9613	49.6527
1192.32	417.245	273.817	239.979	156.519	111.525	74.2166	52.368
1193.25	376.949	284.629	231.932	178.087	127.7	101.162	73.9321
1194.17	390.497	306.219	250.813	153.882	133.11	63.4856	57.8026
1195.1	420.214	279.332	223.909	194.314	138.522	66.1977	71.2966
1196.03	382.587	300.931	229.325	170.102	130.465	106.631	38.994
1196.96	369.198	341.403	223.964	191.693	117.016	101.27	52.49
1197.88	347.717	284.857	237.47	170.165	108.951	95.9057	36.3419
1198.81	388.237	279.511	256.373	143.236	108.971	68.971	44.4514
1199.74	393.718	279.556	248.319	170.228	117.081	71.6878	47.1713
1200.67	409.992	320.061	237.563	218.812	117.103	106.774	33.7087
1201.59	369.617	306.626	229.501	191.876	138.709	79.8235	58.0111
1202.52	404.783	298.583	248.42	178.42	106.354	104.133	55.3392
1203.45	404.877	336.422	253.853	183.853	130.666	82.5687	58.0646
1204.37	375.273	320.283	240.39	197.388	130.692	98.7914	60.7914
1205.3	410.466	328.44	251.224	189.326	138.819	96.1187	68.9205
1206.22	391.655	317.694	264.765	170.456	138.847	71.8364	58.146
1207.15	405.256	306.943	232.384	162.384	128.068	104.279	36.5598
1208.07	367.52	304.295	237.82	192.141	122.689	82.6893	69.0104
1209	413.558	312.458	275.695	189.477	125.417	98.9318	44.7138
1209.92	362.288	315.217	259.515	189.515	117.331	80.0348	33.9239
1210.85	400.236	285.527	275.779	170.623	122.763	98.989	42.059
1211.77	394.923	315.331	240.658	203.117	128.198	69.2634	47.4931
1212.7	413.959	280.215	240.692	189.631	130.93	69.2852	50.2245
1213.62	368.054	291.09	273.202	195.083	152.608	88.2511	77.3138
1214.54	392.507	293.849	238.054	203.244	128.278	85.5708	58.3986
1215.47	370.943	293.902	284.118	168.088	125.597	96.4275	47.597
1216.39	376.452	299.372	259.789	168.123	125.623	91.0399	55.7482
1217.31	400.928	318.389	235.449	181.702	144.613	74.814	42.2319
1218.23	390.19	256.128	224.644	170.902	141.934	118.192	63.9344
1219.16	360.475	304.958	240.938	192.621	131.124	104.676	50.4137
1220.08	433.765	291.461	211.152	198.084	114.886	101.997	47.7303
1221	387.777	313.209	262.704	187.28	123.046	83.0457	53.1809
1221.92	396.015	302.419	249.184	200.883	131.21	80.3599	53.2096
1222.84	434.102	283.485	241.083	190.075	144.804	88.5254	50.5254
1223.76	363.655	310.677	251.975	198.258	155.692	85.8399	61.4091
1224.69	382.752	305.308	233.013	195.588	106.866	77.724	61.4405
1225.61	423.583	291.791	224.903	192.916	131.326	115.764	69.6179
1226.53	448.139	329.872	252.096	190.244	115.06	58.7639	72.3678
1227.45	418.375	305.488	241.27	190.287	128.669	96.819	58.819
1228.37	380.443	278.374	254.895	187.612	123.263	102.285	58.8504
1229.29	396.855	302.891	241.346	206.682	115.137	75.1366	64.3184
1230.21	407.839	283.92	227.79	179.541	139.633	99.6328	31.7246
1231.13	397.072	305.733	206.067	187.741	147.825	91.5066	75.2639
1232.04	429.827	343.881	268.666	198.666	134.258	91.5373	37.2148
1232.96	432.667	311.3	255.107	179.665	134.289	105.174	53.5682
1233.88	381.071	292.311	249.706	212.37	137.043	126.984	67.209
1234.8	443.8	330.488	285.143	198.807	128.908	80.7398	80.8576
1235.72	430.308	330.559	249.791	193.408	131.662	118.897	80.8968
1236.64	435.878	333.354	255.282	179.833	145.315	113.488	53.6938
1237.55	446.903	300.727	258.051	223.476	131.726	116.251	34.6506
	0	80.1	100.2	30.3	20.4	-19.5	-57.4
	0	80.1	100.2	30.3	20.4	-19.5	-57.4
	0	80.1	100.2	30.3	20.4	-19.5	-57.4
	0	80.1	100.2	30.3	20.4	-19.5	-57.4
	0	80.1	100.2	30.3	20.4	-19.5	-57.4
	0	80.1	100.2	30.3	20.4	-19.5	-57.4
	0	80.1	100.2	30.3	20.4	-19.5	-57.4
	0	80.1	100.2	30.3	20.4	-19.5	-57.4
	0	80.1	100.2	30.3	20.4	-19.5	-57.4
	0	80.1	100.2	30.3	20.4	-19.5	-57.4
	0	80.1	100.2	30.3	20.4	-19.5	-57.4
	0	80.1	100.2	30.3	20.4	-19.5	-57.4
	0	80.1	100.2	30.3	20.4	-19.5	-57.4
	0	80.1	100.2	30.3	20.4	-19.5	-57.4
	0	80.1	100.2	30.3	20.4	-19.5	-57.4
	0	80.1	100.2	30.3	20.4	-19.5	-57.4
	0	80.1	100.2	30.3	20.4	-19.5	-57.4
	0	80.1	100.2	30.3	20.4	-19.5	-57.4
	0	80.1	100.2	30.3	20.4	-19.5	-57.4
	0	80.1	100.2	30.3	20.4	-19.5	-57.4
	0	80.1	100.2	30.3	20.4	-19.5	-57.4
	0	80.1	100.2	30.3	20.4	-19.5	-57.4
	0	80.1	100.2	30.3	20.4	-19.5	-57.4
	0	80.1	100.2	30.3	20.4	-19.5	-57.4
	0	80.1	100.2	30.3	20.4	-19.5	-57.4
	0	80.1	100.2	30.3	20.4	-19.5	-57.4
	0	80.1	100.2	30.3	20.4	-19.5	-57.4
	0	80.1	100.2	30.3	20.4	-19.5	-57.4
	0	80.1	100.2	30.3	20.4	-19.5	-57.4

## Sheet: Figure 3c
Strain (%)	SERS peak value	Error
0	598.057	121.08
10	349	119.716
20	226	57.2635
30	204.6	90.036
40	186.9	72.4729
50	123.3	74.476
60	109.4	53.1083
