# Supplementary material for: Efficient and reversible chirality induction between protein and achiral plasmonic assemblies
Source: Nat Mater. 2026 Apr 15;25(7):1230–8. doi: 10.1038/s41563-026-02586-7 (PMC13323087; doi:10.1038/s41563-026-02586-7)
Supplement: Supplementary file 7 — Statistical source data. [file 41563_2026_2586_MOESM7_ESM.xlsx]

## Sheet: Figure 4j-1
Wavelength	Computed CD
nm	A. U.
190	8.21362
200	3.362
210	-17.2275
220	-10.1542
230	-10.473
240	-6.63943
250	-5.65692
270	-2.60283
290	-1.73178
310	-1.30666
330	-0.84246
350	-0.35983
370	-0.0141
390	0.201
410	0.31781
430	0.37144
450	0.37586
470	0.34336
490	0.26928
510	0.165
530	0.00812
550	-0.00711
570	0.0356
590	0.0282
610	0.00238
630	-0.01158
650	-0.01966
670	-0.02273
690	-0.02074
710	-0.00765
730	0.02049
750	0.06168
770	0.11832
790	0.19381
810	0.29077
830	0.41084
850	0.55316
870	0.70816
890	0.85662
910	0.97315
930	1.0383
950	1.04652
970	1.00459
990	0.92641
1010	0.82694
1030	0.72003
1050	0.61557
1070	0.51922
1090	0.43348

## Sheet: Figure 4j-2
Wavelength	Experimental CD
nm	deg
193	-2.22213
194	-0.92407
195	-1.62418
196	-2.62126
197	-1.20076
198	-0.67375
199	-1.28721
200	-1.65298
201	-1.68241
202	-1.0332
203	-0.75364
204	-0.68986
205	-0.61966
206	-0.4192
207	-0.6509
208	-0.57813
209	-0.08208
210	0.05463
211	-0.13863
212	-0.12685
213	-0.23598
214	-0.22982
215	-0.04011
216	-0.03776
217	-0.25589
218	-0.47448
219	-0.33815
220	-0.27692
221	-0.07483
222	-0.04862
223	-0.20544
224	-0.10236
225	-0.04876
226	-0.04036
227	-0.03913
228	-0.02043
229	-0.00115
230	-0.00223
231	-0.00358
232	-0.000716
233	-0.00327
234	-0.01106
235	-0.00275
236	0.0055
237	0.00424
238	-0.00152
239	-0.00195
240	0.00195
241	0.00321
242	0.00284
243	0.00166
244	-0.000172
245	0.000201
246	0.000544
247	0.000286
248	0.00112
249	0.000344
250	0.00115
251	0.000258
252	-0.00367
253	-0.00249
254	0
255	8.59e-05
256	0.000401
257	-0.00115
258	-0.00155
259	-0.00235
260	-0.00493
261	-0.0063
262	-0.0041
263	-0.00418
264	-0.00447
265	-0.00367
266	-0.00487
267	-0.00622
268	-0.0055
269	-0.00779
270	-0.00593
271	-0.00676
272	-0.00627
273	-0.00713
274	-0.00897
275	-0.00857
276	-0.01063
277	-0.0096
278	-0.01006
279	-0.01008
280	-0.00819
281	-0.00771
282	-0.00673
283	-0.00877
284	-0.00607
285	-0.00739
286	-0.01177
287	-0.01195
288	-0.01235
289	-0.01112
290	-0.01046
291	-0.00859
292	-0.00842
293	-0.00997
294	-0.0092
295	-0.00922
296	-0.01077
297	-0.01169
298	-0.01163
299	-0.01008
300	-0.01109
301	-0.01172
302	-0.00974
303	-0.01114
304	-0.01123
305	-0.01086
306	-0.0118
307	-0.00991
308	-0.01006
309	-0.01349
310	-0.0114
311	-0.01349
312	-0.01146
313	-0.01177
314	-0.01475
315	-0.01209
316	-0.01037
317	-0.01123
318	-0.00977
319	-0.0102
320	-0.0153
321	-0.0159
322	-0.01283
323	-0.01155
324	-0.01306
325	-0.01607
326	-0.01553
327	-0.01375
328	-0.01452
329	-0.01627
330	-0.01627
331	-0.01504
332	-0.01349
333	-0.01335
334	-0.01584
335	-0.01281
336	-0.01074
337	-0.01295
338	-0.01581
339	-0.02289
340	-0.02166
341	-0.01856
342	-0.01756
343	-0.01003
344	-0.01401
345	-0.01673
346	-0.01621
347	-0.01395
348	-0.01788
349	-0.01556
350	-0.01441
351	-0.01768
352	-0.01985
353	-0.01945
354	-0.01378
355	-0.01696
356	-0.02045
357	-0.01862
358	-0.01922
359	-0.01788
360	-0.01888
361	-0.01828
362	-0.01885
363	-0.02169
364	-0.01962
365	-0.01931
366	-0.01759
367	-0.01613
368	-0.01716
369	-0.01937
370	-0.01874
371	-0.01994
372	-0.01656
373	-0.01662
374	-0.0177
375	-0.01811
376	-0.01842
377	-0.01533
378	-0.02043
379	-0.01888
380	-0.01547
381	-0.01424
382	-0.01303
383	-0.01573
384	-0.01702
385	-0.01653
386	-0.01401
387	-0.01616
388	-0.01782
389	-0.01223
390	-0.01601
391	-0.01756
392	-0.01143
393	-0.0092
394	-0.01189
395	-0.01069
396	-0.01046
397	-0.01364
398	-0.01533
399	-0.00814
400	-0.0096
401	-0.01332
402	-0.01146
403	-0.01094
404	-0.01071
405	-0.01315
406	-0.01037
407	-0.00759
408	-0.01037
409	-0.01295
410	-0.01183
411	-0.00862
412	-0.00983
413	-0.0061
414	-0.00645
415	-0.01246
416	-0.01206
417	-0.00997
418	-0.01034
419	-0.00834
420	-0.00814
421	-0.0071
422	-0.00782
423	-0.00911
424	-0.00814
425	-0.00839
426	-0.00665
427	-0.00773
428	-0.012
429	-0.00799
430	-0.00716
431	-0.0057
432	-0.00533
433	-0.01324
434	-0.00885
435	-0.00352
436	-0.00341
437	-0.00504
438	-0.00599
439	-0.00304
440	-0.00441
441	-0.00702
442	-0.00645
443	-0.00539
444	-0.00731
445	-0.00733
446	-0.00587
447	-0.00238
448	-0.00593
449	-0.00564
450	-5.73e-05
451	-0.0041
452	-0.00642
453	-0.0096
454	-0.0057
455	-0.001
456	0.000487
457	-0.000888
458	0.000229
459	-0.00152
460	-0.00401
461	-0.00258
462	-0.00381
463	-0.00298
464	-0.00456
465	-0.00579
466	-0.00576
467	-0.00401
468	-0.00129
469	-0.00209
470	-0.00235
471	-0.00209
472	-0.00132
473	-0.00209
474	-0.0018
475	-0.00158
476	-0.00278
477	-0.00223
478	-0.000745
479	0.000945
480	0.00241
481	-5.73e-05
482	-0.00117
483	-0.00392
484	-0.00206
485	-0.00332
486	-0.00894
487	-0.00567
488	-0.00178
489	-0.00421
490	-0.00261
491	-0.00158
492	-0.00301
493	-0.00375
494	-0.00206
495	-0.000201
496	-0.00109
497	-0.000516
498	-0.00206
499	-0.00438
500	-0.0047
501	-0.00315
502	-0.000286
503	-0.00135
504	-0.00238
505	-0.00418
506	-0.00498
507	-0.00355
508	-0.00241
509	-0.00275
510	-0.00166
511	-0.00158
512	-0.00255
513	-0.00106
514	-0.0014
515	-0.0014
516	-0.000544
517	2.86e-05
518	0.000229
519	-0.00117
520	-0.00203
521	0.0014
522	0.00169
523	0.00392
524	0.00352
525	0.00183
526	0.00203
527	-0.000401
528	-0.000659
529	0.00258
530	0.00633
531	0.0065
532	0.00301
533	0.000917
534	-0.000602
535	-0.00152
536	-0.00143
537	-0.000544
538	0.000372
539	-0.0012
540	-0.00126
541	-0.00246
542	-0.00309
543	-0.00138
544	-0.00209
545	-0.001
546	-0.00132
547	-0.00398
548	-0.00527
549	-0.00567
550	-0.00719
551	-0.00751
552	-0.00639
553	-0.00596
554	-0.00768
555	-0.0067
556	-0.00564
557	-0.00705
558	-0.00733
559	-0.00507
560	-0.0049
561	-0.00456
562	-0.00496
563	-0.00387
564	-0.00364
565	-0.0039
566	-0.00344
567	-0.00407
568	-0.00215
569	-0.00158
570	-0.000401
571	0.00043
572	0.000917
573	0.00189
574	0.00115
575	0.00232
576	0.00387
577	0.00327
578	0.00524
579	0.00834
580	0.00753
581	0.0065
582	0.01023
583	0.0112
584	0.01283
585	0.01613
586	0.01768
587	0.01693
588	0.0163
589	0.01856
590	0.02025
591	0.01948
592	0.02048
593	0.02203
594	0.02249
595	0.02338
596	0.02584
597	0.02742
598	0.02607
599	0.02544
600	0.02616
601	0.02701
602	0.02765
603	0.02813
604	0.02994
605	0.02954
606	0.02911
607	0.03111
608	0.03011
609	0.02865
610	0.02865
611	0.02951
612	0.03037
613	0.02793
614	0.02871
615	0.02999
616	0.02948
617	0.02744
618	0.02879
619	0.02782
620	0.02819
621	0.02948
622	0.0275
623	0.02581
624	0.02684
625	0.02822
626	0.02713
627	0.02661
628	0.02722
629	0.02555
630	0.02507
631	0.02581
632	0.02553
633	0.02478
634	0.02661
635	0.0277
636	0.02593
637	0.02467
638	0.02512
639	0.02524
640	0.02595
641	0.02467
642	0.02378
643	0.02538
644	0.02555
645	0.02484
646	0.02426
647	0.02618
648	0.02636
649	0.0265
650	0.02661
651	0.02696
652	0.02621
653	0.02739
654	0.02747
655	0.01613
656	0.01269
657	0.01146
658	0.01928
659	0.02842
660	0.02934
661	0.02773
662	0.02805
663	0.0281
664	0.02879
665	0.02659
666	0.02848
667	0.02905
668	0.02979
669	0.03022
670	0.03051
671	0.03194
672	0.03163
673	0.03163
674	0.03186
675	0.03203
676	0.03337
677	0.03461
678	0.03392
679	0.03375
680	0.03229
681	0.03415
682	0.03627
683	0.0357
684	0.03601
685	0.03504
686	0.03867
687	0.03899
688	0.03635
689	0.03856
690	0.0375
691	0.03747
692	0.03953
693	0.03913
694	0.03876
695	0.03968
696	0.04079
697	0.04042
698	0.04051
699	0.04114
700	0.04022
701	0.04054
702	0.04263
703	0.04243
704	0.04251
705	0.04234
706	0.04157
707	0.04383
708	0.04601
709	0.04532
710	0.04735
711	0.04561
712	0.04478
713	0.0465
714	0.04704
715	0.04796
716	0.04718
717	0.04601
718	0.04738
719	0.04841
720	0.04839
721	0.04839
722	0.04841
723	0.0483
724	0.04853
725	0.05059
726	0.05125
727	0.04993
728	0.0493
729	0.04976
730	0.04939
731	0.05082
732	0.05094
733	0.0497
734	0.05157
735	0.05286
736	0.05137
737	0.05205
738	0.05323
739	0.05346
740	0.0542
741	0.0534
742	0.05139
743	0.0526
744	0.04973
745	0.05062
746	0.05366
747	0.05434
748	0.05308
749	0.05303
750	0.05243
751	0.05257
752	0.05586
753	0.05389
754	0.05417
755	0.05658
756	0.05394
757	0.05549
758	0.05397
759	0.05409
760	0.0526
761	0.05248
762	0.05529
763	0.05515
764	0.05455
765	0.05466
766	0.05477
767	0.05604
768	0.05412
769	0.05357
770	0.05535
771	0.05443
772	0.05139
773	0.052
774	0.05346
775	0.05403
776	0.053
777	0.05182
778	0.05366
779	0.0528
780	0.05351
781	0.05795
782	0.05641
783	0.05394
784	0.05406
785	0.05337
786	0.05251
787	0.05214
788	0.05257
789	0.05134
790	0.05208
791	0.05217
792	0.05283
793	0.05002
794	0.05128
795	0.04956
796	0.05091
797	0.0528
798	0.05351
799	0.05171
800	0.04973
801	0.0518
802	0.04756
803	0.05062
804	0.04968
805	0.0481
806	0.04942
807	0.04902
808	0.05074
809	0.05048
810	0.04824
811	0.04819
812	0.05031
813	0.05016
814	0.04985
815	0.04799
816	0.05005
817	0.05013
818	0.05134
819	0.0491
820	0.04747
821	0.04718
822	0.04512
823	0.04615
824	0.04564
825	0.04612
826	0.04403
827	0.04415
828	0.04529
829	0.04498
830	0.04432
831	0.0442
832	0.04575
833	0.04354
834	0.04412
835	0.0436
836	0.04346
837	0.04607
838	0.04406
839	0.04174
840	0.04051
841	0.04208
842	0.04131
843	0.042
844	0.04266
845	0.04165
846	0.04248
847	0.04237
848	0.03913
849	0.03913
850	0.04068
851	0.04108
852	0.03988
853	0.04177
854	0.03879
855	0.0391
856	0.03836
857	0.03693
858	0.03521
859	0.03859
860	0.03687
861	0.03572
862	0.03575
863	0.03558
864	0.03653
865	0.03564
866	0.03558
867	0.0363
868	0.03633
869	0.03541
870	0.03532
871	0.03538
872	0.03452
873	0.03541
874	0.03595
875	0.03458
876	0.03254
877	0.03369
878	0.03349
879	0.03168
880	0.03358
881	0.03372
882	0.0316
883	0.03332
884	0.03257
885	0.03134
886	0.03309
887	0.03203
888	0.03137
889	0.03191
890	0.03214
891	0.03031
892	0.0318
893	0.03143
894	0.03097
895	0.0318
896	0.02997
897	0.02988
898	0.03191
899	0.03191
900	0.02796
901	0.02934
902	0.02856
903	0.02876
904	0.02825
905	0.02928
906	0.0285
907	0.02704
908	0.02736
909	0.02836
910	0.02896
911	0.02888
912	0.02644
913	0.02807
914	0.0275
915	0.02773
916	0.02699
917	0.02822
918	0.02727
919	0.02435
920	0.02386
921	0.02793
922	0.02799
923	0.02524
924	0.0255
925	0.02676
926	0.02492
927	0.02361
928	0.02604
929	0.0275
930	0.02736
931	0.02613
932	0.02598
933	0.02601
934	0.02429
935	0.02424
936	0.02659
937	0.02659
938	0.02667
939	0.02684
940	0.0265
941	0.02401
942	0.02237
943	0.02487
944	0.02252
945	0.02372
946	0.02412
947	0.02515
948	0.02409
949	0.02057
950	0.0224
951	0.02581
952	0.02232
953	0.02249
954	0.02194
955	0.02369
956	0.02192
957	0.02415
958	0.02329
959	0.02421
960	0.02315
961	0.02487
962	0.02432
963	0.0226
964	0.02269
965	0.02418
966	0.02441
967	0.02143
968	0.02134
969	0.02149
970	0.02252
971	0.022
972	0.0222
973	0.02326
974	0.0204
975	0.01928
976	0.02017
977	0.02186
978	0.02129
979	0.02223
980	0.02134
981	0.02209
982	0.02286
983	0.02455
984	0.02432
985	0.02
986	0.0212
987	0.02326
988	0.0208
989	0.01905
990	0.01871
991	0.01894
992	0.01922
993	0.02031
994	0.02077
995	0.02043
996	0.01954
997	0.01859
998	0.01885
999	0.01902
1000	0.01831
1002.5	0.02447
1005	0.02243
1007.5	0.02229
1010	0.02429
1012.5	0.02292
1015	0.02134
1017.5	0.02005
1020	0.01928
1022.5	0.01919
1025	0.02169
1027.5	0.02169
1030	0.0198
1032.5	0.02111
1035	0.02151
1037.5	0.02028
1040	0.02017
1042.5	0.02017
1045	0.01962
1047.5	0.01954
1050	0.01971
1052.5	0.01948
1055	0.02088
1057.5	0.02409
1060	0.02237
1062.5	0.02068
1065	0.0198
1067.5	0.02005
1070	0.02057
1072.5	0.02045
1075	0.01957
1077.5	0.01825
1080	0.01888
1082.5	0.01896
1085	0.01831
1087.5	0.01977
1090	0.02094
1092.5	0.0206
1095	0.01971
1097.5	0.01885
1100	0.01977
1102.5	0.01997
1105	0.01968
1107.5	0.01962
1110	0.02002
1112.5	0.02108
1115	0.02008
1117.5	0.01888
1120	0.01779
1122.5	0.01882
1125	0.0204
1127.5	0.02002
1130	0.02014
1132.5	0.02066
1135	0.01971
1137.5	0.01931
1140	0.01977
1142.5	0.0196
1145	0.01937
1147.5	0.01954
1150	0.01917
1152.5	0.01865
1155	0.01908
1157.5	0.01894
1160	0.01845
1162.5	0.01968
1165	0.01974
1167.5	0.01816
1170	0.01859
1172.5	0.01862
1175	0.01713
1177.5	0.01673
1180	0.01687
1182.5	0.01756
1185	0.01805
1187.5	0.01854
1190	0.02108
1192.5	0.02103
1195	0.01911
1197.5	0.01848
1200	0.01851
1202.5	0.01945
1205	0.01831
1207.5	0.01736
1210	0.01871
1212.5	0.01879
1215	0.01836
1217.5	0.01825
1220	0.01831
1222.5	0.01854
1225	0.01825
1227.5	0.01825
1230	0.01862
1232.5	0.01851
1235	0.01842
1237.5	0.01851
1240	0.01836
1242.5	0.0179
1245	0.01667
1247.5	0.01664
1250	0.01716
1252.5	0.01753
1255	0.01725
1257.5	0.01653
1260	0.01498
1262.5	0.01455
1265	0.0153
1267.5	0.01682
1270	0.01745
1272.5	0.01664
1275	0.01653
1277.5	0.01667
1280	0.01707
1282.5	0.01739
1285	0.01768
1287.5	0.0179
1290	0.01748
1292.5	0.01673
1295	0.01684
1297.5	0.01707
1300	0.01742
1302.5	0.01676
1305	0.01621
1307.5	0.01578
1310	0.01553
1312.5	0.01601
1315	0.0175
1317.5	0.01684
1320	0.01616
1322.5	0.01607
1325	0.01616
1327.5	0.0163
1330	0.01659
1332.5	0.01653
1335	0.01644
1337.5	0.01684
1340	0.01636
1342.5	0.01553
1345	0.01616
1347.5	0.01624
1350	0.01587
1352.5	0.0157
1355	0.01587
1357.5	0.01639
1360	0.01547
1362.5	0.01576
1365	0.01785
1367.5	0.01578
1370	0.01504
1372.5	0.01736
1375	0.01722
1377.5	0.01679
1380	0.01679
1382.5	0.01705
1385	0.0173
1387.5	0.01733
1390	0.01673
1392.5	0.01619
1395	0.01662
1397.5	0.01713
1400	0.01756
1402.5	0.01759
1405	0.01799
1407.5	0.01845
1410	0.01822
1412.5	0.01779
1415	0.01742
1417.5	0.01805
1420	0.01808
1422.5	0.01773
1425	0.01833
1427.5	0.01871
1430	0.01888
1432.5	0.01862
1435	0.01879
1437.5	0.01925
1440	0.01793
1442.5	0.01742
1445	0.01765
1447.5	0.01727
1450	0.01805
1452.5	0.02002
1455	0.01868
1457.5	0.01799
1460	0.01808
1462.5	0.01854
1465	0.01908
1467.5	0.01968
1470	0.01879
1472.5	0.01862
1475	0.01942
1477.5	0.01905
1480	0.01888
1482.5	0.01905
1485	0.01922
1487.5	0.01899
1490	0.01816
1492.5	0.01793
1495	0.01811
1497.5	0.01868
1500	0.0171
1502.5	0.01684
1505	0.01856
1507.5	0.01776
1510	0.01779
1512.5	0.01894
1515	0.01845
1517.5	0.01822
1520	0.01839
1522.5	0.01854
1525	0.01856
1527.5	0.01848
1530	0.01925
1532.5	0.01928
1535	0.01854
1537.5	0.01902
1540	0.01951
1542.5	0.01994
1545	0.0196
1547.5	0.01965
1550	0.01994
1552.5	0.01928
1555	0.01888
1557.5	0.01862
1560	0.01808
1562.5	0.01805
1565	0.01831
1567.5	0.01802
1570	0.01854
1572.5	0.01914
1575	0.01848
1577.5	0.01759
1580	0.01687
1582.5	0.01699
1585	0.01796
1587.5	0.01854
1590	0.0173
1592.5	0.01785
1595	0.01865
1597.5	0.01917
1600	0.01985
1602.5	0.01994
1605	0.01911
1607.5	0.01945
1610	0.01957
1612.5	0.01937
1615	0.01725
1617.5	0.0163
1620	0.01656
1622.5	0.01836
1625	0.01876
1627.5	0.01836
1630	0.01862
1632.5	0.01796
1635	0.01687
1637.5	0.01593
1640	0.01656
1642.5	0.01716
1645	0.0165
1647.5	0.01664
1650	0.01748
1652.5	0.01917
1655	0.01825
1657.5	0.01759
1660	0.0173
1662.5	0.0177
1665	0.01856
1667.5	0.01951
1670	0.01879
1672.5	0.01911
1675	0.01942
1677.5	0.01785
1680	0.01533
1682.5	0.01306
1685	0.01395
1687.5	0.0155
1690	0.01639

## Sheet: Figure 4l
Wavelength	Simulated CD-gap=1.5nm non-stretched, betta=0	Wavelength	Simulated CD-gap=5nm, betta=0.5	Wavelength	Simulated CD-gap=5nm, betta=1
nm	A.U.	nm	A.U.	nm	A.U.
190	0.13991	390	0.01426	390	0.02747
200	0.05727	410	0.00794	410	0.01477
210	-0.29346	430	0.00777	430	0.01032
220	-0.17297	450	0.01033	450	0.01741
230	-0.1784	470	0.01153	470	0.01801
240	-0.1131	490	0.01639	490	0.02264
250	-0.09636	510	0.00077	510	0.00149
270	-0.04434	530	-0.00536	530	-0.00651
290	-0.0295	550	-0.01719	550	-0.05449
310	-0.02226	570	-0.00382	570	-0.06097
330	-0.01435	590	0.02196	590	-0.01483
350	-0.00613	610	0.05622	610	0.04551
370	-0.00024	630	0.10191	630	0.1028
390	0.00342	650	0.16607	650	0.17896
410	0.00541	670	0.25385	670	0.27734
430	0.00633	690	0.36534	690	0.40185
450	0.0064	710	0.4941	710	0.57031
470	0.00585	730	0.57853	730	0.77122
490	0.00459	750	0.56023	750	0.93421
510	0.00281	770	0.46786	770	0.96721
530	0.000138	790	0.36031	790	0.86112
550	-0.000121	810	0.26959	810	0.698
570	0.000606	830	0.20096	830	0.53495
590	0.00048	850	0.15044	850	0.39612
610	4.05e-05	870	0.11354	870	0.2955
630	-0.000197	890	0.08649	890	0.22368
650	-0.000335	910	0.06643	910	0.1697
670	-0.000387	930	0.05127	930	0.13088
690	-0.000353	950	0.03958	950	0.10152
710	-0.00013
730	0.000349
750	0.00105
770	0.00202
790	0.0033
810	0.00495
830	0.007
850	0.00942
870	0.01206
890	0.01459
910	0.01658
930	0.01769
950	0.01783
970	0.01711
990	0.01578
1010	0.01409
1030	0.01227
1050	0.01049
1070	0.00884
1090	0.00738
