# Supplementary material for: Efficient and reversible chirality induction between protein and achiral plasmonic assemblies
Source: Nat Mater. 2026 Apr 15;25(7):1230–8. doi: 10.1038/s41563-026-02586-7 (PMC13323087; doi:10.1038/s41563-026-02586-7)
Supplement: Supplementary file 8 — Statistical source data. [file 41563_2026_2586_MOESM8_ESM.xlsx]

## Sheet: Figure 5-CD spectra
Wavelength	Cycle-1	Cycle-1.5	Cycle-2	Cycle-2.5	Cycle-3	Cycle-3.5	Cycle-4	Cycle-4.5	Cycle-5
nm	CD-deg	CD-deg	CD-deg	CD-deg	CD-deg	CD-deg	CD-deg	CD-deg	CD-deg
193	-0.11075	0.03094	-0.85651	0.24701	-0.89298	-0.18787	10.739	-0.05626	-4.66863
194	-0.16269	-0.12634	-0.20478	-0.17444	-0.34118	0.22478	8.61402	0.34582	-4.75586
195	-0.46494	-0.11207	-0.38488	-0.3566	0.47236	-0.38259	15.4408	0.26139	-2.08116
196	-0.47881	-0.15221	-0.41313	-0.2279	1.75325	0.1761	--	0.25672	-3.61534
197	-1.15307	-0.1512	1.07999	-0.28147	0.84151	0.1437	1.7745	-0.11895	-4.32096
198	-0.84736	0.39144	2.24994	-0.46485	0.54449	-1.28922	3.12101	-0.05758	1.79504
199	0.36098	0.16908	1.14426	-0.1724	-0.59003	-0.12336	0.93692	0.20538	2.44589
200	-0.30537	0.39493	-0.56472	-0.13983	0.87776	-0.79134	0.42004	0.0412	5.40763
201	-1.07417	0.25944	-0.80338	-0.2289	1.02213	-0.93109	-3.24418	-0.26632	7.71906
202	-0.44044	0.05137	-0.85588	-0.05987	-0.54191	-0.77867	0.88329	0.03524	10.3146
203	-0.93428	0.36923	0.0039	-0.13619	-0.21538	-0.14467	33.2576	0.27683	--
204	-0.19338	0.19034	-0.58249	-0.38952	-0.24005	0.03034	-0.2326	0.19128	11.2262
205	-0.65902	0.04091	-0.77606	-0.30591	-0.48915	-0.62259	-0.73377	-0.02722	1.93293
206	-1.13955	0.01874	-0.92005	-0.13588	-0.54317	0.49133	-8.37779	-0.52884	2.22838
207	-0.3562	0.19509	-0.72179	-0.1023	-0.23921	0.01879	-9.71262	0.37809	6.29443
208	0.49743	0.09333	-0.28508	0.08993	-0.66191	-0.37476	2.52864	0.55111	1.26935
209	-0.23532	-0.03131	-0.02716	0.16089	-0.11926	0.28093	0.2719	0.41625	-0.19421
210	-0.60708	-0.0766	-0.28477	-0.09139	0.01722	0.12003	-1.62829	0.63629	2.44551
211	-0.56346	-0.10004	-0.30789	-0.03956	-0.99683	-0.39969	-0.15865	0.04844	4.60985
212	-0.57639	-0.2112	0.21134	0.05002	-0.70843	-0.70654	0.89703	-0.26514	-2.44664
213	-0.66601	-0.17177	-0.22523	-0.10156	-0.56853	-0.23202	-1.03673	0.07572	1.55308
214	-0.64471	-0.13671	-0.27248	-0.24348	-0.38428	0.11837	-0.56461	-0.6446	-1.41679
215	-0.1696	-0.10849	-0.50322	0.06091	-0.45746	-0.50024	-0.33067	-0.27709	0.9974
216	0.11906	-0.31396	-0.14522	0.13201	-0.20395	-0.41342	-0.71331	-0.2705	1.05004
217	0.04698	-0.18679	-0.03226	-0.10018	-0.08944	-0.22549	0.21423	0.05649	0.41362
218	-0.53715	-0.19426	-0.2067	-0.01269	-0.43147	-0.51534	2.9301	0.13109	0.43941
219	-0.53171	-0.18472	-0.21455	-0.05724	-0.07632	-0.51165	3.45964	-0.1374	-0.16702
220	-0.16146	-0.01387	-0.05658	-0.17934	-0.22738	-0.43772	1.05816	0.4868	1.32783
221	-0.10247	-0.19484	0.0014	-0.15731	-0.21698	-0.25388	-0.30586	-0.10176	-0.51715
222	-0.22263	-0.26477	0.03604	-0.24535	-0.32161	-0.26758	-1.11961	-0.36677	-1.19849
223	-0.17089	-0.19621	-0.03203	-0.15172	-0.37872	-0.39998	-0.47637	0.11322	0.0277
224	-0.02848	-0.04558	-0.04996	-0.12078	-0.23956	-0.14006	-0.29975	0.30545	0.24016
225	-0.03137	-0.01049	0.01409	-0.18747	-0.12559	-0.05455	-0.07377	0.12425	-0.17753
226	-0.03527	0.0444	-0.01905	-0.12284	-0.05621	-0.086	-0.06197	0.02177	-0.19103
227	0.01464	-0.02298	0.02558	-0.00753	-0.05045	-0.00266	-0.15656	0.08786	-0.09156
228	0.04079	0.02398	0.04111	-0.03655	0.00613	0.01722	-0.03037	-0.02091	-0.0711
229	0.03567	0.0426	0.034	-0.01278	0.02169	-0.00135	-0.04016	-0.05483	-0.07552
230	0.05062	0.02613	0.04896	-0.0016	0.00341	-0.00788	-0.03913	-0.04664	-0.05916
231	0.05916	0.02799	0.05263	0.000115	-0.01263	-0.01547	-0.04375	-0.03506	-0.03893
232	0.05031	0.04661	0.03048	0.000974	-0.00367	-0.01077	-0.05283	-0.01066	-0.05048
233	0.04753	0.04283	0.02727	0.00212	0.00974	0.01521	-0.04354	-0.02873	-0.03048
234	0.05068	0.03856	0.03879	-0.01352	0.0065	0.00779	-0.02083	-0.05022	-0.0104
235	0.04406	0.02693	0.03804	-0.01576	-0.00398	0.00295	-0.05111	-0.03395	-0.04469
236	0.03988	0.02644	0.03524	-0.00418	-0.000516	0.00421	-0.05013	-0.01346	-0.02968
237	0.04713	0.03601	0.02842	-0.00567	-0.00481	-0.01576	-0.0202	-0.00372	-0.02452
238	0.04979	0.04271	0.02664	-0.01006	-0.00602	-0.00957	-0.01644	-0.01607	-0.03595
239	0.03991	0.03478	0.02762	-0.00894	0.00223	-0.00794	-0.02607	-0.03968	-0.02997
240	0.03822	0.03065	0.03128	-0.00994	-0.01934	-0.01601	-0.02796	-0.03816	-0.04031
241	0.04145	0.04426	0.01871	-0.00599	-0.02945	-0.01355	-0.04747	-0.02994	-0.0442
242	0.03653	0.02868	0.01862	-0.00983	-0.02472	-0.00481	-0.03684	-0.04329	-0.02478
243	0.03552	0.02974	0.01593	-0.02051	-0.01613	-0.01086	-0.02461	-0.03045	-0.03724
244	0.03349	0.0357	0.01223	-0.01768	-0.02025	-0.01736	-0.0179	-0.03856	-0.06019
245	0.02951	0.03332	0.00842	-0.01805	-0.03025	-0.02747	-0.03337	-0.05031	-0.05254
246	0.02667	0.02868	0.00561	-0.01693	-0.03326	-0.03151	-0.0499	-0.04458	-0.04893
247	0.02532	0.02272	0.00533	-0.01662	-0.03446	-0.02656	-0.03558	-0.04735	-0.04286
248	0.03432	0.0224	0.00478	-0.02638	-0.03395	-0.0271	-0.05151	-0.03922	-0.04286
249	0.02664	0.01573	-0.000831	-0.02659	-0.03209	-0.01839	-0.06182	-0.05457	-0.04174
250	0.01223	0.02461	-0.00318	-0.0167	-0.03979	-0.02429	-0.05042	-0.05755	-0.03097
251	0.01636	0.02315	-0.00424	-0.01177	-0.04784	-0.03994	-0.02713	-0.04185	-0.02893
252	0.02593	0.01278	-0.00507	-0.01862	-0.05131	-0.03412	-0.02223	-0.04839	-0.03968
253	0.01515	0.02169	-0.00421	-0.01816	-0.04724	-0.02278	-0.03171	-0.05595	-0.04773
254	0.00983	0.02355	-0.00427	-0.01965	-0.04429	-0.02659	-0.03252	-0.05168	-0.03601
255	0.01896	0.01226	-0.00103	-0.02146	-0.05472	-0.03641	-0.04575	-0.05013	-0.04681
256	0.01974	0.01441	-0.00894	-0.02727	-0.05443	-0.04635	-0.04168	-0.05091	-0.05303
257	0.00647	0.00825	-0.00699	-0.03332	-0.0483	-0.03899	-0.04059	-0.0658	-0.05188
258	0.01114	0.00954	-0.0061	-0.03421	-0.05469	-0.04016	-0.05692	-0.06572	-0.03727
259	0.01298	0.01006	-0.00685	-0.03438	-0.06684	-0.04756	-0.05346	-0.06288	-0.03802
260	0.00226	0.000372	-0.01447	-0.02616	-0.06237	-0.04913	-0.04687	-0.05549	-0.04776
261	0.0041	0.00318	-0.02372	-0.02146	-0.05718	-0.05053	-0.05139	-0.02676	-0.04045
262	0.00278	0.00183	-0.02426	-0.02349	-0.06325	-0.04684	-0.05257	-0.04057	-0.05237
263	-0.00221	-0.00258	-0.02194	-0.02518	-0.06543	-0.05168	-0.05962	-0.03478	-0.04747
264	-0.00447	-0.00384	-0.01997	-0.02982	-0.06712	-0.05366	-0.05626	-0.0548	-0.04693
265	0.000401	-0.0035	-0.02315	-0.02722	-0.06219	-0.04263	-0.06194	-0.05701	-0.0518
266	0.00347	-0.000258	-0.02237	-0.03097	-0.052	-0.04446	-0.05701	-0.03739	-0.04598
267	-0.00693	0.00146	-0.02687	-0.03501	-0.06048	-0.04693	-0.06056	-0.03939	-0.06477
268	-0.0104	-0.00364	-0.03363	-0.03438	-0.06973	-0.04538	-0.06434	-0.04584	-0.05784
269	-0.00756	-0.01378	-0.03739	-0.03386	-0.06357	-0.04415	-0.05406	-0.05288	-0.05008
270	0.00209	-0.00825	-0.03303	-0.03332	-0.06414	-0.05283	-0.04841	-0.04526	-0.05509
271	-0.0067	0.00043	-0.02742	-0.03572	-0.07875	-0.05122	-0.04867	-0.04896	-0.05833
272	-0.01177	0.00312	-0.02773	-0.04174	-0.08302	-0.05191	-0.06234	-0.05243	-0.06068
273	-0.00971	0.00255	-0.03277	-0.03054	-0.07211	-0.05838	-0.05523	-0.05626	-0.0628
274	-0.01418	0.0049	-0.03951	-0.03037	-0.06655	-0.05879	-0.0473	-0.07569	-0.04993
275	-0.0102	-0.00593	-0.04102	-0.04638	-0.07002	-0.06265	-0.05758	-0.06798	-0.0471
276	-0.01309	-0.0014	-0.04108	-0.03607	-0.06423	-0.0493	-0.0585	-0.05793	-0.04555
277	-0.00974	-0.0049	-0.03945	-0.03747	-0.06933	-0.05171	-0.06025	-0.05369	-0.04833
278	-0.01223	-0.01329	-0.04329	-0.03916	-0.06506	-0.0581	-0.04905	-0.0546	-0.05085
279	-0.02186	-0.01782	-0.04927	-0.04337	-0.06108	-0.05687	-0.05884	-0.04733	-0.05661
280	-0.01859	-0.02083	-0.03584	-0.04397	-0.06944	-0.0628	-0.06956	-0.05475	-0.05105
281	-0.01292	-0.00977	-0.0338	-0.0389	-0.06706	-0.0638	-0.06131	-0.0585	-0.04862
282	-0.01014	-0.0067	-0.04564	-0.03644	-0.07039	-0.05592	-0.05337	-0.04787	-0.0383
283	-0.00679	-0.00582	-0.05071	-0.0375	-0.06162	-0.05477	-0.06022	-0.04821	-0.06108
284	-0.00885	-0.01258	-0.04933	-0.03796	-0.08322	-0.05867	-0.06623	-0.07285	-0.06741
285	-0.01438	-0.0071	-0.03635	-0.03761	-0.07887	-0.05933	-0.06388	-0.06494	-0.05922
286	-0.02306	-0.00874	-0.03412	-0.03951	-0.05629	-0.05695	-0.0597	-0.06598	-0.04718
287	-0.01727	-0.01831	-0.03925	-0.04661	-0.07108	-0.05758	-0.05515	-0.07658	-0.0438
288	-0.01203	-0.01407	-0.04171	-0.04959	-0.0815	-0.06944	-0.06019	-0.05638	-0.05271
289	-0.01538	-0.00759	-0.04578	-0.03759	-0.07348	-0.06179	-0.06569	-0.04836	-0.04847
290	-0.02086	-0.00768	-0.04208	-0.04681	-0.08036	-0.06171	-0.05586	-0.06191	-0.05973
291	-0.01189	-0.011	-0.05048	-0.04177	-0.07978	-0.06214	-0.04715	-0.06182	-0.06761
292	-0.00788	-0.01931	-0.05328	-0.03724	-0.06775	-0.05082	-0.04761	-0.05818	-0.05326
293	-0.01232	-0.01467	-0.05065	-0.03541	-0.07397	-0.05349	-0.0658	-0.06111	-0.05856
294	-0.0112	-0.0063	-0.04778	-0.04071	-0.07002	-0.06082	-0.06704	-0.06844	-0.07423
295	-0.01478	-0.00914	-0.05008	-0.04704	-0.05861	-0.06125	-0.05999	-0.06368	-0.05134
296	-0.01753	-0.01355	-0.04695	-0.03816	-0.0579	-0.06472	-0.05575	-0.05936	-0.03896
297	-0.02298	-0.0155	-0.04337	-0.03395	-0.06463	-0.06348	-0.05942	-0.06059	-0.03942
298	-0.02341	-0.01083	-0.04203	-0.03684	-0.0813	-0.06669	-0.05506	-0.07205	-0.04306
299	-0.01395	-0.0116	-0.04933	-0.0489	-0.06815	-0.0581	-0.03303	-0.05558	-0.05856
300	-0.00779	-0.01882	-0.0473	-0.05263	-0.05976	-0.0583	-0.03667	-0.05099	-0.04778
301	-0.01653	-0.01707	-0.03856	-0.05211	-0.0754	-0.05672	-0.04274	-0.05397	-0.05076
302	-0.01367	-0.01143	-0.04332	-0.05174	-0.06649	-0.05317	-0.05555	-0.05692	-0.05781
303	-0.01696	-0.00794	-0.04724	-0.04733	-0.05469	-0.05578	-0.04638	-0.06672	-0.04354
304	-0.01768	-0.00814	-0.05005	-0.04091	-0.07079	-0.06827	-0.03501	-0.04962	-0.06245
305	-0.02048	-0.01796	-0.04813	-0.04661	-0.07569	-0.06695	-0.04022	-0.04578	-0.04566
306	-0.01865	-0.0232	-0.0361	-0.04354	-0.07981	-0.05331	-0.06417	-0.05578	-0.03441
307	-0.01109	-0.01942	-0.03592	-0.04601	-0.06787	-0.04632	-0.06325	-0.05434	-0.04833
308	-0.00977	-0.01315	-0.04423	-0.04134	-0.06792	-0.05091	-0.0518	-0.05346	-0.04999
309	-0.00725	-0.00776	-0.04518	-0.0393	-0.06185	-0.05131	-0.04403	-0.06374	-0.05257
310	-0.01149	-0.00885	-0.04266	-0.05171	-0.06698	-0.05377	-0.03008	-0.06053	-0.0318
311	-0.01739	-0.01071	-0.04223	-0.05036	-0.07978	-0.05867	-0.03867	-0.06368	-0.04277
312	-0.01725	-0.01269	-0.04077	-0.04538	-0.05944	-0.05211	-0.03578	-0.06085	-0.0552
313	-0.00699	-0.00828	-0.04821	-0.0377	-0.0526	-0.04747	-0.03873	-0.06303	-0.04128
314	-0.00814	-0.00696	-0.04558	-0.04621	-0.07864	-0.04764	-0.04289	-0.06578	-0.02644
315	-0.01819	-0.01114	-0.03928	-0.04389	-0.07887	-0.05887	-0.05306	-0.06764	-0.03973
316	-0.01324	-0.0069	-0.04664	-0.04254	-0.06924	-0.05635	-0.06002	-0.06426	-0.06145
317	-0.01412	-0.00433	-0.04501	-0.04581	-0.06999	-0.04555	-0.05624	-0.04658	-0.04827
318	-0.02111	-0.000974	-0.04589	-0.05045	-0.06317	-0.04306	-0.04111	-0.05558	-0.05248
319	-0.01931	0.0059	-0.04197	-0.0365	-0.06833	-0.05122	-0.03979	-0.06941	-0.03134
320	-0.00696	-0.00441	-0.04819	-0.03037	-0.08027	-0.06463	-0.03902	-0.06156	-0.03833
321	0.00172	-0.00584	-0.04836	-0.0489	-0.06391	-0.06904	-0.04438	-0.04566	-0.06288
322	-0.00599	-0.00828	-0.03782	-0.04859	-0.05371	-0.06108	-0.0518	-0.04773	-0.06222
323	-0.01255	-0.01808	-0.03272	-0.0271	-0.07678	-0.04821	-0.05317	-0.05217	-0.05283
324	-0.00931	-0.00819	-0.02518	-0.03945	-0.07715	-0.05879	-0.04375	-0.05205	-0.02879
325	-0.00816	-0.00478	-0.03627	-0.04079	-0.08637	-0.05351	-0.05105	-0.05211	-0.04142
326	-0.00327	-0.01132	-0.04011	-0.04237	-0.07698	-0.04632	-0.05225	-0.0483	-0.05572
327	-0.01558	-0.00407	-0.04314	-0.0446	-0.04337	-0.05801	-0.04604	-0.05509	-0.03252
328	-0.02369	-0.00192	-0.04498	-0.04117	-0.04695	-0.06311	-0.06552	-0.06698	-0.02747
329	-0.01149	-0.01576	-0.0389	-0.04824	-0.05807	-0.05535	-0.05432	-0.06128	-0.04389
330	-0.01089	-0.00519	-0.03214	-0.04922	-0.05698	-0.05864	-0.05612	-0.03183	-0.03289
331	-0.00063	-0.00456	-0.03252	-0.04859	-0.05939	-0.0485	-0.04996	-0.0436	-0.02117
332	-0.00166	-0.01206	-0.03584	-0.04753	-0.06904	-0.0544	-0.03489	-0.05735	-0.03813
333	-0.00149	-0.01077	-0.03555	-0.04847	-0.06999	-0.04965	-0.03466	-0.04979	-0.04251
334	-0.00931	-0.00573	-0.03025	-0.0371	-0.06847	-0.03847	-0.04905	-0.0471	-0.04214
335	0.00223	-0.0055	-0.03154	-0.02896	-0.06999	-0.03816	-0.05836	-0.05695	-0.03108
336	0.01046	-0.000573	-0.03658	-0.0314	-0.06506	-0.05105	-0.05896	-0.05188	-0.04117
337	-0.01326	-0.01547	-0.02868	-0.02704	-0.05638	-0.04979	-0.06535	-0.08196	-0.03996
338	-0.01527	-0.01831	-0.02951	-0.03787	-0.04979	-0.04718	-0.03269	-0.0734	-0.04965
339	-0.01481	-0.0035	-0.02971	-0.03598	-0.04377	-0.05529	-0.04647	-0.06291	-0.05308
340	-0.00974	-0.01063	-0.03426	-0.03922	-0.0544	-0.064	-0.05987	-0.04142	-0.02524
341	-0.00192	-0.01896	-0.0363	-0.04228	-0.05707	-0.05371	-0.03509	-0.04621	-0.04243
342	-0.01243	-0.01175	-0.03919	-0.02913	-0.06655	-0.04449	-0.03761	-0.05858	-0.04521
343	0.00604	-0.000258	-0.03223	-0.02868	-0.07128	-0.04518	-0.02759	-0.04715	-0.04375
344	-0.000344	-0.00215	-0.02361	-0.03598	-0.06028	-0.04913	-0.05117	-0.04266	-0.0379
345	0.00533	-0.00974	-0.03297	-0.03736	-0.05833	-0.03905	-0.04455	-0.05658	-0.06242
346	0.00484	-0.01441	-0.03286	-0.03547	-0.06454	-0.03753	-0.03189	-0.05698	-0.05667
347	-0.000315	-0.00659	-0.0269	-0.03607	-0.06612	-0.04423	-0.04609	-0.06197	-0.03535
348	0.00169	-0.0098	-0.0255	-0.02722	-0.04756	-0.04733	-0.06085	-0.04873	-0.03163
349	0.00123	-0.01455	-0.03518	-0.02146	-0.05856	-0.04569	-0.064	-0.05231	-0.02131
350	0.00481	-0.01071	-0.04065	-0.02982	-0.05583	-0.04552	-0.06853	-0.05105	-0.02624
351	-0.00155	-0.00344	-0.02724	-0.02925	-0.07188	-0.04334	-0.02951	-0.04022	-0.02126
352	-0.00198	-0.00175	-0.03627	-0.01392	-0.08932	-0.04701	-0.03661	-0.03847	-0.02469
353	-0.00699	0.00762	-0.03624	-0.01756	-0.0597	-0.05612	-0.0214	-0.05641	-0.04864
354	-0.000115	0.00312	-0.01914	-0.02747	-0.05833	-0.03948	-0.02962	-0.04982	-0.04546
355	0.00129	-0.00739	-0.01346	-0.03833	-0.0499	-0.03332	-0.04796	-0.02759	-0.01074
356	-0.00327	-0.00705	-0.01613	-0.02246	-0.04933	-0.04581	-0.03423	-0.03349	-0.01415
357	-0.01106	-0.01269	-0.03186	-0.01962	-0.06211	-0.04501	-0.04054	-0.03761	-0.02925
358	-0.01249	-0.00636	-0.03796	-0.03065	-0.07457	-0.05065	-0.05492	-0.03624	-0.0416
359	-0.00238	0.00226	-0.0338	-0.03297	-0.06509	-0.05048	-0.05661	-0.03481	-0.04529
360	-0.00272	0.00404	-0.02292	-0.03383	-0.05976	-0.05761	-0.04142	-0.05328	-0.04481
361	0.00387	-0.01117	-0.03103	-0.0381	-0.0652	-0.06354	-0.02598	-0.05879	-0.01338
362	0.00943	-0.00762	-0.02876	-0.02951	-0.06638	-0.05741	-0.02856	-0.05589	-0.01739
363	0.00112	-0.000602	-0.0257	-0.0269	-0.05142	-0.0599	-0.04406	-0.06497	-0.02873
364	0.00736	-0.0098	-0.02415	-0.02593	-0.05071	-0.05231	-0.02979	-0.05624	-0.03438
365	0.00246	-0.01212	-0.02106	-0.03601	-0.05778	-0.05237	-0.02512	-0.04503	-0.04309
366	-0.00266	-0.00527	-0.03976	-0.01894	-0.04816	-0.06391	0.01346	-0.04836	-0.03678
367	-0.00298	-0.0096	-0.04804	-0.02461	-0.04042	-0.05434	-0.02292	-0.05455	-0.01315
368	0.00424	-0.00805	-0.03435	-0.03114	-0.05469	-0.04171	-0.0389	-0.04988	-0.00561
369	-0.00232	0.00854	-0.02137	-0.03633	-0.0487	-0.04377	-0.02389	-0.04836	-0.02292
370	-0.00195	0.0224	-0.02862	-0.04933	-0.05039	-0.04334	-0.02246	-0.04128	-0.02538
371	-0.00736	0.00223	-0.0414	-0.04415	-0.04438	-0.04375	-0.04535	-0.06016	-0.02819
372	0.00264	-0.01891	-0.04406	-0.05202	-0.05065	-0.04701	-0.06434	-0.06847	-0.02621
373	0.00822	-0.01209	-0.03263	-0.03965	-0.0522	-0.05386	-0.04956	-0.04985	-0.02507
374	-0.000544	0.00645	-0.02435	-0.01811	-0.04801	-0.0493	-0.04847	-0.04667	-0.041
375	-0.00464	0.00602	-0.02842	-0.03189	-0.04501	-0.04816	-0.03696	-0.0573	-0.02501
376	-0.00327	-0.0049	-0.02684	-0.03647	-0.04314	-0.0522	-0.0487	-0.02484	-0.03607
377	0.00983	0.00183	-0.02656	-0.0389	-0.04366	-0.04816	-0.03446	-0.01974	-0.0389
378	0.00997	-0.00862	-0.03191	-0.03859	-0.06242	-0.04767	-0.02544	-0.03807	-0.0522
379	0.00166	-0.0094	-0.02621	-0.01957	-0.05389	-0.04936	-0.03538	-0.04853	-0.02298
380	-0.000773	0.00304	-0.0257	-0.01183	-0.03312	-0.04672	-0.02243	-0.05469	-0.02275
381	0.00667	0.00218	-0.03114	-0.0218	-0.0277	-0.04105	-0.02157	-0.04741	-0.03908
382	0.01854	0.00484	-0.00289	-0.0308	-0.05102	-0.04208	-0.05131	-0.05214	-0.04165
383	0.01988	0.00126	-0.01472	-0.02977	-0.05311	-0.03492	-0.01768	-0.05182	-0.06847
384	0.00476	0.00395	-0.01879	-0.03661	-0.054	-0.05088	-0.02088	-0.04801	-0.04343
385	0.01301	0.01229	-0.01776	-0.02553	-0.03782	-0.04604	-0.02143	-0.03509	-0.01642
386	0.01558	0.00358	-0.01813	-0.01888	-0.03484	-0.03512	-0.03117	-0.04641	-0.02974
387	0.01604	-0.00206	-0.00384	-0.03163	-0.04059	-0.04363	-0.05509	-0.04498	-0.02487
388	0.01037	0.00063	-0.01037	-0.03383	-0.05515	-0.04925	-0.03125	-0.06532	-0.01914
389	0.00129	0.00622	-0.01908	-0.0251	-0.04945	-0.03375	-0.01392	-0.08417	-0.02512
390	0.02023	0.00625	-0.00971	-0.02538	-0.03618	-0.03584	-0.03054	-0.06237	-0.04309
391	0.0063	0.00341	-0.01292	-0.03423	-0.04297	-0.03913	-0.02395	-0.05876	-0.03845
392	0.000143	0.00481	-0.01567	-0.0212	-0.04036	-0.03661	-0.04403	-0.05589	-0.04157
393	0.00564	0.00438	-0.02146	-0.01561	-0.04372	-0.02438	-0.02306	-0.04091	-0.01937
394	0.0161	0.00759	-0.01186	-0.0334	-0.03839	-0.01894	-0.01352	-0.04409	-0.01567
395	0.01796	0.01286	0.00401	-0.03644	-0.03495	-0.03105	-0.04274	-0.04741	-0.03031
396	0.01183	0.00831	-0.01149	-0.02315	-0.03951	-0.02687	-0.02936	-0.04581	-0.01919
397	0.03587	0.00106	-0.01472	-0.01985	-0.03764	-0.02435	-0.0281	-0.0279	-0.0153
398	0.02722	0.00209	-0.01682	-0.01206	-0.02934	-0.02378	-0.03312	-0.02278	-0.03813
399	0.02412	0.00541	-0.00656	-0.02163	-0.0324	-0.03764	-0.0389	-0.04174	-0.04521
400	0.03721	0.00937	-0.00868	-0.02447	-0.0273	-0.03544	-0.03194	-0.05936	-0.02638
401	0.01475	-0.0012	-0.0179	-0.0214	-0.03117	-0.03882	-0.0261	-0.06022	-0.00905
402	0.0202	-0.00347	-0.00473	-0.01856	-0.03266	-0.04833	-0.04283	-0.04309	-0.02742
403	0.02633	0.00401	-0.00527	-0.00937	-0.03759	-0.04589	-0.05732	-0.07262	-0.02977
404	0.02415	0.00636	-0.00799	-0.00877	-0.02956	-0.01765	-0.0434	-0.06048	-0.02521
405	0.01934	0.01527	0.00659	-0.01515	-0.02805	-0.01137	-0.03592	-0.03584	0.00215
406	0.02203	0.0149	0.00275	-0.02501	-0.02896	-0.0226	-0.03443	-0.04844	-0.02203
407	0.02071	0.01349	-0.00963	-0.0275	-0.00567	-0.02713	-0.02994	-0.04913	-0.04695
408	0.02848	0.01739	-0.00911	-0.02217	-0.00834	-0.02229	-0.02335	-0.04128	-0.02991
409	0.03317	0.00364	-0.000888	-0.01321	-0.01673	-0.04014	-0.01722	-0.05394	-0.03776
410	0.04426	0.01404	-0.000201	-0.00195	-0.02209	-0.03515	-0.02235	-0.03598	-0.01722
411	0.04426	0.01003	0.01478	-0.01828	-0.01636	-0.02441	-0.01352	-0.02736	-0.00521
412	0.03567	0.00954	0.01684	-0.02581	-0.01725	-0.02461	-0.02853	-0.02489	-0.01478
413	0.03575	0.02974	0.00688	-0.01813	-0.02687	-0.02286	-0.03206	-0.03358	-0.02014
414	0.05042	0.02638	0.00146	-0.01644	-0.01223	-0.02149	-0.02066	-0.03819	-0.00822
415	0.05051	0.0069	0.01163	-0.0169	-0.00223	-0.02593	-0.02447	-0.03698	0.01461
416	0.05091	0.01215	0.01925	-0.01524	-0.01258	-0.02441	-0.02896	-0.03655	0.00453
417	0.04887	0.02086	0.00332	-0.02043	-0.0149	-0.01292	-0.01301	-0.03117	-0.01518
418	0.05257	0.02636	0.00043	-0.01624	-0.00713	-0.01991	-0.00702	-0.02011	0.01876
419	0.06128	0.02401	0.01902	-0.01856	-0.00392	-0.03753	-0.01008	-0.01581	0.02074
420	0.05108	0.01647	0.0161	-0.02097	-0.01089	-0.03378	0.00355	-0.0279	-0.00395
421	0.04601	0.02043	0.01189	-0.01381	-0.01481	-0.01229	-0.00773	-0.03068	-0.00183
422	0.05764	0.02008	0.01561	-0.00931	-0.01833	-0.00902	-0.01149	-0.02524	-0.01705
423	0.05635	0.0226	0.02432	-0.0041	-0.01759	-0.00985	-0.03103	-0.03827	-0.00693
424	0.05008	0.01693	0.02366	-0.01309	-0.00667	-0.00762	-0.01043	-0.04122	-0.000258
425	0.04913	0.01699	0.01702	-0.02719	0.00582	-0.00945	0.01427	-0.03449	-0.00269
426	0.05059	0.02598	0.01452	-0.0145	0.00332	-0.00885	0.00135	-0.0273	0.00109
427	0.04704	0.01501	0.02378	-0.00352	0.00209	-0.01573	0.000888	-0.01189	-0.01074
428	0.0489	0.01759	0.02687	-0.00888	0.00556	-0.01346	-0.01281	-0.03191	-0.00229
429	0.0426	0.02762	0.01576	-0.00974	0.00438	-0.00238	-0.02146	-0.04767	-0.00748
430	0.04727	0.02395	0.01957	-0.011	0.00607	-0.00722	0.00447	-0.02235	-0.01432
431	0.04985	0.03051	0.02426	-0.01057	0.0049	-0.01269	0.02676	-0.01272	-0.00808
432	0.04684	0.03443	0.02426	-0.02126	-0.00438	-0.0067	0.0041	-0.0273	-0.00063
433	0.06073	0.01392	0.02796	-0.01968	0.00255	-0.01859	-0.00653	-0.0224	0.00301
434	0.0589	0.0173	0.02598	-0.00957	0.00636	-0.00857	-0.00338	-0.009	-0.00771
435	0.05125	0.02968	0.02355	0.00172	0.000487	-0.00218	-0.00948	-0.00696	0.0035
436	0.05916	0.02252	0.02936	-0.00748	0.01034	-0.0049	0.0218	-0.03266	0.02131
437	0.05715	0.01536	0.02131	-0.01051	0.01071	-0.00871	0.01192	-0.03492	-0.00464
438	0.0493	0.0177	0.02375	-0.00922	0.00716	-0.01129	0.00112	-0.01478	-0.01023
439	0.05646	0.01939	0.03549	-0.01352	0.01974	-0.01306	0.01123	-0.02063	0.0098
440	0.0585	0.02186	0.0316	-0.01727	0.01664	-0.00453	0.0149	-0.02197	0.01303
441	0.05575	0.02618	0.0316	-0.00877	0.0063	0.00673	-0.000745	-0.01693	0.02799
442	0.06214	0.02335	0.02888	-0.00948	0.00576	-0.00516	-0.00639	-0.0214	0.00917
443	0.06013	0.01902	0.03177	-0.0106	0.01644	-0.00673	0.00851	-0.04329	0.00587
444	0.05013	0.02722	0.0269	-0.00773	0.01037	0.00329	0.00977	-0.04332	0.02959
445	0.05286	0.02455	0.03604	-0.00776	0.00825	-0.00206	0.00857	-0.01387	0.01587
446	0.06477	0.02002	0.04088	-0.01421	0.00868	-0.0065	0.00911	-0.02664	0.00928
447	0.05495	0.01942	0.03684	-0.000372	0.00968	-0.0045	0.01387	-0.02825	0.00931
448	0.05263	0.02232	0.03532	0.00352	0.00536	-0.00719	0.00842	-0.01957	0.01882
449	0.05741	0.02057	0.02681	-0.000945	-0.00433	-0.01283	-0.00834	-0.01283	0.0226
450	0.05964	0.022	0.02358	-0.000602	0.0018	-0.00367	0.00811	-0.01687	0.02197
451	0.06197	0.02979	0.03157	-0.00407	0.00902	-0.00865	0.01513	-0.03005	0.02318
452	0.05377	0.0228	0.03567	0.00258	0.00965	-0.01163	-0.000716	-0.0208	0.01146
453	0.05609	0.02888	0.02862	0.00762	0.0055	-0.01553	-0.000688	-0.02177	0.02836
454	0.06618	0.02498	0.02478	-0.00272	0.00112	-0.01653	0.00447	-0.01931	0.01768
455	0.06388	0.0232	0.03037	-0.0053	0.00871	-0.01003	0.00576	-0.01054	0.00636
456	0.05732	0.02868	0.04191	-0.00255	0.01066	-0.000659	0.01633	-0.00347	0.01779
457	0.05644	0.02836	0.03355	0.00063	0.00868	0.00103	0.00994	-0.02449	0.00911
458	0.05962	0.03289	0.02968	-0.00453	0.01166	-0.01493	-0.000372	-0.00702	0.0114
459	0.05437	0.02595	0.03641	-0.00223	0.00327	0.00175	-0.00307	-0.00341	0.01172
460	0.0473	0.01836	0.03312	0.00218	0.00504	0.00828	0.00513	-0.00507	0.01639
461	0.05154	0.01246	0.02885	0.00103	0.0067	-0.01404	-0.000286	-0.00971	0.01129
462	0.05899	0.00699	0.03025	-0.00261	0.01043	-0.01103	-0.00103	-0.01578	0.00413
463	0.05286	0.01962	0.02905	0.00235	0.01232	0.000544	0.00971	-0.01143	0.01687
464	0.0581	0.02828	0.02613	0.000945	0.00109	-0.00851	-0.000974	-0.02209	0.01424
465	0.05876	0.02389	0.02779	0.00473	-0.00129	-0.000201	0.00756	-0.02266	0.01106
466	0.05773	0.01713	0.02475	-0.00688	0.0067	0.00418	0.00905	-0.02209	0.01338
467	0.05426	0.0161	0.01974	-0.00994	0.0041	-0.00453	-0.000258	-0.02054	0.01788
468	0.05346	0.02366	0.02424	-0.00117	0.00696	-0.01117	0.00152	-0.00776	0.01269
469	0.05065	0.02424	0.03128	0.000172	0.00888	-0.00736	0.00604	-0.01664	0.00232
470	0.05119	0.02266	0.03913	0.00155	0.012	0.000974	0.0106	-0.02939	0.01169
471	0.05108	0.02237	0.03423	-0.00444	0.00911	0.000516	-0.00192	-0.03564	0.01057
472	0.04564	0.01653	0.02681	-0.00341	0.000286	-0.000401	-0.00791	-0.01289	0.01607
473	0.04569	0.01868	0.02283	-0.00255	0.00656	-0.00584	0.00828	-0.0212	0.01899
474	0.04756	0.02415	0.0255	-0.00854	0.00467	-0.00679	0.01175	-0.03197	0.00166
475	0.03859	0.01977	0.03406	-0.01252	-0.00401	-0.01011	-0.00731	-0.033	-0.00318
476	0.02891	0.02346	0.02426	-0.00968	-0.00928	-0.01031	-0.01324	-0.03326	-0.000229
477	0.03633	0.02243	0.00894	0.00252	-0.00501	-0.00607	-0.00828	-0.02779	0.0106
478	0.0416	0.01375	0.01799	-0.00226	-0.00613	-0.00275	-0.00905	-0.03418	0.01306
479	0.03549	0.01389	0.02773	-0.0102	-0.0016	-0.00722	-0.00481	-0.03475	0.00731
480	0.02977	0.0094	0.02733	-0.00885	0.000802	-0.01206	-0.01186	-0.02701	-0.00742
481	0.0308	0.01152	0.0212	-0.01739	-0.01874	-0.01481	-0.01306	-0.03163	0.00344
482	0.03143	0.00877	0.02332	-0.01046	-0.00848	-0.01544	-0.0179	-0.02553	0.00401
483	0.03555	0.00553	0.00802	-0.00834	-0.00845	-0.01197	-0.01796	-0.02114	-0.00748
484	0.03068	0.01123	0.00501	-0.01392	-0.01152	-0.01567	-0.02323	-0.02882	-0.01335
485	0.02203	0.01008	0.00811	-0.01435	-0.01819	-0.02123	-0.01069	-0.03879	-0.02071
486	0.02484	0.00252	0.00467	-0.01639	-0.023	-0.02767	-0.01083	-0.04354	-0.02782
487	0.01673	0.00693	0.00957	-0.01521	-0.01696	-0.01802	-0.02896	-0.04882	-0.03088
488	0.01865	0.000802	0.00498	-0.00948	-0.0206	-0.01306	-0.02469	-0.05334	-0.02243
489	0.01831	0.00421	0.00857	-0.01281	-0.02661	-0.01229	-0.03203	-0.03784	-0.02057
490	0.02043	0.00905	0.00135	-0.01584	-0.02097	-0.01725	-0.04558	-0.04343	-0.02395
491	0.01725	0.000688	-0.00395	-0.01682	-0.02272	-0.02627	-0.0446	-0.05414	-0.02183
492	0.0094	-0.00587	0.00309	-0.02988	-0.02687	-0.02255	-0.03604	-0.04655	-0.03037
493	0.01051	-0.00438	-0.00312	-0.01845	-0.0277	-0.0161	-0.04501	-0.04518	-0.02805
494	0.00484	-0.0071	-0.00814	-0.01318	-0.0328	-0.0177	-0.04203	-0.05403	-0.03315
495	0.00109	-0.00301	-0.01785	-0.02372	-0.02936	-0.0304	-0.04532	-0.06623	-0.04128
496	0.00667	-0.01401	-0.02489	-0.02449	-0.03824	-0.03406	-0.04174	-0.06002	-0.03624
497	0.00309	-0.01281	-0.01613	-0.01954	-0.04332	-0.02882	-0.04389	-0.05824	-0.04022
498	0.00295	-0.00977	-0.01409	-0.03329	-0.04134	-0.03017	-0.05566	-0.05417	-0.0438
499	-0.00642	-0.01283	-0.01899	-0.03896	-0.04257	-0.03406	-0.05787	-0.0603	-0.05838
500	-0.01627	-0.01765	-0.0202	-0.03409	-0.04406	-0.04306	-0.0579	-0.0701	-0.06007
501	-0.01309	-0.03266	-0.02226	-0.03274	-0.04925	-0.04028	-0.065	-0.07577	-0.05489
502	-0.00845	-0.03312	-0.03085	-0.03862	-0.05268	-0.0336	-0.07342	-0.0744	-0.05369
503	-0.01564	-0.03028	-0.03332	-0.03398	-0.05959	-0.04323	-0.07168	-0.06658	-0.04876
504	-0.02008	-0.03148	-0.03045	-0.03724	-0.06638	-0.04145	-0.06718	-0.07729	-0.06219
505	-0.02306	-0.0328	-0.04197	-0.03655	-0.06426	-0.04862	-0.07196	-0.0856	-0.06394
506	-0.02925	-0.03661	-0.04071	-0.03684	-0.06646	-0.05108	-0.08477	-0.10047	-0.0764
507	-0.03478	-0.03882	-0.04297	-0.04289	-0.05861	-0.05692	-0.09081	-0.10193	-0.08345
508	-0.03572	-0.04841	-0.0544	-0.04532	-0.06025	-0.05526	-0.08732	-0.098	-0.07274
509	-0.03521	-0.04521	-0.04693	-0.04455	-0.07858	-0.05386	-0.08677	-0.09892	-0.07818
510	-0.04667	-0.04334	-0.0587	-0.04521	-0.07448	-0.06176	-0.08193	-0.10305	-0.07947
511	-0.04804	-0.04311	-0.05452	-0.0497	-0.07523	-0.06225	-0.0805	-0.10689	-0.0903
512	-0.04523	-0.04956	-0.0491	-0.04352	-0.07892	-0.06583	-0.09205	-0.10912	-0.11164
513	-0.04799	-0.04965	-0.05773	-0.05033	-0.08514	-0.06729	-0.096	-0.10012	-0.10202
514	-0.04968	-0.05423	-0.06222	-0.05225	-0.08259	-0.06483	-0.09236	-0.10499	-0.09397
515	-0.05337	-0.05956	-0.06761	-0.05045	-0.0925	-0.06706	-0.09969	-0.11379	-0.09909
516	-0.06088	-0.0607	-0.0701	-0.05248	-0.08299	-0.07265	-0.08955	-0.11425	-0.10958
517	-0.05973	-0.05652	-0.06692	-0.04326	-0.08887	-0.07119	-0.10055	-0.10875	-0.10362
518	-0.06105	-0.06019	-0.07308	-0.04652	-0.09643	-0.07483	-0.11714	-0.11898	-0.10608
519	-0.06807	-0.06168	-0.07354	-0.05853	-0.10499	-0.0732	-0.11537	-0.12184	-0.10754
520	-0.06752	-0.06262	-0.0713	-0.05228	-0.1031	-0.07377	-0.10949	-0.1243	-0.1019
521	-0.065	-0.07279	-0.07294	-0.0577	-0.10081	-0.08385	-0.119	-0.12723	-0.11302
522	-0.06833	-0.06337	-0.07761	-0.0624	-0.1029	-0.07764	-0.11267	-0.12026	-0.11061
523	-0.06586	-0.06638	-0.07385	-0.05738	-0.09975	-0.07961	-0.11302	-0.12075	-0.10187
524	-0.0656	-0.06984	-0.0748	-0.0528	-0.09571	-0.07503	-0.11608	-0.11711	-0.11221
525	-0.07317	-0.06194	-0.0799	-0.05629	-0.10537	-0.07615	-0.11027	-0.11453	-0.10368
526	-0.06904	-0.05732	-0.07162	-0.05847	-0.09872	-0.07105	-0.10216	-0.12333	-0.12181
527	-0.06552	-0.05873	-0.07085	-0.06466	-0.1082	-0.07045	-0.10723	-0.12645	-0.10746
528	-0.06781	-0.06469	-0.07199	-0.06013	-0.09955	-0.07629	-0.10007	-0.1117	-0.10614
529	-0.0691	-0.06191	-0.06543	-0.04661	-0.08394	-0.06964	-0.09256	-0.1023	-0.10866
530	-0.06543	-0.05695	-0.05816	-0.0499	-0.08801	-0.0575	-0.08554	-0.11064	-0.09715
531	-0.05913	-0.0532	-0.06388	-0.05154	-0.08746	-0.06649	-0.07024	-0.11153	-0.0895
532	-0.0526	-0.05455	-0.06492	-0.04389	-0.0801	-0.06944	-0.08686	-0.10287	-0.0846
533	-0.04735	-0.04518	-0.06391	-0.0471	-0.07712	-0.06429	-0.09067	-0.09044	-0.08208
534	-0.04079	-0.0426	-0.05475	-0.04366	-0.07463	-0.05171	-0.07864	-0.08869	-0.08408
535	-0.03899	-0.04638	-0.04784	-0.03572	-0.07193	-0.04965	-0.0746	-0.09273	-0.08531
536	-0.03449	-0.03939	-0.04208	-0.03953	-0.0603	-0.04695	-0.06463	-0.07428	-0.066
537	-0.02647	-0.03446	-0.03919	-0.03074	-0.06048	-0.04884	-0.05053	-0.0744	-0.05632
538	-0.01882	-0.01899	-0.03486	-0.03363	-0.04635	-0.03767	-0.04214	-0.07855	-0.04968
539	-0.00834	-0.01312	-0.01985	-0.02679	-0.03928	-0.02744	-0.03489	-0.06747	-0.04117
540	-0.00745	-0.01621	-0.00902	-0.01573	-0.03813	-0.02432	-0.03137	-0.04142	-0.02604
541	-0.00725	-0.02106	-0.00897	-0.01633	-0.03615	-0.02263	-0.0216	-0.03893	-0.02255
542	0.00917	-0.01361	-0.00407	-0.01922	-0.02773	-0.01942	-0.01788	-0.04618	-0.02123
543	0.01389	-0.00109	0.000831	-0.01438	-0.0224	-0.01484	-0.00693	-0.04157	-0.00206
544	0.02303	-5.73e-05	0.00246	-0.00158	-0.01149	-0.00854	0.00905	-0.02504	0.00158
545	0.02656	0.00226	0.01753	-0.00289	-0.00415	0.000859	0.01407	-0.01481	0.00922
546	0.03426	0.02149	0.02701	-0.00607	-0.00579	0.00441	0.01653	-0.01	0.02828
547	0.0438	0.02905	0.03441	0.00295	0.00364	0.0039	0.02739	-0.00682	0.03326
548	0.04922	0.03355	0.04532	0.00516	0.01667	0.01556	0.0367	-0.00796	0.02988
549	0.05079	0.04332	0.04713	0.01553	0.02278	0.02647	0.0316	-0.00794	0.03988
550	0.05429	0.04449	0.04569	0.00925	0.03183	0.03168	0.04767	0.00289	0.05128
551	0.07322	0.04979	0.05251	0.01561	0.03335	0.03062	0.05999	0.01619	0.06059
552	0.08528	0.05492	0.06712	0.02627	0.03604	0.03415	0.06555	0.02412	0.07139
553	0.08308	0.05687	0.0695	0.02753	0.04512	0.03833	0.0764	0.03383	0.07122
554	0.08763	0.06429	0.07489	0.03604	0.05096	0.04337	0.08099	0.03469	0.07723
555	0.08998	0.07216	0.08182	0.03223	0.05583	0.03859	0.09142	0.04678	0.09073
556	0.09692	0.07308	0.08428	0.03171	0.05612	0.04054	0.09365	0.04899	0.08706
557	0.10393	0.07228	0.08924	0.04054	0.06036	0.05114	0.08766	0.04165	0.09434
558	0.10709	0.07686	0.09207	0.041	0.06933	0.052	0.09597	0.04501	0.10511
559	0.11118	0.07457	0.09863	0.04518	0.06666	0.05692	0.10562	0.06125	0.11038
560	0.11975	0.07998	0.10233	0.04486	0.07331	0.06494	0.10709	0.06543	0.10995
561	0.12631	0.0901	0.11316	0.04733	0.08614	0.07311	0.11442	0.052	0.11184
562	0.12642	0.08898	0.11316	0.05566	0.08632	0.07102	0.12556	0.05876	0.11806
563	0.12912	0.09033	0.11176	0.0532	0.08546	0.07305	0.12536	0.06838	0.12422
564	0.13149	0.08918	0.11998	0.05171	0.08778	0.07617	0.12711	0.06151	0.12089
565	0.13794	0.09076	0.12439	0.04291	0.09219	0.07815	0.12221	0.06698	0.12468
566	0.1431	0.09637	0.12227	0.04566	0.09173	0.07489	0.12448	0.06738	0.13616
567	0.14393	0.10067	0.11926	0.05838	0.09735	0.07632	0.13029	0.06621	0.13585
568	0.14373	0.10173	0.12373	0.05924	0.10153	0.08208	0.13029	0.07847	0.13702
569	0.14676	0.1029	0.12834	0.06059	0.10353	0.08789	0.1321	0.07623	0.13903
570	0.14674	0.1111	0.13112	0.05896	0.11015	0.09073	0.14103	0.07792	0.14613
571	0.1502	0.10786	0.12814	0.05626	0.10522	0.08062	0.14934	0.07589	0.13834
572	0.15562	0.10408	0.13657	0.06643	0.10611	0.08328	0.1482	0.07938	0.14055
573	0.15679	0.11133	0.13754	0.06675	0.10617	0.08924	0.14794	0.0856	0.14235
574	0.15986	0.11794	0.14083	0.06005	0.11219	0.08506	0.14175	0.09239	0.14232
575	0.16261	0.11207	0.1392	0.05884	0.11643	0.08551	0.13917	0.09144	0.13728
576	0.16324	0.11118	0.1384	0.06583	0.11167	0.08841	0.14602	0.08027	0.14149
577	0.16155	0.11889	0.14089	0.07105	0.11302	0.09574	0.1441	0.08414	0.1459
578	0.16278	0.12551	0.13814	0.07033	0.1215	0.09955	0.13929	0.08465	0.15295
579	0.16367	0.12637	0.14608	0.06916	0.12038	0.0962	0.14937	0.09815	0.1547
580	0.16513	0.1176	0.15135	0.06772	0.12035	0.09563	0.14814	0.09313	0.15206
581	0.16501	0.11528	0.15077	0.06873	0.12121	0.09293	0.14092	0.08798	0.14699
582	0.16768	0.11829	0.14198	0.06715	0.12089	0.09454	0.1406	0.08629	0.14536
583	0.17195	0.12705	0.14444	0.0695	0.12728	0.10024	0.14138	0.09144	0.14376
584	0.17114	0.12728	0.15135	0.07829	0.1233	0.10101	0.15278	0.09325	0.14244
585	0.16985	0.1243	0.1539	0.07526	0.1343	0.10224	0.14536	0.09299	0.14992
586	0.18023	0.12711	0.15375	0.06864	0.13287	0.10405	0.13923	0.0923	0.15464
587	0.18292	0.13336	0.15092	0.07156	0.13021	0.10359	0.15049	0.09245	0.15155
588	0.17338	0.13221	0.15355	0.07342	0.13376	0.10574	0.15215	0.09904	0.15012
589	0.17899	0.13212	0.15888	0.07423	0.13502	0.1033	0.15238	0.10018	0.14811
590	0.18137	0.13141	0.16364	0.07351	0.13118	0.10835	0.15183	0.08583	0.14166
591	0.17962	0.1353	0.15948	0.07563	0.13665	0.11399	0.14848	0.08821	0.14682
592	0.18157	0.13711	0.15925	0.07554	0.14264	0.10964	0.14522	0.09505	0.15189
593	0.18527	0.13866	0.16364	0.07448	0.14593	0.11479	0.14748	0.09454	0.14519
594	0.18687	0.14287	0.16561	0.07938	0.14539	0.11849	0.15264	0.09775	0.14622
595	0.19017	0.14356	0.16533	0.07801	0.14668	0.11614	0.15364	0.09769	0.15095
596	0.19303	0.1445	0.16756	0.08328	0.14456	0.11539	0.14971	0.09147	0.15298
597	0.19065	0.14347	0.16539	0.08838	0.14754	0.12768	0.148	0.09947	0.15671
598	0.18848	0.14441	0.17375	0.08872	0.15716	0.12803	0.15169	0.10502	0.15625
599	0.18971	0.14416	0.17584	0.08107	0.16037	0.12201	0.1551	0.09929	0.15175
600	0.19111	0.14788	0.17432	0.08004	0.15885	0.12814	0.1559	0.1007	0.15301
601	0.19624	0.15822	0.17498	0.08683	0.16281	0.13158	0.15447	0.1062	0.15696
602	0.20054	0.15103	0.1747	0.08508	0.17046	0.13121	0.15252	0.10815	0.16315
603	0.20203	0.14742	0.1767	0.09422	0.17341	0.13485	0.15043	0.10308	0.16309
604	0.20168	0.15484	0.1769	0.09978	0.17556	0.14083	0.15736	0.10007	0.15931
605	0.20289	0.15848	0.17811	0.09439	0.1749	0.14015	0.15971	0.10926	0.16069
606	0.20163	0.16097	0.18633	0.09293	0.17653	0.13797	0.15966	0.11021	0.16607
607	0.20489	0.15619	0.18189	0.09336	0.17911	0.14966	0.16444	0.11035	0.16679
608	0.20687	0.16513	0.18197	0.09654	0.18143	0.15012	0.16636	0.10969	0.16794
609	0.20549	0.16791	0.19088	0.09958	0.18289	0.14585	0.16564	0.11024	0.17028
610	0.21274	0.16776	0.19673	0.09832	0.18667	0.14473	0.16553	0.11711	0.17458
611	0.21289	0.16917	0.19524	0.10485	0.19088	0.14659	0.17077	0.1139	0.16848
612	0.21151	0.17197	0.19538	0.10001	0.19633	0.15676	0.17312	0.11605	0.17662
613	0.21827	0.17507	0.20294	0.09992	0.19974	0.16218	0.1706	0.12215	0.18458
614	0.22394	0.18309	0.20515	0.10651	0.20366	0.16693	0.17544	0.12525	0.17813
615	0.23116	0.18318	0.20887	0.10941	0.21108	0.16226	0.17868	0.1284	0.17567
616	0.23268	0.18601	0.2081	0.10981	0.21624	0.16739	0.18458	0.12869	0.17908
617	0.22724	0.19174	0.21034	0.11078	0.21672	0.17461	0.18458	0.12734	0.18547
618	0.22704	0.19584	0.21452	0.11663	0.22331	0.17389	0.18475	0.13161	0.1914
619	0.23515	0.1969	0.22778	0.11995	0.22655	0.17865	0.1957	0.1455	0.19343
620	0.2442	0.19865	0.22942	0.1215	0.24156	0.18237	0.19389	0.14487	0.19541
621	0.24532	0.20469	0.22982	0.11972	0.2393	0.18318	0.19421	0.13823	0.19237
622	0.24457	0.2059	0.23291	0.12522	0.24228	0.19532	0.19272	0.14078	0.19581
623	0.25033	0.20916	0.23331	0.1227	0.25222	0.19965	0.19237	0.15043	0.19716
624	0.25371	0.21661	0.24174	0.13513	0.24824	0.19693	0.20902	0.15387	0.20145
625	0.25388	0.2163	0.25231	0.13559	0.25764	0.204	0.21217	0.1457	0.20584
626	0.26428	0.22311	0.25067	0.13734	0.26411	0.20567	0.20887	0.15656	0.21483
627	0.26769	0.23053	0.24893	0.13805	0.26993	0.20856	0.20993	0.16771	0.21741
628	0.27139	0.2299	0.25443	0.13791	0.27319	0.21652	0.21836	0.16006	0.21899
629	0.27411	0.23062	0.26139	0.14069	0.27741	0.22111	0.21652	0.16083	0.22867
630	0.27915	0.23853	0.26042	0.14579	0.28924	0.222	0.22019	0.16573	0.22999
631	0.28145	0.24598	0.26451	0.15138	0.29308	0.22658	0.23205	0.17584	0.23535
632	0.28494	0.24959	0.27311	0.14931	0.2999	0.23294	0.2328	0.17524	0.23881
633	0.29164	0.25449	0.28119	0.14768	0.31101	0.24027	0.23039	0.17899	0.23818
634	0.29961	0.26262	0.2789	0.15808	0.31199	0.24059	0.23821	0.18275	0.24606
635	0.30184	0.26162	0.28706	0.16031	0.3182	0.25093	0.24724	0.18873	0.25073
636	0.30683	0.26342	0.29245	0.15983	0.3219	0.25703	0.24795	0.18742	0.25772
637	0.31153	0.26789	0.29626	0.1661	0.33118	0.25844	0.2591	0.19896	0.26093
638	0.32113	0.27222	0.30772	0.16814	0.3362	0.25821	0.27233	0.20403	0.26729
639	0.32505	0.28251	0.30757	0.17186	0.34439	0.26978	0.27408	0.21142	0.26583
640	0.3268	0.28554	0.30878	0.1777	0.34385	0.27592	0.27219	0.21145	0.2756
641	0.33307	0.27904	0.31677	0.1818	0.35605	0.27511	0.27251	0.20529	0.28869
642	0.34187	0.28732	0.32239	0.18799	0.36872	0.27775	0.2807	0.21767	0.28941
643	0.34087	0.29379	0.32797	0.18656	0.37164	0.28345	0.28909	0.21933	0.2909
644	0.34147	0.30038	0.32929	0.18813	0.37565	0.2862	0.27958	0.22641	0.29107
645	0.34757	0.30686	0.33511	0.19338	0.37966	0.2968	0.29179	0.22555	0.30239
646	0.35388	0.31285	0.34932	0.19541	0.39307	0.29571	0.30331	0.23142	0.30984
647	0.36187	0.31431	0.35479	0.19822	0.3982	0.29835	0.30394	0.24543	0.32007
648	0.36918	0.32646	0.35499	0.19893	0.40405	0.30491	0.32052	0.25219	0.32574
649	0.37324	0.3276	0.36284	0.21079	0.40886	0.30534	0.33072	0.25635	0.34095
650	0.37316	0.32196	0.37044	0.21034	0.4121	0.31399	0.32557	0.26405	0.34385
651	0.38253	0.32626	0.36812	0.20922	0.42135	0.32494	0.33439	0.26721	0.34405
652	0.3927	0.33901	0.37857	0.21787	0.43264	0.32282	0.34064	0.27388	0.35307
653	0.39754	0.33754	0.38671	0.2187	0.43124	0.33305	0.34723	0.2744	0.36032
654	0.40236	0.34035	0.38909	0.21492	0.43608	0.33815	0.35287	0.27683	0.3592
655	0.38608	0.34534	0.3878	0.21008	0.43717	0.33081	0.36479	0.28952	0.36751
656	0.39367	0.34359	0.3876	0.20945	0.44402	0.33187	0.36044	0.29162	0.37683
657	0.43041	0.34264	0.40047	0.2138	0.44173	0.33425	0.34809	0.28973	0.36353
658	0.42789	0.34903	0.40829	0.22506	0.43992	0.3411	0.3658	0.30147	0.38218
659	0.42104	0.356	0.41236	0.23446	0.46095	0.35723	0.38898	0.30568	0.39516
660	0.4264	0.36072	0.41445	0.23308	0.468	0.35631	0.39112	0.31012	0.39625
661	0.43723	0.36703	0.42058	0.23899	0.46926	0.35943	0.39536	0.31952	0.40462
662	0.44161	0.37273	0.42253	0.24472	0.47543	0.3658	0.40491	0.32107	0.41717
663	0.44213	0.37602	0.42941	0.24446	0.47451	0.36514	0.41049	0.32711	0.42723
664	0.44379	0.37786	0.43837	0.24792	0.47617	0.3721	0.41069	0.33141	0.43015
665	0.45061	0.37826	0.44078	0.24976	0.478	0.37559	0.41846	0.33425	0.42502
666	0.45121	0.37883	0.44236	0.24835	0.48809	0.37522	0.42207	0.33731	0.43413
667	0.45949	0.38067	0.44989	0.25365	0.49058	0.37617	0.42923	0.33514	0.44451
668	0.46098	0.38198	0.45643	0.25368	0.49084	0.37846	0.43797	0.3405	0.44837
669	0.46499	0.38511	0.4582	0.24987	0.49399	0.37958	0.44714	0.35004	0.45167
670	0.46861	0.3823	0.45729	0.26039	0.5009	0.38112	0.4476	0.35121	0.45946
671	0.46345	0.38087	0.46474	0.26354	0.4944	0.38012	0.45004	0.36107	0.46239
672	0.46878	0.38688	0.46442	0.26268	0.49537	0.38465	0.45115	0.36774	0.48004
673	0.47147	0.39496	0.46881	0.25804	0.50311	0.38898	0.45806	0.37256	0.48076
674	0.47035	0.38955	0.47385	0.26053	0.50669	0.38895	0.46545	0.37155	0.4776
675	0.47239	0.3894	0.47402	0.26059	0.50291	0.38055	0.46557	0.37284	0.49124
676	0.47479	0.39035	0.47196	0.27139	0.50113	0.38201	0.4717	0.38081	0.48649
677	0.47944	0.38872	0.47574	0.26907	0.49973	0.38496	0.46829	0.37726	0.48657
678	0.48153	0.38345	0.48204	0.26924	0.50038	0.38591	0.47032	0.37396	0.48775
679	0.48179	0.38465	0.48038	0.26689	0.5001	0.3878	0.47792	0.37751	0.48649
680	0.47778	0.38345	0.49038	0.26743	0.49783	0.38577	0.47697	0.38018	0.48858
681	0.47766	0.38574	0.4856	0.26844	0.49517	0.38112	0.48199	0.37708	0.49867
682	0.47886	0.38419	0.47769	0.26861	0.48955	0.3835	0.48322	0.38201	0.50273
683	0.47838	0.37941	0.48471	0.26297	0.48846	0.37812	0.48801	0.3864	0.49993
684	0.48379	0.38347	0.48703	0.26526	0.48892	0.37247	0.4921	0.39726	0.50471
685	0.47749	0.37909	0.48528	0.26746	0.48709	0.37453	0.4899	0.39654	0.50225
686	0.47927	0.37651	0.47918	0.26838	0.48674	0.3713	0.49368	0.39456	0.50159
687	0.4823	0.36966	0.48419	0.26655	0.49121	0.36551	0.49348	0.38728	0.5097
688	0.47795	0.3725	0.48717	0.25873	0.48485	0.3709	0.48657	0.39058	0.50967
689	0.47766	0.37144	0.48672	0.26119	0.48156	0.36946	0.48339	0.38545	0.50253
690	0.4733	0.37353	0.47924	0.26394	0.47623	0.36812	0.48434	0.38347	0.50534
691	0.47058	0.36918	0.47855	0.26577	0.46909	0.35734	0.47972	0.38582	0.50996
692	0.46924	0.36256	0.48606	0.26007	0.46568	0.35405	0.48268	0.38015	0.49726
693	0.46723	0.35431	0.4813	0.2609	0.46439	0.356	0.48247	0.37872	0.5001
694	0.46477	0.35634	0.47947	0.25105	0.46161	0.35107	0.47884	0.38691	0.49695
695	0.46075	0.35468	0.4723	0.2499	0.44995	0.35385	0.47351	0.38238	0.49425
696	0.46118	0.35442	0.47073	0.26105	0.45193	0.34938	0.47179	0.38516	0.49147
697	0.4611	0.35161	0.4707	0.25214	0.4515	0.34703	0.47394	0.37585	0.4907
698	0.45282	0.34041	0.46568	0.24721	0.44995	0.34471	0.47597	0.37138	0.48935
699	0.4509	0.34302	0.46342	0.24649	0.44236	0.33918	0.46385	0.37568	0.48414
700	0.45359	0.33815	0.457	0.24904	0.43505	0.33138	0.46348	0.37135	0.48442
701	0.45032	0.33113	0.45603	0.24835	0.43322	0.33001	0.4635	0.36502	0.47563
702	0.44605	0.33141	0.45118	0.24133	0.43004	0.32244	0.45078	0.35806	0.47823
703	0.45055	0.33221	0.44677	0.23896	0.41955	0.3215	0.44895	0.35995	0.47669
704	0.44104	0.326	0.44734	0.24311	0.42296	0.31674	0.4411	0.35726	0.46474
705	0.43153	0.3252	0.4423	0.23612	0.42026	0.31187	0.44184	0.35462	0.46408
706	0.43686	0.32265	0.44135	0.23185	0.41869	0.31611	0.44628	0.35084	0.4631
707	0.43539	0.31525	0.43915	0.22437	0.41084	0.31649	0.44522	0.35528	0.45903
708	0.43141	0.31176	0.43582	0.2222	0.40184	0.31121	0.43935	0.35806	0.45582
709	0.42903	0.31657	0.4313	0.22343	0.40153	0.30408	0.43898	0.35027	0.45611
710	0.42319	0.30906	0.42966	0.22876	0.39711	0.30179	0.43539	0.34766	0.44972
711	0.42009	0.3068	0.42571	0.22744	0.38912	0.2999	0.4309	0.34451	0.44508
712	0.4168	0.30239	0.42817	0.21873	0.38316	0.29517	0.42078	0.33651	0.44004
713	0.41373	0.29866	0.42471	0.21661	0.38175	0.28689	0.41084	0.33021	0.43706
714	0.40797	0.29477	0.41448	0.2179	0.3776	0.28417	0.41645	0.32714	0.43333
715	0.40697	0.29316	0.40952	0.21438	0.369	0.28508	0.40565	0.33141	0.42508
716	0.4037	0.28709	0.40193	0.21077	0.37095	0.28666	0.39963	0.32734	0.42204
717	0.40072	0.27852	0.399	0.21311	0.37187	0.27589	0.39869	0.32093	0.41588
718	0.39324	0.27864	0.40161	0.2091	0.36078	0.2721	0.38926	0.31626	0.40969
719	0.39347	0.28182	0.39001	0.2038	0.35565	0.27408	0.38591	0.30912	0.40396
720	0.38703	0.27964	0.39585	0.19756	0.35565	0.27225	0.38499	0.30786	0.40883
721	0.38789	0.2748	0.39442	0.19515	0.35104	0.26953	0.37571	0.31224	0.40018
722	0.38336	0.26887	0.38548	0.19976	0.33832	0.2593	0.36989	0.30399	0.39491
723	0.37883	0.26403	0.37995	0.20037	0.34448	0.26013	0.37622	0.30179	0.40024
724	0.38207	0.26807	0.37485	0.19739	0.3388	0.26354	0.3731	0.30677	0.3943
725	0.3764	0.26067	0.37218	0.19598	0.33545	0.25589	0.36857	0.29557	0.3874
726	0.36877	0.26056	0.37259	0.19624	0.33213	0.25053	0.36451	0.28411	0.37915
727	0.36769	0.25406	0.36786	0.18704	0.32978	0.24744	0.35623	0.2962	0.37408
728	0.36792	0.25176	0.36339	0.18876	0.32276	0.2479	0.34545	0.28987	0.37792
729	0.35723	0.24982	0.36287	0.18172	0.31508	0.24583	0.34293	0.2795	0.36674
730	0.35909	0.24855	0.35617	0.17599	0.31336	0.23841	0.33514	0.27849	0.35769
731	0.35471	0.24317	0.3515	0.18598	0.31752	0.24368	0.33783	0.27784	0.36141
732	0.34949	0.24529	0.34628	0.18266	0.31408	0.23904	0.33886	0.27216	0.3515
733	0.34935	0.2395	0.34456	0.17172	0.31485	0.24048	0.32989	0.27617	0.34889
734	0.34425	0.23466	0.3468	0.17249	0.3105	0.2389	0.31924	0.28336	0.3513
735	0.33978	0.23641	0.34362	0.17401	0.3074	0.23025	0.32838	0.27652	0.35055
736	0.34041	0.23429	0.33752	0.17521	0.30545	0.22647	0.33115	0.26884	0.34571
737	0.33528	0.22867	0.3319	0.17338	0.29563	0.22483	0.31459	0.2685	0.34193
738	0.32849	0.22876	0.33227	0.17226	0.29296	0.22506	0.31634	0.26892	0.33651
739	0.32663	0.22532	0.33439	0.16788	0.29124	0.2236	0.3129	0.25956	0.33193
740	0.32491	0.22271	0.3278	0.1659	0.28359	0.22225	0.3117	0.25408	0.33173
741	0.32554	0.21395	0.31892	0.16364	0.27964	0.21343	0.30944	0.25004	0.32972
742	0.31955	0.21074	0.3184	0.16324	0.2805	0.21693	0.30141	0.24755	0.31631
743	0.32118	0.21569	0.31757	0.16364	0.27766	0.21363	0.29397	0.2438	0.30918
744	0.32012	0.21432	0.3152	0.15977	0.27342	0.21283	0.2921	0.24824	0.30984
745	0.31442	0.21117	0.30465	0.15805	0.28056	0.21555	0.28806	0.24219	0.30712
746	0.3078	0.20538	0.30924	0.15693	0.27663	0.20406	0.2844	0.24165	0.30239
747	0.3074	0.2059	0.30583	0.15126	0.26678	0.19976	0.28497	0.23495	0.29729
748	0.30763	0.19911	0.29987	0.15057	0.26494	0.20389	0.27741	0.22297	0.30033
749	0.30523	0.2014	0.30033	0.1531	0.26715	0.20289	0.28199	0.23578	0.29752
750	0.2968	0.19902	0.29861	0.15118	0.25987	0.19524	0.28133	0.23598	0.30024
751	0.29299	0.19693	0.29568	0.14762	0.25738	0.19707	0.27878	0.2281	0.29399
752	0.29643	0.19856	0.29414	0.14963	0.25449	0.19699	0.28127	0.22807	0.28775
753	0.2927	0.19065	0.29164	0.14682	0.25606	0.19372	0.2801	0.22317	0.28614
754	0.29185	0.19022	0.2946	0.14757	0.24927	0.19598	0.26878	0.22761	0.28546
755	0.28772	0.1904	0.29233	0.14639	0.24821	0.19005	0.25532	0.22394	0.28428
756	0.29033	0.18621	0.28583	0.14	0.24194	0.18779	0.25589	0.21271	0.27907
757	0.28646	0.18424	0.28285	0.14069	0.24214	0.18776	0.25013	0.21105	0.26964
758	0.27763	0.18017	0.28288	0.13596	0.23824	0.18776	0.24755	0.20965	0.26675
759	0.27423	0.17991	0.27423	0.13576	0.23512	0.18318	0.24944	0.2077	0.2644
760	0.27488	0.18338	0.2703	0.13258	0.23475	0.18229	0.24916	0.19885	0.26514
761	0.27265	0.18117	0.26709	0.1268	0.23134	0.18146	0.24133	0.20294	0.26683
762	0.27019	0.16988	0.26385	0.12688	0.22967	0.17579	0.23936	0.20363	0.26291
763	0.2664	0.16848	0.26789	0.12989	0.23231	0.1763	0.24217	0.20392	0.2654
764	0.26635	0.16536	0.26489	0.12024	0.23363	0.17547	0.24864	0.20845	0.26437
765	0.26761	0.16616	0.2611	0.12468	0.22758	0.17409	0.2487	0.20418	0.25789
766	0.26022	0.16825	0.26053	0.12929	0.225	0.17069	0.23432	0.20011	0.24801
767	0.25855	0.16498	0.26423	0.1237	0.22182	0.16828	0.23452	0.19882	0.25002
768	0.25377	0.16785	0.25523	0.12505	0.21962	0.16705	0.23291	0.19277	0.246
769	0.26133	0.16321	0.2536	0.12453	0.22028	0.16974	0.22251	0.19166	0.24119
770	0.25661	0.16521	0.25194	0.119	0.21535	0.16284	0.2269	0.19647	0.23669
771	0.25039	0.16198	0.25457	0.12528	0.20988	0.16232	0.22778	0.18839	0.23354
772	0.24729	0.15682	0.2499	0.11963	0.20208	0.16158	0.21458	0.1814	0.23472
773	0.24262	0.15837	0.24523	0.11918	0.20724	0.16476	0.2093	0.18137	0.2395
774	0.24466	0.15653	0.24466	0.11431	0.20713	0.1598	0.20415	0.19014	0.23154
775	0.24486	0.15685	0.2442	0.11029	0.20902	0.16203	0.20266	0.17808	0.22618
776	0.24211	0.15788	0.24211	0.11253	0.20644	0.15974	0.20867	0.1714	0.21842
777	0.23603	0.15903	0.23987	0.11877	0.2008	0.15673	0.21205	0.18068	0.21105
778	0.23429	0.15367	0.23718	0.10817	0.19575	0.15195	0.20369	0.18091	0.21767
779	0.23377	0.15524	0.2393	0.11514	0.1977	0.14611	0.19759	0.18129	0.22695
780	0.23463	0.15224	0.23071	0.11095	0.19409	0.14659	0.20171	0.18492	0.22386
781	0.22704	0.14353	0.22635	0.1109	0.18982	0.1494	0.19879	0.17094	0.21621
782	0.22546	0.14911	0.23051	0.11156	0.18982	0.15063	0.2014	0.17008	0.21698
783	0.22987	0.14192	0.23099	0.10703	0.19618	0.15132	0.20759	0.17266	0.2185
784	0.22555	0.14513	0.22979	0.1119	0.19326	0.14702	0.19716	0.16943	0.22051
785	0.22455	0.1441	0.22426	0.10654	0.1918	0.14229	0.19054	0.16773	0.21713
786	0.21764	0.14209	0.22337	0.10213	0.18521	0.1445	0.18925	0.16604	0.20982
787	0.21933	0.14267	0.21615	0.10585	0.17642	0.14212	0.1818	0.15461	0.20684
788	0.21721	0.1325	0.21899	0.09826	0.18223	0.14129	0.1749	0.16513	0.19971
789	0.21627	0.13149	0.22214	0.09995	0.17341	0.1398	0.17971	0.1616	0.19848
790	0.21492	0.13645	0.22096	0.10342	0.16851	0.13857	0.18226	0.16046	0.19518
791	0.21366	0.13479	0.21632	0.09889	0.17444	0.14169	0.18979	0.15788	0.20025
792	0.20822	0.13728	0.21426	0.10302	0.17725	0.14149	0.1828	0.15587	0.19933
793	0.20463	0.13341	0.21266	0.10273	0.18217	0.13932	0.17685	0.15974	0.19509
794	0.21254	0.13565	0.20203	0.10199	0.17324	0.13553	0.17395	0.15135	0.19166
795	0.2073	0.13307	0.20988	0.09861	0.16802	0.13075	0.1716	0.15427	0.18962
796	0.20249	0.13316	0.20993	0.10053	0.16811	0.13528	0.17266	0.16292	0.19054
797	0.1989	0.12877	0.2028	0.09964	0.16444	0.13674	0.17134	0.15693	0.19068
798	0.20392	0.12533	0.20744	0.0952	0.16312	0.13436	0.17387	0.15281	0.17977
799	0.1967	0.12811	0.20466	0.10033	0.16275	0.13141	0.17576	0.15284	0.18492
800	0.19767	0.12754	0.19518	0.09947	0.15716	0.13124	0.17421	0.14908	0.19166
801	0.20002	0.12594	0.19458	0.09405	0.1592	0.12909	0.17352	0.14754	0.18882
802	0.19335	0.13006	0.20134	0.1013	0.15774	0.12794	0.1698	0.14356	0.19
803	0.19034	0.12809	0.19512	0.09362	0.15533	0.13026	0.16298	0.1482	0.18787
804	0.18702	0.12195	0.19418	0.09749	0.15427	0.13227	0.15671	0.1445	0.17272
805	0.19108	0.11637	0.19882	0.09299	0.15155	0.12637	0.15567	0.13777	0.17008
806	0.1883	0.12095	0.19564	0.09445	0.14625	0.12215	0.15459	0.13651	0.16756
807	0.18283	0.11852	0.19644	0.09574	0.1488	0.12405	0.14705	0.13361	0.16398
808	0.18123	0.11754	0.19312	0.09319	0.14802	0.1231	0.14725	0.12894	0.16484
809	0.17788	0.11665	0.18994	0.09792	0.14845	0.116	0.14757	0.12668	0.17112
810	0.18077	0.11144	0.18762	0.09778	0.148	0.11892	0.14413	0.14241	0.1618
811	0.17905	0.1133	0.18756	0.09371	0.1433	0.12135	0.15098	0.13874	0.16567
812	0.17412	0.11972	0.18252	0.0927	0.14487	0.11789	0.15026	0.12614	0.16991
813	0.1759	0.11892	0.18699	0.08841	0.14241	0.1135	0.1494	0.13167	0.1647
814	0.1777	0.11665	0.18083	0.08431	0.139	0.11671	0.14777	0.14264	0.16544
815	0.17132	0.11777	0.1849	0.08715	0.13894	0.10972	0.1443	0.13152	0.16722
816	0.17	0.11637	0.18243	0.0903	0.14009	0.11353	0.14525	0.12321	0.16645
817	0.17109	0.11104	0.18381	0.09563	0.13863	0.1215	0.14439	0.12915	0.15585
818	0.16974	0.1066	0.17679	0.09293	0.13439	0.11522	0.13614	0.11597	0.16106
819	0.1671	0.10809	0.17358	0.08531	0.13705	0.1115	0.13639	0.12625	0.15977
820	0.16341	0.10565	0.17169	0.08675	0.13863	0.10849	0.13622	0.12413	0.15848
821	0.16997	0.10786	0.17384	0.08279	0.13528	0.11359	0.13476	0.12608	0.16212
822	0.16857	0.10697	0.17458	0.08718	0.12978	0.11032	0.12682	0.12087	0.15424
823	0.16647	0.10322	0.17197	0.09024	0.13038	0.11001	0.12723	0.11783	0.15029
824	0.16656	0.10757	0.16985	0.08712	0.13344	0.11124	0.12662	0.11365	0.14665
825	0.16367	0.10923	0.17203	0.08706	0.13467	0.10548	0.12198	0.11686	0.14378
826	0.15811	0.10348	0.17089	0.09113	0.12522	0.10674	0.12313	0.11631	0.14287
827	0.15782	0.10253	0.16447	0.08803	0.12204	0.10978	0.12697	0.1158	0.14166
828	0.15668	0.10872	0.16788	0.08689	0.12213	0.10282	0.12373	0.11915	0.14195
829	0.15691	0.10273	0.16146	0.07887	0.12144	0.1001	0.12373	0.11453	0.13874
830	0.15218	0.10262	0.16355	0.08047	0.12164	0.09984	0.13886	0.11219	0.14081
831	0.15668	0.09889	0.16209	0.08162	0.12751	0.10096	0.1323	0.11433	0.14356
832	0.15152	0.10047	0.15808	0.08213	0.12511	0.10571	0.13149	0.11588	0.14384
833	0.15037	0.10574	0.16143	0.08225	0.12041	0.10422	0.12966	0.10514	0.14221
834	0.14914	0.10216	0.15754	0.08337	0.12213	0.10096	0.12817	0.11072	0.13473
835	0.14943	0.09242	0.15418	0.07815	0.11792	0.10167	0.12508	0.11462	0.13055
836	0.1386	0.09551	0.15653	0.07824	0.12144	0.10479	0.12376	0.1111	0.13198
837	0.14439	0.10285	0.16327	0.08322	0.12187	0.10388	0.13178	0.1078	0.13513
838	0.14568	0.09431	0.16135	0.08362	0.11651	0.10081	0.11571	0.10448	0.13422
839	0.14387	0.09362	0.15633	0.07603	0.11726	0.09766	0.11697	0.1021	0.12711
840	0.14694	0.09488	0.15444	0.07483	0.11594	0.09855	0.11113	0.10634	0.11826
841	0.14032	0.09061	0.15751	0.08256	0.11769	0.10096	0.10984	0.10204	0.12677
842	0.14522	0.0954	0.15447	0.07683	0.10709	0.10405	0.10846	0.1027	0.12502
843	0.13969	0.09646	0.14886	0.08345	0.11219	0.10287	0.10411	0.09775	0.12124
844	0.14017	0.09319	0.14762	0.07964	0.10989	0.09568	0.10803	0.09955	0.1176
845	0.1392	0.08769	0.15037	0.07489	0.11133	0.09173	0.10236	0.09715	0.11829
846	0.13608	0.09018	0.15115	0.07302	0.11516	0.10007	0.09984	0.09944	0.11909
847	0.14324	0.09454	0.14894	0.07216	0.11284	0.09749	0.108	0.10313	0.119
848	0.13811	0.08586	0.14788	0.0738	0.1076	0.09623	0.10479	0.09603	0.12453
849	0.13573	0.08251	0.14484	0.07706	0.10015	0.08549	0.10167	0.09872	0.12084
850	0.14052	0.08245	0.1504	0.07288	0.10222	0.09319	0.1021	0.10101	0.11918
851	0.14324	0.08316	0.148	0.07554	0.10858	0.09354	0.10465	0.10004	0.11986
852	0.13539	0.08414	0.14533	0.06772	0.10333	0.08815	0.10055	0.09654	0.11846
853	0.13072	0.08242	0.14645	0.06772	0.10585	0.08617	0.10637	0.09924	0.12536
854	0.13075	0.0856	0.14447	0.07437	0.10875	0.08623	0.10605	0.09339	0.12032
855	0.1292	0.08803	0.14358	0.07483	0.10726	0.08715	0.10517	0.09268	0.10921
856	0.13081	0.08924	0.13453	0.07726	0.10156	0.08723	0.10144	0.09053	0.11597
857	0.13605	0.08382	0.13814	0.0766	0.10399	0.08872	0.10101	0.08826	0.11459
858	0.13605	0.08205	0.14229	0.06936	0.09568	0.08967	0.0964	0.0848	0.11113
859	0.12671	0.08039	0.13244	0.07036	0.09958	0.08377	0.09677	0.09018	0.10998
860	0.12645	0.08036	0.13688	0.07062	0.10385	0.08359	0.09975	0.08729	0.10282
861	0.12714	0.08514	0.13808	0.07365	0.10588	0.08955	0.0868	0.08463	0.10399
862	0.12645	0.08417	0.14058	0.06721	0.09881	0.09044	0.08637	0.08188	0.09809
863	0.12651	0.08285	0.12989	0.06953	0.10313	0.08844	0.09706	0.08417	0.10966
864	0.12387	0.07766	0.13823	0.07271	0.09858	0.08079	0.09525	0.08978	0.10646
865	0.12301	0.07829	0.13548	0.06996	0.09374	0.08417	0.08998	0.08778	0.10522
866	0.12241	0.08176	0.13542	0.0591	0.1011	0.08282	0.09362	0.0838	0.10187
867	0.12107	0.08173	0.13783	0.06391	0.0948	0.07405	0.09737	0.08062	0.09809
868	0.12324	0.085	0.13192	0.06377	0.09081	0.07454	0.08806	0.07844	0.10055
869	0.11794	0.08082	0.13562	0.06262	0.10339	0.07617	0.09087	0.08844	0.10242
870	0.11961	0.0754	0.12909	0.06663	0.10124	0.07769	0.0968	0.08362	0.10267
871	0.11479	0.08213	0.12035	0.06305	0.09703	0.0854	0.08173	0.08359	0.10494
872	0.11516	0.08534	0.12843	0.06148	0.10419	0.08053	0.08589	0.07746	0.10422
873	0.11737	0.07749	0.12597	0.07179	0.09259	0.07821	0.09434	0.08483	0.09723
874	0.1188	0.07815	0.13356	0.0707	0.09692	0.08205	0.08729	0.08867	0.09061
875	0.11935	0.07503	0.13674	0.06219	0.09434	0.08122	0.08021	0.07703	0.10053
876	0.11915	0.07623	0.13241	0.06185	0.08537	0.08414	0.08689	0.08566	0.09609
877	0.11327	0.07761	0.12622	0.05747	0.08087	0.08102	0.08657	0.07827	0.08932
878	0.10628	0.07245	0.12508	0.06062	0.09336	0.08471	0.08846	0.07317	0.09124
879	0.11072	0.07741	0.12499	0.06182	0.08503	0.07935	0.07257	0.07577	0.08824
880	0.10643	0.07996	0.13021	0.05976	0.08844	0.07792	0.08104	0.07898	0.09136
881	0.11107	0.08116	0.13003	0.06303	0.08374	0.08024	0.07956	0.07632	0.08904
882	0.11622	0.07941	0.12433	0.06053	0.08213	0.07947	0.07231	0.08099	0.08617
883	0.10809	0.08586	0.1217	0.05641	0.08486	0.07196	0.08039	0.07274	0.0921
884	0.10325	0.07913	0.11763	0.0552	0.08491	0.06778	0.08145	0.07729	0.08715
885	0.10623	0.07271	0.11648	0.05566	0.08084	0.07162	0.06772	0.07305	0.08637
886	0.10849	0.07328	0.12554	0.05784	0.09144	0.07944	0.07766	0.07428	0.08614
887	0.10812	0.07586	0.12233	0.06005	0.08758	0.07173	0.08127	0.06913	0.09316
888	0.10832	0.07085	0.11826	0.05841	0.08749	0.07042	0.0787	0.06979	0.09233
889	0.10623	0.07595	0.11663	0.05687	0.08692	0.07517	0.08202	0.07027	0.09153
890	0.10382	0.07208	0.11264	0.06139	0.0858	0.07087	0.08634	0.06374	0.08975
891	0.10348	0.07302	0.10863	0.06357	0.08196	0.07119	0.0789	0.06328	0.09007
892	0.10064	0.07291	0.11568	0.05646	0.08789	0.07678	0.07234	0.07792	0.08818
893	0.09772	0.07887	0.11608	0.05271	0.08316	0.07317	0.07534	0.07491	0.09311
894	0.09803	0.0793	0.11654	0.05558	0.08222	0.08251	0.07695	0.08231	0.09428
895	0.09843	0.07342	0.11393	0.05082	0.07643	0.07944	0.07675	0.07079	0.09345
896	0.09709	0.07291	0.11537	0.05744	0.08188	0.07162	0.08245	0.06704	0.08308
897	0.10015	0.07142	0.12029	0.05801	0.08047	0.07577	0.08322	0.06486	0.08019
898	0.09778	0.07308	0.11889	0.06007	0.08122	0.07448	0.07769	0.07062	0.08334
899	0.09924	0.07537	0.10883	0.06088	0.0803	0.07703	0.06758	0.06102	0.08225
900	0.10262	0.07214	0.11273	0.05303	0.08374	0.07706	0.06583	0.06205	0.07655
901	0.10116	0.06727	0.11898	0.05071	0.08718	0.07125	0.06947	0.06007	0.07133
902	0.09689	0.06812	0.10826	0.05076	0.07821	0.07007	0.0734	0.05899	0.07477
903	0.09256	0.06769	0.10826	0.04982	0.07554	0.07171	0.06076	0.06904	0.076
904	0.1005	0.06761	0.1113	0.05664	0.07623	0.07079	0.05589	0.06022	0.06509
905	0.09978	0.06775	0.10961	0.0581	0.07595	0.07059	0.06039	0.05563	0.07342
906	0.10107	0.06572	0.10454	0.04856	0.07744	0.06781	0.06649	0.06128	0.07532
907	0.09359	0.066	0.11256	0.05446	0.07606	0.07285	0.06729	0.05784	0.08021
908	0.09428	0.07082	0.11207	0.05747	0.07222	0.07047	0.06612	0.05821	0.07878
909	0.09179	0.0693	0.11537	0.05569	0.0742	0.0709	0.06738	0.06477	0.07666
910	0.09268	0.06772	0.11038	0.05185	0.07294	0.07254	0.06798	0.06698	0.08271
911	0.09351	0.06689	0.10823	0.0518	0.07383	0.06947	0.06678	0.06824	0.0842
912	0.08775	0.06523	0.11052	0.05243	0.07543	0.0595	0.06222	0.05933	0.07417
913	0.08276	0.06512	0.10875	0.04681	0.06887	0.05429	0.06758	0.06073	0.08041
914	0.09099	0.06967	0.11007	0.05042	0.07689	0.07142	0.06549	0.06549	0.0838
915	0.08761	0.06337	0.11204	0.05414	0.07543	0.07532	0.06366	0.05979	0.07583
916	0.08634	0.06698	0.11158	0.0579	0.076	0.06555	0.06134	0.05987	0.0787
917	0.08761	0.07102	0.10892	0.05761	0.06996	0.06145	0.06113	0.05873	0.07721
918	0.08483	0.06609	0.10061	0.05328	0.07282	0.06741	0.05947	0.06128	0.07944
919	0.08632	0.06669	0.10838	0.05119	0.07193	0.06979	0.05867	0.05712	0.06996
920	0.0901	0.06643	0.10505	0.05248	0.07546	0.06681	0.06377	0.04882	0.07268
921	0.08634	0.06981	0.10279	0.04839	0.07099	0.06609	0.06431	0.05472	0.07383
922	0.08835	0.06148	0.1074	0.04638	0.07388	0.06898	0.06156	0.05939	0.06308
923	0.08282	0.05735	0.10944	0.04311	0.07351	0.07377	0.0579	0.06655	0.0603
924	0.08812	0.05953	0.10663	0.04902	0.07257	0.06543	0.05973	0.05575	0.07305
925	0.08431	0.06053	0.09941	0.04417	0.06936	0.05922	0.06446	0.05051	0.06921
926	0.07698	0.06546	0.10107	0.04068	0.0699	0.05893	0.05346	0.05836	0.06712
927	0.07769	0.06724	0.10075	0.0426	0.07383	0.06552	0.05767	0.06197	0.0713
928	0.08047	0.05887	0.1076	0.04652	0.07331	0.06589	0.05646	0.05159	0.06174
929	0.08388	0.06019	0.11276	0.05008	0.06904	0.06237	0.06815	0.04549	0.05283
930	0.08185	0.06549	0.10491	0.04624	0.07093	0.06082	0.06053	0.05601	0.06492
931	0.08506	0.07002	0.1035	0.04913	0.0752	0.07486	0.05816	0.05523	0.06426
932	0.08059	0.07328	0.09952	0.04884	0.07474	0.06615	0.05985	0.04985	0.06328
933	0.07675	0.06217	0.09591	0.05025	0.06944	0.06792	0.05601	0.05816	0.06609
934	0.08402	0.05939	0.09786	0.04369	0.07574	0.06689	0.05337	0.05927	0.07423
935	0.08477	0.05543	0.10027	0.04168	0.06068	0.06068	0.05583	0.04841	0.0732
936	0.07162	0.05821	0.10116	0.04953	0.06835	0.064	0.05793	0.05618	0.07199
937	0.08354	0.06168	0.09906	0.04672	0.07385	0.06125	0.06205	0.06701	0.07219
938	0.07784	0.07033	0.1001	0.04584	0.07033	0.06093	0.06586	0.07239	0.06904
939	0.07391	0.0744	0.09995	0.04521	0.06537	0.06119	0.063	0.05472	0.0656
940	0.07904	0.05924	0.10061	0.04644	0.07342	0.0581	0.06497	0.05483	0.06595
941	0.07638	0.05689	0.10075	0.04203	0.07002	0.06136	0.06314	0.06512	0.06947
942	0.07592	0.06838	0.09821	0.04372	0.06113	0.06976	0.06194	0.05185	0.07116
943	0.07549	0.06887	0.10815	0.04675	0.06497	0.06472	0.06062	0.05217	0.07554
944	0.07027	0.0646	0.10565	0.04363	0.05795	0.06328	0.05357	0.05188	0.06686
945	0.07532	0.06331	0.09482	0.04329	0.06311	0.06125	0.05306	0.05185	0.0597
946	0.07933	0.06589	0.10551	0.03893	0.06145	0.05916	0.05595	0.03968	0.06251
947	0.07586	0.06211	0.1056	0.0497	0.0644	0.05592	0.0479	0.05724	0.06088
948	0.07291	0.06065	0.0946	0.05134	0.07133	0.06108	0.04489	0.05486	0.06497
949	0.07563	0.05867	0.09961	0.0434	0.06454	0.0587	0.04698	0.06091	0.06305
950	0.07807	0.05308	0.10107	0.04864	0.07331	0.06901	0.0597	0.05773	0.06603
951	0.07956	0.06168	0.09296	0.05025	0.07586	0.06297	0.05254	0.04781	0.05922
952	0.08729	0.06847	0.09268	0.04486	0.07377	0.05658	0.05039	0.0534	0.06454
953	0.08483	0.0597	0.09465	0.04372	0.05735	0.06197	0.03787	0.05904	0.05578
954	0.07511	0.06045	0.09397	0.04097	0.06658	0.05821	0.05099	0.05432	0.04569
955	0.07489	0.05583	0.09316	0.04369	0.06721	0.05518	0.06151	0.05813	0.06451
956	0.07537	0.05589	0.09399	0.04607	0.05962	0.06337	0.05128	0.04526	0.07002
957	0.07165	0.06592	0.09417	0.04206	0.06543	0.06325	0.05188	0.04395	0.07024
958	0.07646	0.06374	0.09815	0.05592	0.06512	0.05804	0.05091	0.05558	0.07532
959	0.07002	0.06045	0.09637	0.04862	0.06638	0.05844	0.05311	0.04627	0.07113
960	0.07491	0.05818	0.09305	0.04059	0.07414	0.0624	0.05801	0.03684	0.06781
961	0.07342	0.06578	0.09491	0.04475	0.06787	0.06729	0.05881	0.04744	0.07056
962	0.06812	0.06555	0.08864	0.04392	0.06366	0.05612	0.06139	0.04131	0.06343
963	0.07239	0.06111	0.0893	0.0489	0.06331	0.06234	0.05692	0.04449	0.0679
964	0.07004	0.06366	0.0905	0.052	0.0689	0.06179	0.05033	0.04661	0.07279
965	0.06076	0.06535	0.08749	0.04031	0.06557	0.0522	0.05804	0.05397	0.06277
966	0.06288	0.05658	0.08649	0.03953	0.06598	0.06517	0.06002	0.06022	0.0607
967	0.07108	0.05879	0.09537	0.04314	0.07039	0.05598	0.05251	0.05214	0.06449
968	0.07099	0.06262	0.10058	0.04561	0.06881	0.06632	0.05512	0.04801	0.06795
969	0.06489	0.06251	0.08683	0.04724	0.06646	0.06454	0.0595	0.05417	0.05853
970	0.07205	0.06091	0.08471	0.04538	0.0626	0.06113	0.04251	0.04343	0.05884
971	0.07351	0.07411	0.09081	0.04349	0.06838	0.0628	0.04687	0.05392	0.05546
972	0.07222	0.06586	0.08772	0.05495	0.06867	0.05707	0.04572	0.05283	0.05787
973	0.07454	0.06039	0.09056	0.04406	0.05667	0.055	0.0538	0.04996	0.0536
974	0.07142	0.05477	0.08892	0.04492	0.0552	0.05417	0.05042	0.04841	0.05635
975	0.07171	0.05752	0.09428	0.04429	0.06618	0.0518	0.03644	0.05231	0.06145
976	0.0707	0.05899	0.08093	0.04541	0.06772	0.07053	0.04638	0.04217	0.06308
977	0.06715	0.05205	0.08099	0.05503	0.05844	0.06231	0.06088	0.04899	0.0546
978	0.06417	0.05546	0.08912	0.04363	0.06337	0.06873	0.04644	0.05008	0.06366
979	0.06257	0.05323	0.08549	0.03085	0.06357	0.06199	0.04976	0.04933	0.06165
980	0.07162	0.05137	0.08993	0.03859	0.07045	0.06134	0.04544	0.04286	0.06297
981	0.06875	0.05174	0.08199	0.04386	0.06411	0.06062	0.05701	0.04607	0.05621
982	0.06394	0.0546	0.08952	0.04569	0.05581	0.06618	0.04609	0.04735	0.0601
983	0.07148	0.05698	0.09144	0.05022	0.05804	0.06088	0.04787	0.04054	0.06225
984	0.06268	0.05371	0.08004	0.0426	0.0589	0.06638	0.04566	0.05667	0.05237
985	0.07185	0.05744	0.0846	0.0338	0.0644	0.06603	0.04486	0.05053	0.06311
986	0.06804	0.06036	0.08884	0.03326	0.063	0.0542	0.04532	0.05263	0.06821
987	0.06853	0.06317	0.0862	0.04188	0.06557	0.066	0.04609	0.04756	0.05661
988	0.07695	0.06159	0.08795	0.04472	0.05598	0.06142	0.04635	0.04546	0.06062
989	0.06841	0.06151	0.08978	0.04317	0.06386	0.05624	0.05028	0.05019	0.06509
990	0.06663	0.06535	0.08981	0.03607	0.06638	0.05237	0.04523	0.05563	0.05532
991	0.06672	0.06684	0.08858	0.04125	0.06102	0.05437	0.05641	0.05082	0.05437
992	0.0624	0.06325	0.08803	0.0475	0.05578	0.05629	0.05664	0.05062	0.07629
993	0.06099	0.05858	0.08729	0.04735	0.06231	0.06182	0.05025	0.04337	0.0538
994	0.06695	0.05853	0.08729	0.04873	0.05644	0.06056	0.04131	0.04386	0.04506
995	0.06406	0.05334	0.09371	0.04343	0.06311	0.0544	0.03779	0.04698	0.05801
996	0.06022	0.06383	0.0905	0.0424	0.07133	0.05455	0.04057	0.04317	0.05561
997	0.05575	0.06297	0.09047	0.03532	0.05606	0.05134	0.04039	0.03409	0.04747
998	0.07597	0.05137	0.08434	0.04621	0.05813	0.05583	0.0432	0.03999	0.05919
999	0.07385	0.05744	0.08878	0.0522	0.06343	0.06262	0.03083	0.03701	0.05483
1000	0.07067	0.05861	0.08984	0.04695	0.05718	0.05747	0.03905	0.0467	0.04907
1002.5	0.05071	0.03976	0.05761	0.01828	0.02295	0.0273	0.00639	0.02023	0.02604
1005	0.04827	0.04171	0.05687	0.01939	0.02252	0.03005	0.02068	0.01673	0.0283
1007.5	0.04584	0.04137	0.05437	0.01919	0.02103	0.03154	0.02366	0.01839	0.02704
1010	0.0432	0.03839	0.04968	0.01745	0.01819	0.03183	0.0143	0.02607	0.0218
1012.5	0.04257	0.0373	0.05022	0.02008	0.01621	0.02902	0.02023	0.02177	0.02002
1015	0.042	0.03678	0.05174	0.0222	0.0159	0.02707	0.023	0.01788	0.01954
1017.5	0.04074	0.03687	0.05397	0.0224	0.01937	0.0279	0.01447	0.01788	0.02091
1020	0.0393	0.03466	0.05538	0.02306	0.01939	0.02581	0.00696	0.01544	0.02358
1022.5	0.03773	0.03206	0.05558	0.02298	0.01799	0.02303	0.00278	0.01303	0.02595
1025	0.03532	0.03154	0.05071	0.0167	0.01578	0.02183	0.01461	0.01527	0.02426
1027.5	0.03641	0.03349	0.05033	0.01851	0.01487	0.0232	0.01644	0.01544	0.02212
1030	0.04019	0.03724	0.05357	0.0263	0.01507	0.02647	0.01049	0.01404	0.01988
1032.5	0.03739	0.03234	0.05033	0.0173	0.01472	0.02679	0.01693	0.01272	0.02249
1035	0.03409	0.02868	0.04821	0.01487	0.01558	0.02713	0.02063	0.01415	0.0226
1037.5	0.03094	0.02779	0.04867	0.02352	0.01836	0.0279	0.01931	0.01977	0.01879
1040	0.03406	0.03257	0.05111	0.01997	0.02005	0.02681	0.01593	0.01776	0.02048
1042.5	0.03741	0.0369	0.05274	0.01573	0.02017	0.02558	0.01192	0.01501	0.02257
1045	0.03624	0.03521	0.04976	0.01856	0.01587	0.0255	0.00779	0.01567	0.0216
1047.5	0.0357	0.03435	0.04735	0.01831	0.01596	0.02249	0.00289	0.0161	0.01584
1050	0.03561	0.03403	0.04549	0.01682	0.01819	0.01865	-0.00126	0.01636	0.00828
1052.5	0.03412	0.03171	0.04498	0.01917	0.01444	0.02269	0.01106	0.01369	0.01272
1055	0.03203	0.03022	0.04549	0.02071	0.01421	0.02389	0.01332	0.01212	0.01733
1057.5	0.02925	0.02954	0.04727	0.02177	0.0177	0.02252	0.00567	0.0116	0.02272
1060	0.02997	0.03501	0.04392	0.02083	0.01644	0.02561	0.00891	0.01461	0.02192
1062.5	0.03105	0.03842	0.04194	0.01988	0.01578	0.02704	0.01289	0.01719	0.01991
1065	0.03223	0.03698	0.04329	0.01917	0.01705	0.02432	0.01659	0.01859	0.01644
1067.5	0.03071	0.03587	0.04406	0.02143	0.01702	0.02398	0.01541	0.01871	0.01515
1070	0.02945	0.03492	0.04486	0.02338	0.0165	0.02435	0.01306	0.01785	0.01558
1072.5	0.03326	0.03383	0.04695	0.01937	0.0161	0.02432	0.01246	0.01438	0.0208
1075	0.03203	0.03366	0.04672	0.01773	0.01461	0.02315	0.01249	0.01444	0.01965
1077.5	0.02759	0.03409	0.04495	0.01773	0.01252	0.02134	0.01281	0.01664	0.01444
1080	0.02699	0.03415	0.04168	0.01707	0.01263	0.02272	0.00765	0.01346	0.01536
1082.5	0.02762	0.03421	0.04028	0.0165	0.01197	0.02352	0.00447	0.01177	0.01556
1085	0.02985	0.03438	0.04142	0.01616	0.01051	0.02352	0.00413	0.01223	0.01495
1087.5	0.02885	0.03446	0.04266	0.01931	0.01218	0.02255	0.00756	0.01286	0.01372
1090	0.02753	0.03438	0.04349	0.02163	0.01381	0.02194	0.00928	0.01412	0.01272
1092.5	0.02713	0.03415	0.0434	0.02063	0.01401	0.02257	0.0051	0.01673	0.01258
1095	0.0273	0.034	0.04214	0.02051	0.01189	0.02278	0.00458	0.01269	0.01286
1097.5	0.02733	0.03403	0.04117	0.02083	0.00948	0.02289	0.00579	0.00713	0.01367
1100	0.02538	0.03495	0.04523	0.02143	0.01235	0.02369	0.00814	0.01143	0.01636
1102.5	0.0273	0.03386	0.04541	0.02088	0.01152	0.0222	0.00882	0.0102	0.01793
1105	0.03223	0.03103	0.04277	0.01942	0.00768	0.01894	0.00819	0.00453	0.01876
1107.5	0.03203	0.03389	0.04111	0.02157	0.011	0.02183	0.00679	0.0094	0.01432
1110	0.02988	0.03475	0.04042	0.0224	0.01232	0.02212	0.00584	0.01209	0.0104
1112.5	0.02489	0.03283	0.041	0.02149	0.01089	0.01851	0.00544	0.01192	0.00688
1115	0.02286	0.03226	0.04102	0.02409	0.00957	0.01894	0.00387	0.00928	0.01026
1117.5	0.02203	0.03231	0.04117	0.02532	0.00845	0.02014	0.00295	0.00765	0.01358
1120	0.02278	0.03326	0.04203	0.02166	0.00748	0.02166	0.0043	0.0096	0.01389
1122.5	0.02266	0.03458	0.0412	0.02106	0.00865	0.02283	0.00481	0.01031	0.01684
1125	0.0224	0.03549	0.03994	0.02194	0.01066	0.02326	0.00481	0.01043	0.01977
1127.5	0.02398	0.03266	0.041	0.02452	0.01298	0.02023	0.00407	0.01046	0.01541
1130	0.02464	0.03309	0.04157	0.0253	0.01152	0.01997	0.00407	0.01155	0.01378
1132.5	0.02449	0.03604	0.04171	0.02464	0.00716	0.02194	0.00464	0.01335	0.01444
1135	0.0222	0.03529	0.03885	0.02489	0.00713	0.02154	0.0053	0.01613	0.01404
1137.5	0.02063	0.03415	0.03833	0.02404	0.00834	0.01968	0.00444	0.01662	0.01232
1140	0.02043	0.03274	0.04134	0.02183	0.01114	0.01604	0.00152	0.01369	0.009
1142.5	0.01914	0.03475	0.03787	0.02257	0.00756	0.01727	0.00264	0.01175	0.00811
1145	0.01822	0.03481	0.03495	0.02286	0.00473	0.01851	0.00292	0.01026	0.00696
1147.5	0.01908	0.02816	0.03718	0.02045	0.00745	0.01736	-0.00106	0.00991	0.00424
1150	0.02223	0.02802	0.03736	0.02054	0.00865	0.02011	-0.00132	0.01	0.0069
1152.5	0.02512	0.03014	0.03647	0.02183	0.00922	0.02343	8.59e-05	0.00997	0.01106
1155	0.01982	0.02954	0.03452	0.02424	0.00954	0.01951	0.00218	0.00859	0.00985
1157.5	0.01702	0.03151	0.03406	0.02481	0.01132	0.01939	0.00309	0.0092	0.00851
1160	0.01581	0.03532	0.03461	0.02398	0.01421	0.02192	0.00324	0.01123	0.00693
1162.5	0.01819	0.03358	0.03816	0.02341	0.01054	0.02106	0.000372	0.00877	0.00928
1165	0.01965	0.03206	0.03784	0.0226	0.00776	0.0214	0.0012	0.00902	0.01215
1167.5	0.0202	0.0306	0.03206	0.02129	0.00573	0.02349	0.00748	0.01318	0.0163
1170	0.01819	0.03146	0.03352	0.01962	0.00762	0.01839	0.00688	0.01069	0.0143
1172.5	0.01642	0.03083	0.03506	0.01896	0.00794	0.01578	0.0043	0.00831	0.01223
1175	0.0153	0.02595	0.03475	0.02014	0.00364	0.0198	-0.001	0.00753	0.0112
1177.5	0.01444	0.02656	0.03418	0.01874	0.00533	0.01971	-0.00149	0.00693	0.00954
1180	0.0145	0.02828	0.03392	0.01682	0.00791	0.01819	-0.000372	0.00676	0.00765
1182.5	0.01848	0.02521	0.03549	0.01725	0.00392	0.01684	-0.000172	0.00822	0.00587
1185	0.01951	0.02409	0.03466	0.01828	0.000945	0.01707	-0.000172	0.00859	0.00264
1187.5	0.01836	0.02447	0.03211	0.01962	-0.000716	0.01828	-0.000229	0.00842	-0.000974
1190	0.01705	0.02532	0.03062	0.01854	0.0069	0.01644	0.000859	0.01189	0.00561
1192.5	0.01601	0.0257	0.03206	0.01845	0.00862	0.01607	-0.000859	0.01375	0.00859
1195	0.01527	0.02564	0.03544	0.01896	0.00561	0.01673	-0.00458	0.01418	0.00862
1197.5	0.0149	0.02633	0.03547	0.01828	0.00576	0.01977	-0.00158	0.01252	0.00983
1200	0.01398	0.02693	0.03506	0.01768	0.00564	0.02106	0.000745	0.01069	0.01
1202.5	0.01215	0.02724	0.03426	0.0173	0.0047	0.01917	0.00115	0.00888	0.00831
1205	0.01283	0.02616	0.03346	0.01707	0.0053	0.01742	0.00123	0.01083	0.00842
1207.5	0.01358	0.02547	0.0328	0.01676	0.00616	0.01642	0.000974	0.01324	0.00882
1210	0.01286	0.0273	0.03272	0.0163	0.00693	0.01788	8.59e-05	0.01427	0.00897
1212.5	0.01272	0.02464	0.03346	0.01785	0.00679	0.0173	-0.00201	0.01275	0.00733
1215	0.01266	0.02103	0.03441	0.01994	0.00636	0.0161	-0.0043	0.01014	0.00516
1217.5	0.0122	0.02447	0.03441	0.01965	0.00731	0.01727	-0.00301	0.00859	0.00584
1220	0.01272	0.02389	0.03326	0.01939	0.00831	0.01647	-0.00232	0.00977	0.00441
1222.5	0.01401	0.02066	0.03123	0.01911	0.00931	0.01432	-0.00203	0.01286	0.00149
1225	0.01418	0.02727	0.0304	0.01822	0.00573	0.0169	-0.00261	0.01114	0.00298
1227.5	0.01324	0.02899	0.02962	0.01799	0.00507	0.01808	-0.00332	0.00948	0.00392
1230	0.01086	0.0251	0.02882	0.01845	0.00776	0.01773	-0.00415	0.00785	0.00435
1232.5	0.01243	0.02303	0.02888	0.01819	0.00656	0.01707	-0.00304	0.00943	0.00547
1235	0.01338	0.02266	0.02959	0.01822	0.00619	0.01647	-0.00106	0.01049	0.00576
1237.5	0.01281	0.02501	0.03146	0.01902	0.00796	0.01599	0.00238	0.01023	0.00438
1240	0.01301	0.02303	0.02997	0.01831	0.00837	0.01538	0.00249	0.01157	0.00837
1242.5	0.01332	0.02177	0.02879	0.01693	0.00805	0.0155	0.00218	0.01218	0.01177
1245	0.01318	0.02584	0.03097	0.01458	0.00627	0.01788	0.00309	0.00937	0.00957
1247.5	0.01235	0.0251	0.02997	0.01415	0.00745	0.01653	0.00226	0.01031	0.00708
1250	0.01134	0.02283	0.02802	0.0145	0.00934	0.01421	0.000802	0.01226	0.0053
1252.5	0.01037	0.02352	0.0283	0.01432	0.00811	0.0157	-5.73e-05	0.01051	0.00805
1255	0.01083	0.02369	0.02819	0.01587	0.00607	0.01599	-0.000315	0.00839	0.00768
1257.5	0.01218	0.02352	0.02785	0.01839	0.00381	0.01553	-0.000258	0.00633	0.00519
1260	0.01094	0.02381	0.02693	0.01808	0.00607	0.01776	-0.00421	0.00756	0.00427
1262.5	0.01155	0.0251	0.0265	0.01799	0.0065	0.01896	-0.00607	0.00974	0.00367
1265	0.01384	0.02713	0.02644	0.01819	0.00504	0.01896	-0.00573	0.01263	0.00341
1267.5	0.01283	0.02593	0.02541	0.01808	0.00805	0.01836	-0.00584	0.01057	0.00223
1270	0.0124	0.02412	0.02527	0.01833	0.01011	0.01805	-0.00524	0.00917	0.00255
1272.5	0.01324	0.02183	0.0267	0.01914	0.01003	0.01825	-0.00352	0.0094	0.00516
1275	0.01346	0.023	0.02659	0.01945	0.00951	0.01825	-0.00344	0.01097	0.00413
1277.5	0.01329	0.02492	0.02581	0.01945	0.0092	0.01805	-0.00312	0.01309	0.00309
1280	0.01258	0.02684	0.02426	0.01896	0.00965	0.01748	-0.00152	0.01567	0.00398
1282.5	0.01195	0.02581	0.02469	0.01756	0.00983	0.01684	-0.00112	0.01344	0.00627
1285	0.01155	0.02389	0.02547	0.01636	0.00963	0.01639	-0.00126	0.0102	0.00819
1287.5	0.0122	0.02278	0.02515	0.01733	0.00891	0.01707	-0.00163	0.00994	0.00682
1290	0.01258	0.02318	0.02558	0.01653	0.00945	0.01722	-0.000917	0.01063	0.00553
1292.5	0.01275	0.02435	0.0261	0.01521	0.01034	0.01722	0.000258	0.01169	0.0047
1295	0.01223	0.02507	0.02412	0.01782	0.00859	0.01805	0.000458	0.01137	0.00736
1297.5	0.01103	0.02547	0.02289	0.01748	0.00837	0.01716	-0.000831	0.01026	0.00859
1300	0.00951	0.02584	0.02237	0.01501	0.00937	0.01507	-0.00312	0.00868	0.00882
1302.5	0.00983	0.02472	0.02292	0.01467	0.00954	0.01616	-0.00158	0.00971	0.0053
1305	0.01046	0.02449	0.02292	0.01547	0.00985	0.01705	-0.00301	0.01086	0.00501
1307.5	0.01152	0.02521	0.02235	0.01762	0.01034	0.01776	-0.00779	0.0122	0.00816
1310	0.01051	0.02472	0.02386	0.01624	0.0108	0.01621	-0.00536	0.01183	0.00364
1312.5	0.01014	0.02458	0.02467	0.01556	0.01172	0.01521	-0.00421	0.01097	0.00186
1315	0.0106	0.02489	0.02415	0.01607	0.01332	0.0151	-0.00556	0.00937	0.00447
1317.5	0.00977	0.02564	0.02143	0.01527	0.01309	0.01742	-0.0035	0.01	0.00315
1320	0.00934	0.02604	0.02	0.01481	0.01218	0.01899	-0.00198	0.01086	0.00312
1322.5	0.01008	0.02573	0.02189	0.01544	0.01037	0.01842	-0.00264	0.0116	0.00713
1325	0.01155	0.02561	0.02249	0.01567	0.01155	0.01716	-0.00132	0.01054	0.00859
1327.5	0.01289	0.02532	0.0228	0.01536	0.01252	0.01601	-0.000544	0.00934	0.00882
1330	0.01341	0.02401	0.02346	0.01367	0.01026	0.0155	-0.00289	0.00914	0.00748
1332.5	0.01258	0.02524	0.02409	0.01407	0.00954	0.01504	-0.00249	0.01112	0.00653
1335	0.0114	0.02673	0.02441	0.01498	0.00965	0.01495	-0.000659	0.01324	0.00627
1337.5	0.01089	0.02429	0.0232	0.01367	0.01003	0.01619	0.00255	0.01195	0.00816
1340	0.01172	0.0232	0.0226	0.01335	0.01126	0.01673	0.00209	0.01183	0.00845
1342.5	0.01292	0.02269	0.02226	0.01364	0.01255	0.01667	-0.000115	0.01209	0.00794
1345	0.01114	0.02034	0.021	0.01407	0.01043	0.01547	0.00132	0.00985	0.00877
1347.5	0.01132	0.02054	0.01982	0.0147	0.0102	0.0153	0.0014	0.0092	0.0067
1350	0.01275	0.02246	0.01879	0.01527	0.01126	0.01581	0.000286	0.00963	0.00249
1352.5	0.00983	0.02106	0.02172	0.01461	0.0102	0.01587	-0.00392	0.00673	0.00209
1355	0.00879	0.02154	0.02252	0.01447	0.01034	0.01556	-0.00481	0.00679	0.00223
1357.5	0.00988	0.02401	0.021	0.0149	0.01175	0.0149	-0.00212	0.01	0.00295
1360	0.00948	0.02146	0.02005	0.01338	0.01071	0.01576	-0.00355	0.0096	0.0041
1362.5	0.00968	0.02108	0.02002	0.01261	0.00948	0.01636	-0.00435	0.00983	0.00596
1365	0.0108	0.02406	0.02126	0.01318	0.00834	0.01659	-0.00387	0.01114	0.00857
1367.5	0.01043	0.02289	0.02169	0.01324	0.01114	0.01636	-0.00238	0.01051	0.01
1370	0.00971	0.02166	0.0212	0.01338	0.01206	0.01541	-0.000573	0.01043	0.01074
1372.5	0.00879	0.02111	0.01925	0.01381	0.00908	0.01338	0.00143	0.01166	0.01051
1375	0.00862	0.0224	0.02157	0.01464	0.00928	0.01361	0.00117	0.00983	0.01094
1377.5	0.00985	0.02346	0.02323	0.01493	0.00951	0.01498	0.00132	0.0102	0.01157
1380	0.01432	0.02286	0.021	0.01352	0.00828	0.01805	0.00324	0.01742	0.0122
1382.5	0.01306	0.02286	0.01994	0.01427	0.00773	0.01842	0.00461	0.01914	0.01441
1385	0.01137	0.02272	0.02057	0.01578	0.00828	0.01745	0.00484	0.01788	0.01524
1387.5	0.01246	0.02169	0.02449	0.01756	0.01086	0.01487	0.00238	0.01301	0.01143
1390	0.01123	0.02209	0.02186	0.01415	0.01	0.01447	-0.000372	0.01043	0.00922
1392.5	0.00988	0.02209	0.01833	0.01034	0.00922	0.01481	-0.00166	0.00954	0.00851
1395	0.01094	0.01942	0.01908	0.01094	0.01246	0.01541	0.00281	0.01223	0.01155
1397.5	0.01109	0.01977	0.01928	0.01132	0.01137	0.0149	0.000544	0.01094	0.00662
1400	0.01074	0.021	0.01945	0.01163	0.00934	0.01475	-0.00364	0.00925	0.00115
1402.5	0.00968	0.02057	0.02037	0.01197	0.01077	0.01799	-0.00433	0.01303	0.00713
1405	0.009	0.02143	0.0198	0.01238	0.01074	0.01868	-0.00418	0.01381	0.00602
1407.5	0.00874	0.02246	0.01831	0.01263	0.00988	0.01802	-0.0039	0.01338	0.00252
1410	0.01023	0.02111	0.01578	0.01206	0.00799	0.0163	-0.00496	0.01395	0.00433
1412.5	0.01074	0.0214	0.01452	0.01238	0.01011	0.01533	-0.00138	0.01192	0.00433
1415	0.01074	0.02237	0.01438	0.01303	0.01375	0.01495	0.00367	0.00934	0.00361
1417.5	0.01028	0.0218	0.0173	0.01195	0.01252	0.01561	0.0012	0.01226	0.00398
1420	0.00943	0.022	0.01779	0.01223	0.01378	0.01515	0.00215	0.01232	0.00415
1422.5	0.00837	0.02266	0.01693	0.01326	0.01613	0.01412	0.00501	0.01066	0.00441
1425	0.00997	0.023	0.01896	0.01246	0.01172	0.01596	0.00338	0.01186	0.00776
1427.5	0.0096	0.02335	0.02005	0.01163	0.00963	0.01435	0.000802	0.01189	0.00971
1430	0.00782	0.02358	0.02037	0.01089	0.00925	0.01031	-0.00241	0.0112	0.0106
1432.5	0.00848	0.02214	0.01833	0.01329	0.01086	0.0114	0.000401	0.01395	0.00965
1435	0.00914	0.02043	0.01753	0.01278	0.01137	0.0118	0.0018	0.01226	0.00854
1437.5	0.0098	0.01845	0.01773	0.0098	0.01094	0.01172	0.00198	0.00673	0.00719
1440	0.01069	0.01862	0.01762	0.0116	0.01008	0.01481	0.000401	0.01051	0.00748
1442.5	0.01023	0.01888	0.01696	0.01209	0.00991	0.01481	0.000258	0.01091	0.00791
1445	0.00839	0.01917	0.01576	0.01132	0.0104	0.01183	0.0014	0.00805	0.00837
1447.5	0.00785	0.01974	0.01558	0.01238	0.00988	0.01541	0.000458	0.01352	0.01112
1450	0.00839	0.02051	0.01596	0.01203	0.01103	0.01699	-0.000888	0.01441	0.00937
1452.5	0.01003	0.02151	0.0169	0.01017	0.01401	0.01642	-0.00272	0.01051	0.00275
1455	0.00931	0.02203	0.01699	0.01283	0.01186	0.01409	-0.0047	0.01143	0.00493
1457.5	0.00857	0.021	0.01642	0.0145	0.01057	0.01315	-0.00539	0.01129	0.00564
1460	0.00782	0.01811	0.01501	0.01504	0.01031	0.01375	-0.00456	0.0098	0.0045
1462.5	0.0092	0.0202	0.01329	0.01341	0.01137	0.01472	-0.00401	0.00885	0.00395
1465	0.00951	0.02045	0.01389	0.01212	0.01249	0.01538	-0.00329	0.00796	0.00524
1467.5	0.00851	0.01825	0.0173	0.01129	0.01364	0.01564	-0.00232	0.00713	0.00871
1470	0.00788	0.01836	0.01596	0.01367	0.01003	0.01381	-0.00372	0.00848	0.00731
1472.5	0.00819	0.01899	0.01624	0.01521	0.0071	0.01381	-0.0037	0.00974	0.00587
1475	0.00974	0.0202	0.01899	0.01558	0.00536	0.01639	-0.00169	0.01086	0.00478
1477.5	0.00854	0.01937	0.0161	0.01455	0.00834	0.01427	-0.00201	0.01049	0.00272
1480	0.00739	0.01917	0.01458	0.01364	0.00974	0.01321	-0.000688	0.01066	0.00467
1482.5	0.00645	0.01988	0.01527	0.01292	0.00871	0.01387	0.00298	0.01169	0.01197
1485	0.00796	0.02149	0.01215	0.01458	0.00814	0.01303	0.00324	0.01498	0.00745
1487.5	0.00854	0.02229	0.01215	0.0143	0.00805	0.01398	0.00209	0.01616	0.00527
1490	0.00762	0.02197	0.0165	0.01126	0.00854	0.01739	-0.000745	0.01444	0.00708
1492.5	0.00731	0.02214	0.01421	0.01341	0.01031	0.01538	0.000229	0.01415	0.00788
1495	0.00673	0.021	0.01315	0.01495	0.011	0.01444	0.000544	0.0147	0.00857
1497.5	0.00582	0.01808	0.01432	0.01541	0.01023	0.0153	-0.000315	0.01619	0.0092
1500	0.00673	0.0161	0.01301	0.01369	0.0098	0.01378	0.000143	0.01636	0.00713
1502.5	0.00659	0.0169	0.01152	0.01283	0.00882	0.01281	8.59e-05	0.01541	0.00464
1505	0.00493	0.02143	0.01006	0.01329	0.00708	0.01286	-0.000773	0.01312	0.00178
1507.5	0.00433	0.02068	0.01255	0.01372	0.00917	0.01392	-0.00395	0.01189	0.00619
1510	0.00424	0.02005	0.01378	0.01266	0.00977	0.01424	-0.00587	0.0114	0.00857
1512.5	0.00461	0.01988	0.01329	0.00974	0.00831	0.01352	-0.0061	0.01169	0.00794
1515	0.00602	0.02014	0.01326	0.01464	0.0102	0.01401	-0.00796	0.01255	0.0063
1517.5	0.00636	0.0202	0.01289	0.01599	0.01051	0.01467	-0.0069	0.01152	0.00487
1520	0.0055	0.01994	0.01206	0.01289	0.00882	0.01544	-0.00232	0.00822	0.00367
1522.5	0.00573	0.01902	0.01481	0.01498	0.00871	0.01636	-0.00544	0.01117	0.00252
1525	0.00679	0.02008	0.01593	0.01581	0.00837	0.01561	-0.00593	0.01175	0.00244
1527.5	0.00882	0.02338	0.01518	0.01513	0.00773	0.01309	-0.00329	0.0096	0.00352
1530	0.00444	0.02418	0.0149	0.01742	0.00874	0.0159	-0.0055	0.01037	0.00453
1532.5	0.00398	0.02395	0.01418	0.01693	0.00808	0.01656	-0.00567	0.01094	0.00473
1535	0.00748	0.02275	0.01303	0.01367	0.00582	0.01498	-0.00364	0.01132	0.00421
1537.5	0.0061	0.02283	0.01424	0.01561	0.00627	0.01424	-0.00235	0.01132	0.00418
1540	0.00613	0.02257	0.01418	0.0157	0.00673	0.01424	-8.59e-05	0.01117	0.00441
1542.5	0.00731	0.02192	0.01292	0.01412	0.00722	0.01493	0.00275	0.01094	0.00493
1545	0.00441	0.02051	0.01303	0.01455	0.01103	0.01504	-0.00109	0.01318	0.00662
1547.5	0.00332	0.01971	0.01243	0.0149	0.0114	0.01455	-0.00163	0.01312	0.00733
1550	0.00352	0.01945	0.01129	0.01495	0.00911	0.01341	0	0.01175	0.00751
1552.5	0.00329	0.02129	0.01103	0.01183	0.00822	0.01117	-0.00307	0.01613	0.00965
1555	0.00372	0.0206	0.01177	0.01152	0.00748	0.0114	-0.00229	0.01682	0.00851
1557.5	0.0043	0.01885	0.01278	0.01306	0.00682	0.01329	0.000716	0.01504	0.00521
1560	0.00183	0.02286	0.00977	0.01401	0.00579	0.01444	0.000201	0.01424	0.00413
1562.5	0.00235	0.02335	0.00882	0.01258	0.00782	0.01444	0.000258	0.0145	0.00464
1565	0.00387	0.02192	0.0094	0.01057	0.01089	0.01375	0.000372	0.01527	0.0061
1567.5	0.000917	0.02163	0.01166	0.01315	0.00934	0.01298	-0.000831	0.01541	0.00739
1570	0.0014	0.02249	0.0102	0.01458	0.00882	0.01303	-0.00209	0.01409	0.00662
1572.5	0.00329	0.02315	0.00814	0.0149	0.0096	0.01318	-0.00344	0.01292	0.00576
1575	0.00378	0.02011	0.01134	0.01261	0.01358	0.01183	-0.00484	0.01536	0.00868
1577.5	0.00401	0.02131	0.01309	0.01246	0.01344	0.01447	-0.00722	0.01355	0.00645
1580	0.00375	0.02315	0.01329	0.01298	0.01172	0.01662	-0.00902	0.0108	0.00261
1582.5	0.00235	0.0216	0.01037	0.01283	0.00988	0.01212	-0.00782	0.01034	0.000115
1585	0.00229	0.01985	0.00902	0.01344	0.00968	0.01335	-0.00544	0.01269	0.00143
1587.5	0.00298	0.01888	0.00917	0.01438	0.01034	0.01478	-0.00415	0.01478	0.00318
1590	0.0043	0.02002	0.01177	0.01564	0.0118	0.0122	-0.00636	0.01407	0.00301
1592.5	0.00226	0.02048	0.01134	0.01639	0.012	0.01324	-0.0065	0.01195	0.00115
1595	0	0.02129	0.01097	0.01682	0.01238	0.01452	-0.00564	0.01143	0.000115
1597.5	-0.00126	0.02312	0.01206	0.01693	0.01378	0.01484	-0.0035	0.01501	0.0016
1600	2.86e-05	0.02123	0.0124	0.0149	0.01149	0.01275	-0.00407	0.01272	0.00264
1602.5	0.00063	0.0198	0.01175	0.01292	0.0108	0.01209	-0.00458	0.01086	0.00392
1605	-0.000344	0.01982	0.0098	0.01152	0.01303	0.01392	-0.00461	0.01077	0.00564
1607.5	-0.000688	0.02028	0.00894	0.01146	0.01444	0.01699	-0.00255	0.01103	0.00639
1610	-0.000516	0.02066	0.009	0.01261	0.01544	0.01756	-0.00158	0.01163	0.00779
1612.5	0.000258	0.02097	0.01011	0.01498	0.0159	0.01507	-0.00221	0.01261	0.00985
1615	0.00195	0.0222	0.009	0.01235	0.01441	0.0159	-0.0016	0.01389	0.00559
1617.5	0.00143	0.02094	0.00796	0.01143	0.01261	0.01432	-0.00149	0.01306	0.00496
1620	-0.000602	0.01802	0.00722	0.01189	0.01086	0.011	-0.00178	0.01112	0.00713
1622.5	0.0016	0.02	0.00911	0.01149	0.01335	0.01103	-0.00126	0.0179	0.00716
1625	0.00117	0.01874	0.00848	0.01275	0.01515	0.01114	-0.00301	0.01619	0.0065
1627.5	-0.000773	0.01601	0.00622	0.01438	0.0159	0.01157	-0.00576	0.00985	0.00524
1630	-0.00183	0.01699	0.0039	0.0116	0.01278	0.01321	-0.00599	0.00974	0.00304
1632.5	-0.00235	0.01839	0.00418	0.01186	0.01395	0.01355	-0.00516	0.01112	0.00269
1635	-0.00215	0.01957	0.00599	0.01275	0.01584	0.01295	-0.00433	0.01275	0.00438
1637.5	-0.000286	0.01876	0.00874	0.01083	0.01306	0.011	-0.00533	0.01235	0.00977
1640	0.00221	0.02011	0.00708	0.01326	0.01238	0.01149	-0.00667	0.01538	0.00307
1642.5	0.00278	0.021	0.00484	0.0149	0.01269	0.01243	-0.00719	0.01659	-0.00192
1645	-0.00138	0.01948	0.00438	0.01169	0.01392	0.01286	-0.0055	0.01112	0.00544
1647.5	-0.00384	0.0206	0.00625	0.01367	0.01306	0.01132	-0.0071	0.01155	0.00587
1650	-0.00415	0.02083	0.00682	0.01415	0.01335	0.01046	-0.00733	0.01152	0.00553
1652.5	-0.00163	0.01894	0.00473	0.01083	0.01596	0.0112	-0.00453	0.0092	0.00576
1655	-0.00341	0.02028	0.00762	0.01203	0.01223	0.01493	-0.00418	0.01232	0.00163
1657.5	-0.00255	0.02123	0.00908	0.01249	0.01163	0.01601	-0.0069	0.01518	0.00138
1660	0.000945	0.02137	0.00859	0.01195	0.01441	0.0143	-0.01246	0.01713	0.00513
1662.5	-0.00332	0.01931	0.00642	0.01404	0.01398	0.01733	-0.00808	0.01298	0.00258
1665	-0.00415	0.01962	0.00748	0.01478	0.01467	0.01662	-0.0059	0.00945	0.000458
1667.5	-0.00289	0.02177	0.0098	0.01458	0.01573	0.01378	-0.00544	0.00753	-0.000945
1670	-0.00444	0.02395	0.00501	0.01475	0.01278	0.01444	-0.00579	0.01266	-0.000172
1672.5	-0.00298	0.01911	0.00456	0.01558	0.01335	0.01146	-0.00567	0.01407	0.00559
1675	-0.000773	0.01349	0.00564	0.01705	0.01524	0.00905	-0.00484	0.01352	0.01077
1677.5	-0.00123	0.01745	0.00473	0.01962	0.01578	0.01553	-0.00223	0.01232	0.00456
1680	-0.00146	0.02037	0.00983	0.01513	0.0143	0.0175	-0.00699	0.01418	0.000688
1682.5	-0.00215	0.02131	0.01329	0.01028	0.01321	0.01725	-0.00943	0.01375	-0.00115
1685	-0.00461	0.01556	0.00295	0.01263	0.01636	0.01364	0.00587	0.000602	0.00244
1687.5	-0.000458	0.01438	0.01848	0.01472	0.02478	0.02733	-0.00178	0.00178	0.00321
1690	0.01243	0.01759	0.02848	0.01811	0.02939	0.03899	0.00301	0.01432	0.00782

## Sheet: Figure 5-Cycles
Cycles	Absolute CD peak value	Normalized CD peak intensity
	deg
1	0.48634	0.95249
1.5	0.3882	0.76028
2	0.48735	0.95446
2.5	0.26987	0.52854
3	0.50425	0.98757
3.5	0.38963	0.76309
4	0.49766	0.97466
4.5	0.3968	0.77712
5	0.51016	0.99913
